# Supplementary material for: Expression of hepatic stellate cell activation-related genes in HBV-, HCV-, and nonalcoholic fatty liver disease-associated fibrosis
Source: PLoS One. 2020 May 22;15(5):e0233702. doi: 10.1371/journal.pone.0233702 (PMC7244173; doi:10.1371/journal.pone.0233702)
Supplement: S1 File — The sequence of primers used in the study. (XLSX) [file pone.0233702.s001.xlsx]

## Sheet: Sheet1
Supplementary file 1 Primer sequence used for qPCR
Name	Sequence (5’-3’)	Supplier
Human GAPDH forward primer	ATGACCCCTTCATTGACC	Invitrogen
Human GAPDH reverse primer	GAAGATGGTGATGGGATTTC	Invitrogen
Human TIMP1 forward primer	TGTTGTTGCTGTGGCTGATAGC	Invitrogen
Human TIMP1 reverse primer	TCTGGTGTCCCCACGAACTT	Invitrogen
Human ACTA2 forward primer	TGAGAAGAGTTACGAGTTGCCTG	Invitrogen
Human ACTA2 reverse primer	GTTAGCATAGAGGTCCTTCCTGATG	Invitrogen
Human COL1A1 forward primer	CAGCCGCTTCACCTACAGC	Invitrogen
Human COL1A1 reverse primer	TCAATCACTGTCTTGCCCCA	Invitrogen
Human MFAP4 forward primer	TACCAGTCAGACGGCGTGTA	Invitrogen
Human MFAP4 reverse primer	CCACTCGCAGCTCATACTTCT	Invitrogen
Human CDH11 forward primer	AGAGAGCCCAGTACACGTTGA	Invitrogen
Human CDH11 reverse primer	TTGGCATGATAGGTCTCGTGC	Invitrogen
Human CTHRC1 forward primer	CAATGGCATTCCGGGTACAC	Invitrogen
Human CTHRC1 reverse primer	GTACACTCCGCAATTTTCCCAA	Invitrogen
Human FMOD forward primer	GAGACCTACGAGCCTTACCC	Invitrogen
Human FMOD reverse primer	TTGAGGTTGCGATTGTCACAG	Invitrogen
Human PCDH15 forward primer	ACTGAACCCCATTATTGTTACGC	Invitrogen
Human PCDH15 reverse primer	CGTGGGTAATCCTCAGGAGTC	Invitrogen
Human PTPRT forward primer	TCTGCGACTCCAAAACGTGG	Invitrogen
Human PTPRT reverse primer	ACAGCGGTACTTGCTGACG	Invitrogen
Human HPCA forward primer	GCGATGGCACCATAGACTTTC	Invitrogen
Human HPCA reverse primer	GTCCATTTGGCGGAAGATTTTC	Invitrogen
