# Supplementary material for: Expression of hepatic stellate cell activation-related genes in HBV-, HCV-, and nonalcoholic fatty liver disease-associated fibrosis
Source: PLoS One. 2020 May 22;15(5):e0233702. doi: 10.1371/journal.pone.0233702 (PMC7244173; doi:10.1371/journal.pone.0233702)
Supplement: S2 File — All different expression genes between aHSCs and qHSCs detected by RNA-sequencing. (XLS) [file pone.0233702.s002.xls]

GeneID	GeneName	Locus	qHSC_FPKM	aHSC_FPKM	log2(aHSC/qHSC)	up-or-down	p_value	q_value	Description
ENSMUSG00000022571	Pycrl	15:75916462-75921560	21.4534	22.8575	0.091458	up	0.73955	0.895248	pyrroline-5-carboxylate reductase-like [Source:MGI Symbol;Acc:MGI:1913444]
ENSMUSG00000049295	Zfp219	14:51984718-52020733	8.88702	10.5112	0.242157	up	0.7467	0.899671	zinc finger protein 219 [Source:MGI Symbol;Acc:MGI:1917140]
ENSMUSG00000057286	St6galnac2	11:116671659-116694868	8.50408	4.03724	-1.07478	down	0.00035	0.00336643	ST6 (alpha-N-acetyl-neuraminyl-2,3-beta-galactosyl-1,3)-N-acetylgalactosaminide alpha-2,6-sialyltransferase 2 [Source:MGI Symbol;Acc:MGI:107553]
ENSMUSG00000071001	Hrct1	4:43727187-43728639	20.9671	5.40744	-1.95511	down	5.00E-05	0.000606116	histidine rich carboxyl terminus 1 [Source:MGI Symbol;Acc:MGI:1917945]
ENSMUSG00000020453	Patz1	11:3288873-3342971	21.3103	13.3041	-0.679675	down	0.0511	0.178848	POZ (BTB) and AT hook containing zinc finger 1 [Source:MGI Symbol;Acc:MGI:1891832]
ENSMUSG00000015970	Chdh	14:30009022-30527056	1.22226	4.88773	1.99961	up	0.0575	0.195008	choline dehydrogenase [Source:MGI Symbol;Acc:MGI:1860776]
ENSMUSG00000080989	Gm14048	2:130706199-130906406	1.54517	0.962598	-0.682756	down	0.75555	0.903345	predicted gene 14048 [Source:MGI Symbol;Acc:MGI:3650660]
ENSMUSG00000049401	Ogfr	2:180589244-180595836	24.0012	24.0465	0.0027198	up	0.9919	0.996207	opioid growth factor receptor [Source:MGI Symbol;Acc:MGI:1919325]
ENSMUSG00000035790	Cep19	16:32099799-32108069	12.0466	11.271	-0.0960116	down	0.76985	0.908921	centrosomal protein 19 [Source:MGI Symbol;Acc:MGI:1914244]
ENSMUSG00000024095	Hnrnpll	17:80029486-80062334	19.5807	20.2249	0.0467001	up	0.8466	0.940302	heterogeneous nuclear ribonucleoprotein L-like [Source:MGI Symbol;Acc:MGI:1919942]
ENSMUSG00000035585	Tsen34	7:3677788-3701024	133.537	122.686	-0.122268	down	0.66985	0.862661	tRNA splicing endonuclease subunit 34 [Source:MGI Symbol;Acc:MGI:1913328]
ENSMUSG00000040003	Magi2	5:19227035-20706052	3.12458	4.88879	0.645816	up	0.41115	0.677004	membrane associated guanylate kinase, WW and PDZ domain containing 2 [Source:MGI Symbol;Acc:MGI:1354953]
ENSMUSG00000028551	Cdkn2c	4:109660875-109667189	19.5786	42.0187	1.10175	up	0.00055	0.00488933	cyclin-dependent kinase inhibitor 2C (p18, inhibits CDK4) [Source:MGI Symbol;Acc:MGI:105388]
ENSMUSG00000023905	Tnfrsf12a	17:23675446-23677449	16.882	22.9264	0.441526	up	0.2183	0.478309	tumor necrosis factor receptor superfamily, member 12a [Source:MGI Symbol;Acc:MGI:1351484]
ENSMUSG00000028133	Rwdd3	3:121155397-121171695	11.0056	6.42717	-0.775978	down	0.05565	0.190318	RWD domain containing 3 [Source:MGI Symbol;Acc:MGI:1920420]
ENSMUSG00000085028	Slc2a4rg-ps	2:181384249-181387586	0.949299	0.598433	-0.665673	down	0.25155	0.515614	Slc2a4 regulator, pseudogene [Source:MGI Symbol;Acc:MGI:3651388]
ENSMUSG00000076752	Tcrg-C2	13:19304648-19307551	3.70517	0.0867946	-5.41579	down	0.07765	0.240238	T-cell receptor gamma, constant 2 [Source:MGI Symbol;Acc:MGI:98626]
ENSMUSG00000022350	E430025E21Rik	15:59331997-59374167	15.0899	14.7906	-0.0288936	down	0.90035	0.958517	RIKEN cDNA E430025E21 gene [Source:MGI Symbol;Acc:MGI:2146110]
ENSMUSG00000024561	Mbd1	18:74268271-74282685	10.2801	11.3466	0.142407	up	0.59525	0.818425	methyl-CpG binding domain protein 1 [Source:MGI Symbol;Acc:MGI:1333811]
ENSMUSG00000039911	Spsb1	4:149896282-149955043	40.1924	37.4132	-0.103375	down	0.7297	0.891342	splA/ryanodine receptor domain and SOCS box containing 1 [Source:MGI Symbol;Acc:MGI:1921896]
ENSMUSG00000014504	Srp19	18:34330846-34336599	68.9496	66.3743	-0.0549187	down	0.82435	0.931625	signal recognition particle 19 [Source:MGI Symbol;Acc:MGI:1913634]
ENSMUSG00000022019	Tdrd3	14:87416638-87545373	6.8576	8.32162	0.279161	up	0.3693	0.63886	tudor domain containing 3 [Source:MGI Symbol;Acc:MGI:2444023]
ENSMUSG00000004127	Trmt10a	3:138089853-138159821	1.10951	1.71584	0.628988	up	0.6096	0.827765	tRNA methyltransferase 10A [Source:MGI Symbol;Acc:MGI:1920421]
ENSMUSG00000004895	Prcc	3:87858902-87885608	2.40545	2.85874	0.249074	up	0.60805	0.826664	papillary renal cell carcinoma (translocation-associated) [Source:MGI Symbol;Acc:MGI:2137738]
ENSMUSG00000031700	Gpt2	8:85492575-85527560	22.2629	72.7291	1.70789	up	5.00E-05	0.000606116	glutamic pyruvate transaminase (alanine aminotransferase) 2 [Source:MGI Symbol;Acc:MGI:1915391]
ENSMUSG00000007411	Mark3	12:111574509-111656227	38.7751	27.1932	-0.511882	down	0.03095	0.123296	MAP/microtubule affinity regulating kinase 3 [Source:MGI Symbol;Acc:MGI:1341865]
ENSMUSG00000017548	Suz12	11:79993105-80034123	1.62318	1.50365	-0.110347	down	0.7979	0.921471	suppressor of zeste 12 homolog (Drosophila) [Source:MGI Symbol;Acc:MGI:1261758]
ENSMUSG00000105434	Gm43359	5:122453512-122502225	1.32337	0.821272	-0.688289	down	0.74445	0.898658	-
ENSMUSG00000078202	Nrarp	2:25180757-25183339	9.24007	1.83878	-2.32915	down	5.00E-05	0.000606116	Notch-regulated ankyrin repeat protein [Source:MGI Symbol;Acc:MGI:1914372]
ENSMUSG00000023008	Fmnl3	15:99317224-99370482	10.1224	9.40047	-0.106748	down	0.68295	0.868097	formin-like 3 [Source:MGI Symbol;Acc:MGI:109569]
ENSMUSG00000047067	Dusp28	1:92906980-92910764	9.50112	8.90062	-0.0941921	down	0.81515	0.928007	dual specificity phosphatase 28 [Source:MGI Symbol;Acc:MGI:1914696]
ENSMUSG00000005882	Uqcc1	2:155846893-155930310	30.5815	25.949	-0.236981	down	0.3906	0.659832	ubiquinol-cytochrome c reductase complex assembly factor 1 [Source:MGI Symbol;Acc:MGI:1929472]
ENSMUSG00000070594	Gm4788	1:139697622-139781243	9.53073	22.4078	1.23334	up	5.00E-05	0.000606116	predicted gene 4788 [Source:MGI Symbol;Acc:MGI:3646434]
ENSMUSG00000018927	Ccl6	11:83582055-83623693	34.8047	20.4879	-0.764513	down	0.0286	0.115917	chemokine (C-C motif) ligand 6 [Source:MGI Symbol;Acc:MGI:98263]
ENSMUSG00000049321	Zfp2	11:50898711-50916165	1.47831	2.23674	0.597448	up	0.226	0.487926	zinc finger protein 2 [Source:MGI Symbol;Acc:MGI:99167]
ENSMUSG00000036167	Pphln1	15:93398349-93491913	9.34754	9.64872	0.0457506	up	0.8568	0.943864	periphilin 1 [Source:MGI Symbol;Acc:MGI:1917029]
ENSMUSG00000027326	Knl1	2:119047118-119105501	0.282114	1.26956	2.16998	up	0.06045	0.201885	kinetochore scaffold 1 [Source:MGI Symbol;Acc:MGI:1923714]
ENSMUSG00000028629	Exo5	4:120921195-120925017	7.22726	6.54993	-0.141969	down	0.6668	0.860062	exonuclease 5 [Source:MGI Symbol;Acc:MGI:1920422]
ENSMUSG00000053483	Usp21	1:171281944-171287991	50.1401	44.717	-0.165139	down	0.46955	0.72913	ubiquitin specific peptidase 21 [Source:MGI Symbol;Acc:MGI:1353665]
ENSMUSG00000048330	Ric3	7:108950337-109083331	1.00835	0.123929	-3.02442	down	0.00205	0.0144218	RIC3 acetylcholine receptor chaperone [Source:MGI Symbol;Acc:MGI:2443887]
ENSMUSG00000020402	Vdac1	11:52360859-52389397	62.0404	93.9275	0.598338	up	0.01	0.0513406	voltage-dependent anion channel 1 [Source:MGI Symbol;Acc:MGI:106919]
ENSMUSG00000029767	Calu	6:29348068-29388468	166.734	144.819	-0.203301	down	0.4858	0.741412	calumenin [Source:MGI Symbol;Acc:MGI:1097158]
ENSMUSG00000026932	Nacc2	2:26055534-26123220	7.22213	11.6947	0.69536	up	0.1145	0.314982	nucleus accumbens associated 2, BEN and BTB (POZ) domain containing [Source:MGI Symbol;Acc:MGI:1915241]
ENSMUSG00000041974	Spidr	16:15887285-16146851	7.01444	7.01136	-0.000633433	down	0.9995	0.999786	scaffolding protein involved in DNA repair [Source:MGI Symbol;Acc:MGI:1924834]
ENSMUSG00000025224	Gbf1	19:46152508-46286510	16.4021	17.2679	0.0742126	up	0.77615	0.91186	golgi-specific brefeldin A-resistance factor 1 [Source:MGI Symbol;Acc:MGI:1861607]
ENSMUSG00000078713	Tomm5	4:45105207-45108114	104.107	107.21	0.0423802	up	0.8787	0.95205	translocase of outer mitochondrial membrane 5 homolog (yeast) [Source:MGI Symbol;Acc:MGI:1915762]
ENSMUSG00000025876	Unc5a	13:54949410-55021385	24.8349	30.7805	0.309647	up	0.2676	0.534544	unc-5 netrin receptor A [Source:MGI Symbol;Acc:MGI:894682]
ENSMUSG00000069833	Ahnak	19:8989283-9076919	11.5492	16.4586	0.511045	up	0.3293	0.599649	AHNAK nucleoprotein (desmoyokin) [Source:MGI Symbol;Acc:MGI:1316648]
ENSMUSG00000064317	Gm10146	10:78393308-78393756	2.86818	3.18944	0.153169	up	0.8729	0.950053	predicted gene 10146 [Source:MGI Symbol;Acc:MGI:3704367]
ENSMUSG00000028100	Nudt17	3:96696383-96708562	1.64685	0.591698	-1.47678	down	0.25875	0.523351	nudix (nucleoside diphosphate linked moiety X)-type motif 17 [Source:MGI Symbol;Acc:MGI:1925623]
ENSMUSG00000022952	Runx1	16:92601465-92826149	3.20343	14.2117	2.14939	up	0.0013	0.00992629	runt related transcription factor 1 [Source:MGI Symbol;Acc:MGI:99852]
ENSMUSG00000035901	Dennd5a	7:109893779-109960470	9.26646	9.22541	-0.00640515	down	0.98365	0.993453	DENN/MADD domain containing 5A [Source:MGI Symbol;Acc:MGI:1201681]
ENSMUSG00000005958	Ephb3	16:21204754-21223305	5.72189	8.04703	0.491965	up	0.07235	0.228664	Eph receptor B3 [Source:MGI Symbol;Acc:MGI:104770]
ENSMUSG00000046138	9930021J03Rik	19:29714401-29805989	1.17283	1.50681	0.361503	up	0.30315	0.572647	RIKEN cDNA 9930021J03 gene [Source:MGI Symbol;Acc:MGI:2444398]
ENSMUSG00000107476	Zfp862-ps	6:48504336-48534832	0.519816	2.49326	2.26196	up	0.00025	0.00253596	zinc finger protein 862, pseudogene [Source:MGI Symbol;Acc:MGI:1889827]
ENSMUSG00000059588	Calcrl	2:84330625-84425411	162.522	20.337	-2.99846	down	5.00E-05	0.000606116	calcitonin receptor-like [Source:MGI Symbol;Acc:MGI:1926944]
ENSMUSG00000037022	Mmaa	8:79263597-79294937	4.68943	6.42689	0.454708	up	0.2426	0.506174	methylmalonic aciduria (cobalamin deficiency) type A [Source:MGI Symbol;Acc:MGI:1923805]
ENSMUSG00000071324	Armc2	10:41914989-42018810	0.719379	2.99422	2.05735	up	0.04705	0.168612	armadillo repeat containing 2 [Source:MGI Symbol;Acc:MGI:1916449]
ENSMUSG00000097469	Gm26733	9:20428448-20563282	1.11323	0.28658	-1.95774	down	0.42935	0.695034	-
ENSMUSG00000056144	Trim34a	7:104244456-104262234	12.9013	5.23597	-1.30098	down	5.00E-05	0.000606116	tripartite motif-containing 34A [Source:MGI Symbol;Acc:MGI:2137359]
ENSMUSG00000092593	Gm20492	10:127266261-127289681	3.80184	6.75648	0.829576	up	0.7037	0.878968	-
ENSMUSG00000052040	Klf13	7:63886350-63938915	34.0832	26.9976	-0.336229	down	0.44565	0.709365	Kruppel-like factor 13 [Source:MGI Symbol;Acc:MGI:1354948]
ENSMUSG00000062098	Btbd3	2:138256564-138589292	4.14838	2.22902	-0.896141	down	0.0031	0.0200665	BTB (POZ) domain containing 3 [Source:MGI Symbol;Acc:MGI:2385155]
ENSMUSG00000025722	Wdr73	7:80890722-80901269	7.09589	8.82424	0.31449	up	0.31335	0.583573	WD repeat domain 73 [Source:MGI Symbol;Acc:MGI:1919218]
ENSMUSG00000029209	Gnpda2	5:69556922-69592340	21.2396	17.3077	-0.295348	down	0.44835	0.712271	glucosamine-6-phosphate deaminase 2 [Source:MGI Symbol;Acc:MGI:1915230]
ENSMUSG00000042179	Pnliprp1	19:58728886-58744169	2.81477	0.0147178	-7.57931	down	0.1625	0.396597	pancreatic lipase related protein 1 [Source:MGI Symbol;Acc:MGI:97723]
ENSMUSG00000060639	Hist1h4i	13:22040635-22041362	3.4539	4.41295	0.353517	up	0.60235	0.822651	histone cluster 1, H4i [Source:MGI Symbol;Acc:MGI:2448432]
ENSMUSG00000030189	Ybx3	6:131364854-131388476	24.8712	21.4492	-0.213555	down	0.4419	0.705619	Y box protein 3 [Source:MGI Symbol;Acc:MGI:2137670]
ENSMUSG00000021785	Ngly1	14:16238655-16311926	18.9165	20.0062	0.0808017	up	0.7448	0.898859	N-glycanase 1 [Source:MGI Symbol;Acc:MGI:1913276]
ENSMUSG00000036707	Cab39	1:85793440-85851576	32.0777	26.8308	-0.257678	down	0.28465	0.553893	calcium binding protein 39 [Source:MGI Symbol;Acc:MGI:107438]
ENSMUSG00000028238	Atp6v0d2	4:19876840-19922605	0.398114	3.65608	3.19905	up	0.06875	0.220904	ATPase, H+ transporting, lysosomal V0 subunit D2 [Source:MGI Symbol;Acc:MGI:1924415]
ENSMUSG00000035199	Arl6ip5	6:97210688-97233315	47.1127	72.9784	0.631353	up	0.00885	0.0465776	ADP-ribosylation factor-like 6 interacting protein 5 [Source:MGI Symbol;Acc:MGI:1929501]
ENSMUSG00000036246	Gmip	8:69808678-69821870	5.46308	5.33098	-0.0353124	down	0.91105	0.961994	Gem-interacting protein [Source:MGI Symbol;Acc:MGI:1926066]
ENSMUSG00000024431	Nr3c1	18:39410544-39491301	94.3268	80.3336	-0.231664	down	0.43495	0.699161	nuclear receptor subfamily 3, group C, member 1 [Source:MGI Symbol;Acc:MGI:95824]
ENSMUSG00000022514	Il1rap	16:26581703-26755502	15.2001	23.3501	0.619345	up	0.04045	0.151011	interleukin 1 receptor accessory protein [Source:MGI Symbol;Acc:MGI:104975]
ENSMUSG00000097640	Gm20033	5:64708206-64832901	0.65129	0.540887	-0.267972	down	0.83665	0.936373	-
ENSMUSG00000075588	Hoxb2	11:96323325-96354691	36.377	26.8481	-0.438205	down	0.15165	0.380886	homeobox B2 [Source:MGI Symbol;Acc:MGI:96183]
ENSMUSG00000054555	Adam12	7:133883198-134232146	3.06408	11.942	1.96252	up	0.00285	0.0187882	a disintegrin and metallopeptidase domain 12 (meltrin alpha) [Source:MGI Symbol;Acc:MGI:105378]
ENSMUSG00000033220	Rac2	15:78559168-78572783	13.4124	5.34156	-1.32823	down	5.00E-05	0.000606116	RAS-related C3 botulinum substrate 2 [Source:MGI Symbol;Acc:MGI:97846]
ENSMUSG00000069920	B3gnt9	8:105225144-105255153	21.6814	43.6849	1.01068	up	0.00625	0.0353958	UDP-GlcNAc:betaGal beta-1,3-N-acetylglucosaminyltransferase 9 [Source:MGI Symbol;Acc:MGI:2142841]
ENSMUSG00000029364	Wsb2	5:117357303-117389047	33.5348	22.7102	-0.562315	down	0.0463	0.166698	WD repeat and SOCS box-containing 2 [Source:MGI Symbol;Acc:MGI:2144041]
ENSMUSG00000032092	Mpzl2	9:45039798-45077436	2.29501	5.48681	1.25747	up	0.0082	0.0439772	myelin protein zero-like 2 [Source:MGI Symbol;Acc:MGI:1289160]
ENSMUSG00000032750	Gab3	X:74966842-75085458	4.32942	2.86101	-0.59765	down	0.11885	0.324032	growth factor receptor bound protein 2-associated protein 3 [Source:MGI Symbol;Acc:MGI:2387324]
ENSMUSG00000035949	Fbxw2	2:34804513-34826311	37.1763	40.8212	0.134937	up	0.6302	0.838105	F-box and WD-40 domain protein 2 [Source:MGI Symbol;Acc:MGI:1353435]
ENSMUSG00000084803	5830444B04Rik	4:155398762-155466823	1.53942	1.84753	0.263211	up	0.72875	0.891055	-
ENSMUSG00000086010	Gm15318	17:31152751-31165053	0.926315	1.58215	0.772308	up	0.35635	0.627032	-
ENSMUSG00000108414	Snhg1	19:8723474-8726443	8.41674	9.91909	0.236945	up	0.727	0.89075	-
ENSMUSG00000023000	Dhh	15:98893030-98898540	14.71	0.778476	-4.24	down	5.00E-05	0.000606116	desert hedgehog [Source:MGI Symbol;Acc:MGI:94891]
ENSMUSG00000028189	Ctbs	3:146449794-146499753	5.78741	4.09104	-0.500449	down	0.0916	0.270014	chitobiase, di-N-acetyl- [Source:MGI Symbol;Acc:MGI:1921495]
ENSMUSG00000006019	Dhx34	7:16197146-16222037	5.21681	6.76439	0.374792	up	0.22225	0.483818	DEAH (Asp-Glu-Ala-His) box polypeptide 34 [Source:MGI Symbol;Acc:MGI:1918973]
ENSMUSG00000005871	Apc	18:34207774-34322189	6.32999	5.74275	-0.140463	down	0.74625	0.899605	adenomatosis polyposis coli [Source:MGI Symbol;Acc:MGI:88039]
ENSMUSG00000025035	Arl3	19:46531108-46573085	38.3079	41.2845	0.107957	up	0.7132	0.883847	ADP-ribosylation factor-like 3 [Source:MGI Symbol;Acc:MGI:1929699]
ENSMUSG00000029163	Emilin1	5:30913401-30921277	339.485	402.752	0.246543	up	0.4457	0.709367	elastin microfibril interfacer 1 [Source:MGI Symbol;Acc:MGI:1926189]
ENSMUSG00000029471	Camkk2	5:122731169-122779409	22.635	21.0354	-0.105733	down	0.73105	0.891703	calcium/calmodulin-dependent protein kinase kinase 2, beta [Source:MGI Symbol;Acc:MGI:2444812]
ENSMUSG00000039976	Tbc1d16	11:119143044-119228499	1.63843	5.22269	1.67248	up	0.0011	0.00866996	TBC1 domain family, member 16 [Source:MGI Symbol;Acc:MGI:2652878]
ENSMUSG00000044139	Prss53	7:127863046-127895617	0.612466	0.89533	0.547792	up	0.78735	0.916357	protease, serine 53 [Source:MGI Symbol;Acc:MGI:2652890]
ENSMUSG00000047786	Lix1	17:17402671-17459387	0.836899	0.326665	-1.35724	down	0.02145	0.0927014	limb and CNS expressed 1 [Source:MGI Symbol;Acc:MGI:1913893]
ENSMUSG00000007880	Arid1a	4:133679007-133756769	3.90816	2.44945	-0.674031	down	0.01395	0.0661554	AT rich interactive domain 1A (SWI-like) [Source:MGI Symbol;Acc:MGI:1935147]
ENSMUSG00000048154	Kmt2d	15:98831668-98871204	1.61432	1.29034	-0.323174	down	0.36475	0.634691	lysine (K)-specific methyltransferase 2D [Source:MGI Symbol;Acc:MGI:2682319]
ENSMUSG00000051969	Tlr11	14:50357913-50363663	0.597474	0.345037	-0.792126	down	0.2561	0.520865	toll-like receptor 11 [Source:MGI Symbol;Acc:MGI:3045226]
ENSMUSG00000097893	1700034P13Rik	1:9718621-9791924	1.60179	2.04069	0.349369	up	0.7605	0.904751	-
ENSMUSG00000050953	Gja1	10:56377299-56390419	112.455	29.9059	-1.91085	down	5.00E-05	0.000606116	gap junction protein, alpha 1 [Source:MGI Symbol;Acc:MGI:95713]
ENSMUSG00000021306	Gpr137b	13:13357622-13393624	4.96852	3.36795	-0.560944	down	0.0723	0.228605	G protein-coupled receptor 137B [Source:MGI Symbol;Acc:MGI:1891463]
ENSMUSG00000111074	RP24-395P13.5	9:42274763-42279878	0.203517	1.11607	2.45521	up	0.05245	0.181919	-
ENSMUSG00000022637	Cblb	16:52031548-52208047	1.30516	2.27269	0.800173	up	0.01165	0.0574974	Casitas B-lineage lymphoma b [Source:MGI Symbol;Acc:MGI:2146430]
ENSMUSG00000096370	Gm21992	19:4711207-4811634	3.35024	3.60587	0.106083	up	0.9172	0.964599	predicted gene 21992 [Source:MGI Symbol;Acc:MGI:5439461]
ENSMUSG00000103749	Pcdhgb5	18:36930183-37841873	1.45022	0.82212	-0.818853	down	0.5544	0.789662	protocadherin gamma subfamily B, 5 [Source:MGI Symbol;Acc:MGI:1935196]
ENSMUSG00000021219	Rgs6	12:82588291-83162056	0.364686	0.784553	1.10521	up	0.0925	0.271956	regulator of G-protein signaling 6 [Source:MGI Symbol;Acc:MGI:1354730]
ENSMUSG00000018995	Nars2	7:96171245-97064758	5.59365	5.15963	-0.116523	down	0.75805	0.90386	asparaginyl-tRNA synthetase 2 (mitochondrial)(putative) [Source:MGI Symbol;Acc:MGI:2142075]
ENSMUSG00000019951	Uhrf1bp1l	10:89744990-89819869	4.11279	6.36895	0.630938	up	0.0114	0.0565107	UHRF1 (ICBP90) binding protein 1-like [Source:MGI Symbol;Acc:MGI:2442888]
ENSMUSG00000105260	Gm42434	3:41477576-41482391	0	1.55385	inf	up	0.00245	0.0165912	-
ENSMUSG00000039483	Asb6	2:30823096-30830333	10.2235	7.41969	-0.462462	down	0.1198	0.325956	ankyrin repeat and SOCS box-containing 6 [Source:MGI Symbol;Acc:MGI:1919573]
ENSMUSG00000080727	C920021L13Rik	3:95871521-95892005	0.710942	1.13475	0.674574	up	0.68785	0.870928	-
ENSMUSG00000037466	4930427A07Rik	12:113156420-113166048	0.388912	0.690452	0.828097	up	0.1983	0.449701	RIKEN cDNA 4930427A07 gene [Source:MGI Symbol;Acc:MGI:2144738]
ENSMUSG00000059834	Sclt1	3:41626719-41742514	8.42975	7.37415	-0.193012	down	0.5759	0.804428	sodium channel and clathrin linker 1 [Source:MGI Symbol;Acc:MGI:1914411]
ENSMUSG00000102982	Gm38319	1:13623329-13660546	0.594185	0.487913	-0.284288	down	0.88145	0.952458	-
ENSMUSG00000101122	Gm17971	1:55051318-55072702	2.50599	2.65409	0.0828328	up	0.92075	0.966132	predicted gene, 17971 [Source:MGI Symbol;Acc:MGI:5010156]
ENSMUSG00000060459	Kng2	16:22985853-23029101	29.9854	82.5049	1.46022	up	5.00E-05	0.000606116	kininogen 2 [Source:MGI Symbol;Acc:MGI:3027157]
ENSMUSG00000024130	Abca3	17:24351949-24414542	3.97905	4.2256	0.086731	up	0.75905	0.90386	ATP-binding cassette, sub-family A (ABC1), member 3 [Source:MGI Symbol;Acc:MGI:1351617]
ENSMUSG00000095127	Ighv1-82	12:115952537-115953005	1.78218	4.00828	1.16934	up	0.5994	0.820814	immunoglobulin heavy variable 1-82 [Source:MGI Symbol;Acc:MGI:4439671]
ENSMUSG00000054659	Pm20d2	4:33174229-33189737	0.134193	0.987489	2.87946	up	0.028	0.113831	peptidase M20 domain containing 2 [Source:MGI Symbol;Acc:MGI:2685270]
ENSMUSG00000060032	H2afj	6:136808243-136810074	30.3175	41.7474	0.461538	up	0.37345	0.643459	H2A histone family, member J [Source:MGI Symbol;Acc:MGI:3606192]
ENSMUSG00000025733	Rhot2	17:25794570-25985796	2.68556	3.12435	0.218333	up	0.86855	0.947899	ras homolog family member T2 [Source:MGI Symbol;Acc:MGI:2384892]
ENSMUSG00000078921	Tgtp2	11:48904655-49135387	46.8905	12.9521	-1.85611	down	5.00E-05	0.000606116	T cell specific GTPase 2 [Source:MGI Symbol;Acc:MGI:3710083]
ENSMUSG00000024993	Fam45a	19:60811584-60836227	22.5625	17.323	-0.381236	down	0.1237	0.333388	family with sequence similarity 45, member A [Source:MGI Symbol;Acc:MGI:1915144]
ENSMUSG00000038280	Ostm1	10:42583821-42702459	24.667	18.2888	-0.431619	down	0.06855	0.220502	osteopetrosis associated transmembrane protein 1 [Source:MGI Symbol;Acc:MGI:2655574]
ENSMUSG00000031004	Mki67	7:135689783-135716361	0.291385	1.28645	2.1424	up	0.0005	0.00451601	antigen identified by monoclonal antibody Ki 67 [Source:MGI Symbol;Acc:MGI:106035]
ENSMUSG00000028047	Thbs3	3:89209080-89227088	0.934506	8.29323	3.14966	up	5.00E-05	0.000606116	thrombospondin 3 [Source:MGI Symbol;Acc:MGI:98739]
ENSMUSG00000038235	F11r	1:171437534-171464603	63.7728	31.7645	-1.00552	down	5.00E-05	0.000606116	F11 receptor [Source:MGI Symbol;Acc:MGI:1321398]
ENSMUSG00000033623	Pcgf3	5:108461231-108506976	4.2141	4.05542	-0.0553736	down	0.84525	0.939822	polycomb group ring finger 3 [Source:MGI Symbol;Acc:MGI:1916837]
ENSMUSG00000028345	Tex10	4:48279759-48473459	11.3959	12.8074	0.168468	up	0.5908	0.815994	testis expressed gene 10 [Source:MGI Symbol;Acc:MGI:1344413]
ENSMUSG00000020689	Itgb3	11:104607999-104670476	15.5102	1.85599	-3.06296	down	5.00E-05	0.000606116	integrin beta 3 [Source:MGI Symbol;Acc:MGI:96612]
ENSMUSG00000047728	BC025446	15:75216375-75222661	8.5856	23.4517	1.4497	up	0.00075	0.0063043	cDNA sequence BC025446 [Source:MGI Symbol;Acc:MGI:2385015]
ENSMUSG00000107211	Gm5864	5:32420002-32420972	1.34205	0.421944	-1.66932	down	0.06325	0.208156	predicted gene 5864 [Source:MGI Symbol;Acc:MGI:3648579]
ENSMUSG00000004788	Eif2b2	12:85219480-85226628	33.9118	26.304	-0.366503	down	0.19995	0.452324	eukaryotic translation initiation factor 2B, subunit 2 beta [Source:MGI Symbol;Acc:MGI:2145118]
ENSMUSG00000032078	Zpr1	9:46273063-46282643	20.3462	16.6317	-0.290828	down	0.23215	0.495226	ZPR1 zinc finger [Source:MGI Symbol;Acc:MGI:1330262]
ENSMUSG00000025964	Adam23	1:63445890-63596276	53.4828	10.1632	-2.39572	down	5.00E-05	0.000606116	a disintegrin and metallopeptidase domain 23 [Source:MGI Symbol;Acc:MGI:1345162]
ENSMUSG00000001588	Acap1	11:69881566-69895539	83.6573	17.0132	-2.29783	down	5.00E-05	0.000606116	ArfGAP with coiled-coil, ankyrin repeat and PH domains 1 [Source:MGI Symbol;Acc:MGI:2388270]
ENSMUSG00000033857	Engase	11:118476469-118489209	6.87923	5.28966	-0.379072	down	0.37525	0.645334	endo-beta-N-acetylglucosaminidase [Source:MGI Symbol;Acc:MGI:2443788]
ENSMUSG00000033379	Atp6v0b	4:117883620-117887333	222.865	202.875	-0.135583	down	0.57605	0.804485	ATPase, H+ transporting, lysosomal V0 subunit B [Source:MGI Symbol;Acc:MGI:1890510]
ENSMUSG00000058927	Gm10053	19:24875685-24876634	5.11248	5.63988	0.14164	up	0.77575	0.911755	predicted gene 10053 [Source:MGI Symbol;Acc:MGI:3704493]
ENSMUSG00000040429	Mterf1a	5:3890580-3893933	3.6158	2.72333	-0.408943	down	0.4198	0.686326	mitochondrial transcription termination factor 1a [Source:MGI Symbol;Acc:MGI:1918240]
ENSMUSG00000020077	Srgn	10:62493832-62527451	151.899	28.6545	-2.40628	down	5.00E-05	0.000606116	serglycin [Source:MGI Symbol;Acc:MGI:97756]
ENSMUSG00000032782	Cntrob	11:69299486-69323775	0.858121	1.50237	0.807984	up	0.0807	0.247017	centrobin, centrosomal BRCA2 interacting protein [Source:MGI Symbol;Acc:MGI:2443290]
ENSMUSG00000005514	Por	5:135653809-135735326	73.0053	103.707	0.506445	up	0.03565	0.13714	P450 (cytochrome) oxidoreductase [Source:MGI Symbol;Acc:MGI:97744]
ENSMUSG00000074825	Itpripl1	2:127138771-127143442	42.5684	18.6832	-1.18804	down	5.00E-05	0.000606116	inositol 1,4,5-triphosphate receptor interacting protein-like 1 [Source:MGI Symbol;Acc:MGI:1920588]
ENSMUSG00000048787	Dcun1d3	7:119852795-120095280	2.19926	3.88941	0.822529	up	0.13885	0.359388	DCN1, defective in cullin neddylation 1, domain containing 3 (S. cerevisiae) [Source:MGI Symbol;Acc:MGI:2679003]
ENSMUSG00000037942	Crp	1:172698054-172833031	21.1714	37.4588	0.823187	up	0.0026	0.0173586	C-reactive protein, pentraxin-related [Source:MGI Symbol;Acc:MGI:88512]
ENSMUSG00000061838	Suclg2	6:95473008-95718800	47.1919	66.2252	0.488839	up	0.0442	0.160995	succinate-Coenzyme A ligase, GDP-forming, beta subunit [Source:MGI Symbol;Acc:MGI:1306824]
ENSMUSG00000037933	Bicd2	13:49341548-49387025	27.8966	15.9827	-0.803583	down	0.0007	0.00596954	bicaudal D homolog 2 (Drosophila) [Source:MGI Symbol;Acc:MGI:1924145]
ENSMUSG00000020884	Asgr1	11:70054084-70057894	79.9604	196.24	1.29526	up	5.00E-05	0.000606116	asialoglycoprotein receptor 1 [Source:MGI Symbol;Acc:MGI:88081]
ENSMUSG00000024566	Atp9b	18:80734142-80934058	7.21374	8.69676	0.269729	up	0.27265	0.540218	ATPase, class II, type 9B [Source:MGI Symbol;Acc:MGI:1354757]
ENSMUSG00000031253	Srpx2	X:133908425-133932446	103.538	72.8637	-0.506895	down	0.04255	0.156579	sushi-repeat-containing protein, X-linked 2 [Source:MGI Symbol;Acc:MGI:1916042]
ENSMUSG00000087221	BC037032	15:4020113-4155344	0.633336	1.60958	1.34564	up	0.19745	0.448397	-
ENSMUSG00000022528	Hes1	16:30064383-30067796	352.788	195.004	-0.855295	down	0.0007	0.00596954	hairy and enhancer of split 1 (Drosophila) [Source:MGI Symbol;Acc:MGI:104853]
ENSMUSG00000079677	Fdx1l	9:21062392-21131243	21.8994	22.6782	0.0504156	up	0.93885	0.97584	ferredoxin 1-like [Source:MGI Symbol;Acc:MGI:1915415]
ENSMUSG00000037318	Traf3ip3	1:193153110-193201703	1.62332	2.5625	0.658606	up	0.43145	0.696435	TRAF3 interacting protein 3 [Source:MGI Symbol;Acc:MGI:2441706]
ENSMUSG00000003721	Insig2	1:121304352-121332589	35.0282	47.1044	0.427343	up	0.1646	0.40039	insulin induced gene 2 [Source:MGI Symbol;Acc:MGI:1920249]
ENSMUSG00000029470	P2rx4	5:122707543-122729738	87.6446	51.9534	-0.754446	down	0.0089	0.0467904	purinergic receptor P2X, ligand-gated ion channel 4 [Source:MGI Symbol;Acc:MGI:1338859]
ENSMUSG00000048106	4632415L05Rik	3:19894885-19898984	14.267	12.6708	-0.171177	down	0.69495	0.874068	-
ENSMUSG00000011958	Bnip2	9:69988399-70008317	71.5896	49.3278	-0.53735	down	0.02355	0.0996916	BCL2/adenovirus E1B interacting protein 2 [Source:MGI Symbol;Acc:MGI:109327]
ENSMUSG00000033751	Gadd45gip1	8:84831521-84840665	19.6091	18.1344	-0.1128	down	0.7964	0.920608	growth arrest and DNA-damage-inducible, gamma interacting protein 1 [Source:MGI Symbol;Acc:MGI:1914947]
ENSMUSG00000063193	Cd300lb	11:114922780-114934386	1.28046	1.87607	0.551057	up	0.2389	0.50196	CD300 molecule like family member B [Source:MGI Symbol;Acc:MGI:2685099]
ENSMUSG00000024132	Eci1	17:24426682-24439316	54.3902	69.5908	0.355552	up	0.1542	0.38453	enoyl-Coenzyme A delta isomerase 1 [Source:MGI Symbol;Acc:MGI:94871]
ENSMUSG00000022793	B4galt4	16:38742263-38769049	17.2474	7.54456	-1.19287	down	5.00E-05	0.000606116	UDP-Gal:betaGlcNAc beta 1,4-galactosyltransferase, polypeptide 4 [Source:MGI Symbol;Acc:MGI:1928387]
ENSMUSG00000026525	Opn3	1:175662420-175692901	0.79145	0.804071	0.0228243	up	0.98505	0.993941	opsin 3 [Source:MGI Symbol;Acc:MGI:1338022]
ENSMUSG00000071528	Usmg5	19:47067747-47090625	434.368	574.971	0.404571	up	0.3314	0.60149	upregulated during skeletal muscle growth 5 [Source:MGI Symbol;Acc:MGI:1891435]
ENSMUSG00000052056	Zfp217	2:170108642-170148103	1.61233	0.961021	-0.746512	down	0.15225	0.381418	zinc finger protein 217 [Source:MGI Symbol;Acc:MGI:2685408]
ENSMUSG00000104346	Pcdhga3	18:36930183-37841873	1.41171	1.45842	0.046964	up	0.9763	0.990189	protocadherin gamma subfamily A, 3 [Source:MGI Symbol;Acc:MGI:1935215]
ENSMUSG00000031601	Cnot7	8:40423814-40634797	19.9692	21.0095	0.073263	up	0.8544	0.943116	CCR4-NOT transcription complex, subunit 7 [Source:MGI Symbol;Acc:MGI:1298230]
ENSMUSG00000021327	Zkscan3	13:21387012-21402755	30.2203	33.1515	0.133556	up	0.6017	0.822222	zinc finger with KRAB and SCAN domains 3 [Source:MGI Symbol;Acc:MGI:1919989]
ENSMUSG00000028556	Dock7	4:98936670-99120915	7.5334	8.34535	0.147671	up	0.8694	0.948467	dedicator of cytokinesis 7 [Source:MGI Symbol;Acc:MGI:1914549]
ENSMUSG00000104351	Gm37125	1:172513248-172514807	1.94069	1.57298	-0.303068	down	0.6204	0.833031	-
ENSMUSG00000091896	Ube2d2a	18:35771558-35807172	15.9302	19.4302	0.286532	up	0.24185	0.505624	ubiquitin-conjugating enzyme E2D 2A [Source:MGI Symbol;Acc:MGI:1930715]
ENSMUSG00000020840	Blmh	11:76924808-76987379	24.6656	33.2228	0.429674	up	0.06625	0.215133	bleomycin hydrolase [Source:MGI Symbol;Acc:MGI:1345186]
ENSMUSG00000035310	Lin54	5:100441917-100500639	3.12686	2.78499	-0.167043	down	0.6349	0.840498	lin-54 homolog (C. elegans) [Source:MGI Symbol;Acc:MGI:2140902]
ENSMUSG00000032925	Itgbl1	14:123659970-123975618	0.216575	15.287	6.1413	up	5.00E-05	0.000606116	integrin, beta-like 1 [Source:MGI Symbol;Acc:MGI:2443439]
ENSMUSG00000001767	Crnkl1	2:145917478-146215039	8.69764	8.73265	0.00579564	up	0.9847	0.993761	Crn, crooked neck-like 1 (Drosophila) [Source:MGI Symbol;Acc:MGI:1914127]
ENSMUSG00000104973	A530041M06Rik	3:104396417-104511918	2.08984	1.78242	-0.229553	down	0.79155	0.918098	-
ENSMUSG00000023972	Ptk7	17:46442447-46831413	5.28477	46.6068	3.14063	up	0.1052	0.297145	PTK7 protein tyrosine kinase 7 [Source:MGI Symbol;Acc:MGI:1918711]
ENSMUSG00000068856	Sf3b4	3:96162003-96177564	44.7143	32.6474	-0.453767	down	0.124	0.333669	splicing factor 3b, subunit 4 [Source:MGI Symbol;Acc:MGI:109580]
ENSMUSG00000097290	1300002E11Rik	16:21794317-21809040	36.748	26.2382	-0.485995	down	0.3018	0.571569	-
ENSMUSG00000010142	Tnfrsf13b	11:61126754-61149372	1.80998	1.27469	-0.505825	down	0.3655	0.635434	tumor necrosis factor receptor superfamily, member 13b [Source:MGI Symbol;Acc:MGI:1889411]
ENSMUSG00000010601	Apol7a	15:77388220-77399110	5.76245	12.9097	1.16371	up	0.0005	0.00451601	apolipoprotein L 7a [Source:MGI Symbol;Acc:MGI:1923011]
ENSMUSG00000020070	Rufy2	10:62980222-63024217	6.02376	5.32094	-0.178983	down	0.80225	0.923121	RUN and FYVE domain-containing 2 [Source:MGI Symbol;Acc:MGI:1917682]
ENSMUSG00000030760	Acer3	7:98206388-98321208	21.0204	6.87839	-1.61165	down	0.0017	0.0123139	alkaline ceramidase 3 [Source:MGI Symbol;Acc:MGI:1913440]
ENSMUSG00000084866	A930006K02Rik	16:91465103-91470121	1.51001	2.90965	0.946288	up	0.2604	0.525602	-
ENSMUSG00000016534	Lamp2	X:38401356-38456454	510.138	488.443	-0.0626978	down	0.87885	0.95205	lysosomal-associated membrane protein 2 [Source:MGI Symbol;Acc:MGI:96748]
ENSMUSG00000050854	Tmem125	4:118540940-118544044	0.458421	1.68258	1.87593	up	0.00805	0.0433312	transmembrane protein 125 [Source:MGI Symbol;Acc:MGI:1923409]
ENSMUSG00000000686	Abhd15	11:77508098-77607815	6.93941	11.9133	0.779693	up	0.28685	0.556329	abhydrolase domain containing 15 [Source:MGI Symbol;Acc:MGI:1914727]
ENSMUSG00000040274	Cdk6	5:3341484-3531008	12.3102	17.0038	0.466006	up	0.5116	0.761596	cyclin-dependent kinase 6 [Source:MGI Symbol;Acc:MGI:1277162]
ENSMUSG00000055024	Ep300	15:81585350-81652077	5.42818	4.72445	-0.200325	down	0.61465	0.829944	E1A binding protein p300 [Source:MGI Symbol;Acc:MGI:1276116]
ENSMUSG00000052298	Cdc42se2	11:54717455-54787675	33.8922	22.2284	-0.608549	down	0.0207	0.0900972	CDC42 small effector 2 [Source:MGI Symbol;Acc:MGI:1919979]
ENSMUSG00000057425	Ugt2b37	5:87240492-87254804	0.234782	0.89022	1.92284	up	0.02935	0.118336	UDP glucuronosyltransferase 2 family, polypeptide B37 [Source:MGI Symbol;Acc:MGI:2148239]
ENSMUSG00000001520	Nrip2	6:128362966-128424931	0.0886056	0.663742	2.90515	up	0.01075	0.0541487	nuclear receptor interacting protein 2 [Source:MGI Symbol;Acc:MGI:1891884]
ENSMUSG00000037820	Tgm2	2:158028496-158146436	188.756	352.717	0.90199	up	0.00925	0.0481473	transglutaminase 2, C polypeptide [Source:MGI Symbol;Acc:MGI:98731]
ENSMUSG00000009035	Tmem184b	15:79360683-79403303	43.5902	31.5652	-0.46567	down	0.04415	0.160892	transmembrane protein 184b [Source:MGI Symbol;Acc:MGI:2445179]
ENSMUSG00000028919	Arhgef19	4:141239498-141257564	24.7306	43.8819	0.827331	up	0.004	0.0246625	Rho guanine nucleotide exchange factor (GEF) 19 [Source:MGI Symbol;Acc:MGI:1925912]
ENSMUSG00000056228	Cars2	8:11497505-11550783	10.3141	10.8589	0.0742604	up	0.89495	0.956927	cysteinyl-tRNA synthetase 2 (mitochondrial)(putative) [Source:MGI Symbol;Acc:MGI:1919191]
ENSMUSG00000063873	Slc24a3	2:145167753-145642166	4.27541	8.69746	1.02453	up	0.0186	0.0829507	solute carrier family 24 (sodium/potassium/calcium exchanger), member 3 [Source:MGI Symbol;Acc:MGI:2137513]
ENSMUSG00000061589	Dot1l	10:80755205-80795461	1.13093	1.28665	0.186111	up	0.71175	0.88317	DOT1-like, histone H3 methyltransferase (S. cerevisiae) [Source:MGI Symbol;Acc:MGI:2143886]
ENSMUSG00000064267	Hvcn1	5:122206803-122264460	13.5672	29.4504	1.11816	up	0.0001	0.00112055	hydrogen voltage-gated channel 1 [Source:MGI Symbol;Acc:MGI:1921346]
ENSMUSG00000097859	Gm26601	13:9276527-9668928	0.591171	0.315117	-0.907686	down	0.3068	0.576646	-
ENSMUSG00000073940	Hbb-bt	7:103812523-103813996	2.84079	0.572529	-2.31087	down	0.03325	0.13016	hemoglobin, beta adult t chain [Source:MGI Symbol;Acc:MGI:5474850]
ENSMUSG00000005687	Bcas2	3:103171654-103179166	68.2567	64.6252	-0.0788749	down	0.7474	0.899923	breast carcinoma amplified sequence 2 [Source:MGI Symbol;Acc:MGI:1915433]
ENSMUSG00000024851	Pitpnm1	19:4099997-4113965	6.3893	7.68301	0.266015	up	0.3421	0.612839	phosphatidylinositol transfer protein, membrane-associated 1 [Source:MGI Symbol;Acc:MGI:1197524]
ENSMUSG00000003581	Rnf215	11:4135201-4160293	32.7091	24.6658	-0.40718	down	0.2237	0.485461	ring finger protein 215 [Source:MGI Symbol;Acc:MGI:1918923]
ENSMUSG00000028532	Cachd1	4:100776674-101029220	26.657	12.9394	-1.04274	down	5.00E-05	0.000606116	cache domain containing 1 [Source:MGI Symbol;Acc:MGI:2444177]
ENSMUSG00000078673	Mup19	4:61778323-61782269	22.1081	1.08437	-4.34964	down	5.00E-05	0.000606116	major urinary protein 19 [Source:MGI Symbol;Acc:MGI:3705235]
ENSMUSG00000097274	Gm26564	10:34288287-34418552	2.63805	1.74154	-0.599114	down	0.75715	0.903651	-
ENSMUSG00000005442	Cic	7:25267703-25294159	3.58474	5.65276	0.657087	up	0.30645	0.576209	capicua transcriptional repressor [Source:MGI Symbol;Acc:MGI:1918972]
ENSMUSG00000037355	Uvssa	5:33378548-33419754	2.35533	1.6964	-0.473455	down	0.19905	0.450914	UV stimulated scaffold protein A [Source:MGI Symbol;Acc:MGI:1918351]
ENSMUSG00000002109	Ddb2	2:91202884-91236982	6.82568	5.61093	-0.282734	down	0.80725	0.925188	damage specific DNA binding protein 2 [Source:MGI Symbol;Acc:MGI:1355314]
ENSMUSG00000058022	Adtrp	13:41763147-41849768	11.5838	26.5274	1.19538	up	0.00345	0.0218311	androgen dependent TFPI regulating protein [Source:MGI Symbol;Acc:MGI:1924596]
ENSMUSG00000028578	Caap1	4:94500080-94557078	8.80684	8.0413	-0.131196	down	0.66335	0.857951	caspase activity and apoptosis inhibitor 1 [Source:MGI Symbol;Acc:MGI:1915020]
ENSMUSG00000036545	Adamts2	11:50599297-50807573	42.6978	102.359	1.26141	up	5.00E-05	0.000606116	a disintegrin-like and metallopeptidase (reprolysin type) with thrombospondin type 1 motif, 2 [Source:MGI Symbol;Acc:MGI:1347356]
ENSMUSG00000076469	Trbv13-2	6:41121395-41121832	5.98598	0	#NAME?	down	0.00575	0.0330749	T cell receptor beta, variable 13-2 [Source:MGI Symbol;Acc:MGI:98608]
ENSMUSG00000035078	Mtmr9	14:63523615-63543953	10.2591	14.468	0.495958	up	0.06605	0.214721	myotubularin related protein 9 [Source:MGI Symbol;Acc:MGI:2442842]
ENSMUSG00000004880	Lbr	1:181576558-181843046	28.4486	13.5921	-1.0656	down	5.00E-05	0.000606116	lamin B receptor [Source:MGI Symbol;Acc:MGI:2138281]
ENSMUSG00000020224	Llph	10:120227069-120232071	27.405	27.3261	-0.00416271	down	0.98685	0.994853	LLP homolog, long-term synaptic facilitation (Aplysia) [Source:MGI Symbol;Acc:MGI:1913475]
ENSMUSG00000053536	Cstf2t	19:30567550-31765033	16.4751	12.5513	-0.392458	down	0.23905	0.50206	cleavage stimulation factor, 3' pre-RNA subunit 2, tau [Source:MGI Symbol;Acc:MGI:1932622]
ENSMUSG00000044927	H1fx	6:87980420-88045270	0.787497	12.5184	3.99063	up	0.0555	0.189938	H1 histone family, member X [Source:MGI Symbol;Acc:MGI:2685307]
ENSMUSG00000040605	Bace2	16:97356727-97439012	44.1706	13.7219	-1.6866	down	5.00E-05	0.000606116	beta-site APP-cleaving enzyme 2 [Source:MGI Symbol;Acc:MGI:1860440]
ENSMUSG00000057637	Prdm2	4:143107390-143212995	3.36655	3.05096	-0.142006	down	0.68185	0.867862	PR domain containing 2, with ZNF domain [Source:MGI Symbol;Acc:MGI:107628]
ENSMUSG00000025647	Shisa5	9:109038564-109057777	270.852	138.59	-0.966676	down	0.0002	0.00207909	shisa family member 5 [Source:MGI Symbol;Acc:MGI:1915044]
ENSMUSG00000022822	Abcc5	16:20331302-20426394	15.167	13.5653	-0.161009	down	0.71885	0.886888	ATP-binding cassette, sub-family C (CFTR/MRP), member 5 [Source:MGI Symbol;Acc:MGI:1351644]
ENSMUSG00000028608	0610037L13Rik	4:107889812-107899384	43.7828	27.5883	-0.66631	down	0.03155	0.124872	RIKEN cDNA 0610037L13 gene [Source:MGI Symbol;Acc:MGI:1921348]
ENSMUSG00000026209	Dnpep	1:75307895-75317990	39.1236	54.3969	0.475486	up	0.06045	0.201885	aspartyl aminopeptidase [Source:MGI Symbol;Acc:MGI:1278328]
ENSMUSG00000020275	Rel	11:23736846-23770970	1.50291	1.23388	-0.284562	down	0.3774	0.647007	reticuloendotheliosis oncogene [Source:MGI Symbol;Acc:MGI:97897]
ENSMUSG00000054822	1700041G16Rik	8:22805765-22809537	0.37557	1.0249	1.44832	up	0.3793	0.648813	-
ENSMUSG00000032803	Cdv3	9:103353093-103365840	9.71167	14.6766	0.595727	up	0.02415	0.101674	carnitine deficiency-associated gene expressed in ventricle 3 [Source:MGI Symbol;Acc:MGI:2448759]
ENSMUSG00000022558	Mroh1	15:76380260-76477269	5.72396	8.28766	0.533952	up	0.15555	0.386706	maestro heat-like repeat family member 1 [Source:MGI Symbol;Acc:MGI:2442558]
ENSMUSG00000050796	B3galt6	4:155989465-155992649	3.89874	3.07051	-0.34453	down	0.29	0.559626	UDP-Gal:betaGal beta 1,3-galactosyltransferase, polypeptide 6 [Source:MGI Symbol;Acc:MGI:2152819]
ENSMUSG00000030470	Csrp3	7:48830397-48848033	2.30069	5.01607	1.12449	up	0.06845	0.220277	cysteine and glycine-rich protein 3 [Source:MGI Symbol;Acc:MGI:1330824]
ENSMUSG00000104034	2900092N22Rik	2:14603087-14987908	0.952666	0.412899	-1.20618	down	0.32095	0.590176	-
ENSMUSG00000087305	A430035B10Rik	6:8259287-8597548	0.899562	0.53426	-0.75168	down	0.666	0.859472	-
ENSMUSG00000066415	Msl2	9:101074100-101104800	3.52807	4.04286	0.196495	up	0.5785	0.806217	male-specific lethal 2 homolog (Drosophila) [Source:MGI Symbol;Acc:MGI:1925103]
ENSMUSG00000010290	AI597479	1:43098709-43115947	7.0713	7.77679	0.137198	up	0.59955	0.820814	expressed sequence AI597479 [Source:MGI Symbol;Acc:MGI:2138299]
ENSMUSG00000097216	4932441J04Rik	5:57570081-58133230	0.819123	4.04621	2.30442	up	0.20765	0.463453	-
ENSMUSG00000070323	Mmp27	9:7571395-7581885	1.07455	0.986482	-0.123362	down	0.85535	0.943321	matrix metallopeptidase 27 [Source:MGI Symbol;Acc:MGI:3039232]
ENSMUSG00000040564	Apoc1	7:19689480-19692660	2650.2	3568.76	0.429321	up	0.13875	0.359319	apolipoprotein C-I [Source:MGI Symbol;Acc:MGI:88053]
ENSMUSG00000065870	Rnu3a	10:40258466-40258680	6.02889	3.2369	-0.897279	down	0.69075	0.871776	-
ENSMUSG00000042302	Ehbp1	11:22005827-22342292	8.75623	9.36194	0.0964984	up	0.8127	0.927535	EH domain binding protein 1 [Source:MGI Symbol;Acc:MGI:2667252]
ENSMUSG00000020553	Pctp	11:89982664-90002894	7.13666	13.4861	0.918153	up	0.00155	0.0114594	phosphatidylcholine transfer protein [Source:MGI Symbol;Acc:MGI:107375]
ENSMUSG00000049807	Arhgap23	11:97415532-97502402	14.4726	10.682	-0.438144	down	0.082	0.250005	Rho GTPase activating protein 23 [Source:MGI Symbol;Acc:MGI:3697726]
ENSMUSG00000108806	Gm44729	7:127271878-127275315	1.56937	2.74957	0.809023	up	0.67975	0.867395	-
ENSMUSG00000104222	Gm7292	6:117646692-117751769	0.414072	0.576599	0.477685	up	0.5768	0.805072	-
ENSMUSG00000086712	AI427809	4:53261355-53270232	3.03207	4.26751	0.493094	up	0.343	0.613641	-
ENSMUSG00000038079	Tmem237	1:59100589-59237231	21.327	17.1893	-0.311171	down	0.3762	0.645921	transmembrane protein 237 [Source:MGI Symbol;Acc:MGI:2138365]
ENSMUSG00000020570	Sypl	12:32953890-32979050	69.5306	35.694	-0.961965	down	0.0001	0.00112055	synaptophysin-like protein [Source:MGI Symbol;Acc:MGI:108081]
ENSMUSG00000033581	Igf2bp2	16:22059008-22163299	2.68566	3.24286	0.27199	up	0.4992	0.751541	insulin-like growth factor 2 mRNA binding protein 2 [Source:MGI Symbol;Acc:MGI:1890358]
ENSMUSG00000013878	Rnf170	8:26119367-26164151	6.74946	7.03871	0.06054	up	0.8716	0.949683	ring finger protein 170 [Source:MGI Symbol;Acc:MGI:1924983]
ENSMUSG00000021938	Pspc1	14:56722440-56778316	6.92471	6.81478	-0.0230866	down	0.95145	0.979736	paraspeckle protein 1 [Source:MGI Symbol;Acc:MGI:1913895]
ENSMUSG00000063362	Alg11	8:22060720-22071627	6.98841	5.6528	-0.305999	down	0.21075	0.467738	asparagine-linked glycosylation 11 (alpha-1,2-mannosyltransferase) [Source:MGI Symbol;Acc:MGI:2142632]
ENSMUSG00000044164	Rnf182	13:43615709-43670945	0.0295992	0.598803	4.33845	up	0.23285	0.496214	ring finger protein 182 [Source:MGI Symbol;Acc:MGI:3045355]
ENSMUSG00000026827	Gpd2	2:57236226-57370719	5.15105	4.63078	-0.153611	down	0.6363	0.841278	glycerol phosphate dehydrogenase 2, mitochondrial [Source:MGI Symbol;Acc:MGI:99778]
ENSMUSG00000068580	Zfyve19	2:119172499-119217049	16.5149	16.2562	-0.0227792	down	0.9479	0.978813	zinc finger, FYVE domain containing 19 [Source:MGI Symbol;Acc:MGI:1919258]
ENSMUSG00000030036	Mogs	6:83115495-83118898	2.44192	1.9095	-0.354825	down	0.4583	0.719429	mannosyl-oligosaccharide glucosidase [Source:MGI Symbol;Acc:MGI:1929872]
ENSMUSG00000007867	Ift43	12:86082560-86162458	67.1638	46.997	-0.515115	down	0.0741	0.232492	intraflagellar transport 43 [Source:MGI Symbol;Acc:MGI:1923661]
ENSMUSG00000030677	Kif22	7:127027728-127042471	1.88	6.45928	1.78064	up	0.0013	0.00992629	kinesin family member 22 [Source:MGI Symbol;Acc:MGI:109233]
ENSMUSG00000041698	Slco1a1	6:141907281-141946962	1.9065	0.500781	-1.92868	down	0.00095	0.00765217	solute carrier organic anion transporter family, member 1a1 [Source:MGI Symbol;Acc:MGI:1351891]
ENSMUSG00000023791	Pigx	16:32084417-32099738	45.1733	45.4147	0.00768889	up	0.97625	0.990189	phosphatidylinositol glycan anchor biosynthesis, class X [Source:MGI Symbol;Acc:MGI:1919334]
ENSMUSG00000037364	Srrt	5:137295703-137307674	23.0591	16.8018	-0.456722	down	0.0895	0.265908	serrate RNA effector molecule homolog (Arabidopsis) [Source:MGI Symbol;Acc:MGI:1933527]
ENSMUSG00000102252	Snrpn	7:59937370-60140219	12.5986	8.41238	-0.582675	down	0.0447	0.162413	small nuclear ribonucleoprotein N [Source:MGI Symbol;Acc:MGI:98347]
ENSMUSG00000056673	Kdm5d	Y:897787-956786	3.95547	3.70294	-0.0951774	down	0.80835	0.92574	lysine (K)-specific demethylase 5D [Source:MGI Symbol;Acc:MGI:99780]
ENSMUSG00000086843	E030013I19Rik	2:12106631-12312315	1.84984	14.0221	2.92223	up	0.0566	0.192848	-
ENSMUSG00000025277	Abhd6	14:8002901-8056555	13.1854	11.7371	-0.167857	down	0.59295	0.817178	abhydrolase domain containing 6 [Source:MGI Symbol;Acc:MGI:1913332]
ENSMUSG00000020349	Ppp2ca	11:51949881-52286179	34.0406	27.5625	-0.304551	down	0.48415	0.739818	protein phosphatase 2 (formerly 2A), catalytic subunit, alpha isoform [Source:MGI Symbol;Acc:MGI:1321159]
ENSMUSG00000030471	Zdhhc13	7:48789002-48827440	9.17306	8.68337	-0.0791474	down	0.78725	0.916357	zinc finger, DHHC domain containing 13 [Source:MGI Symbol;Acc:MGI:1919227]
ENSMUSG00000031986	Sprtn	8:124897885-124906161	3.44743	3.35115	-0.0408651	down	0.89185	0.955654	SprT-like N-terminal domain [Source:MGI Symbol;Acc:MGI:2685351]
ENSMUSG00000039410	Prdm16	4:154316124-154636873	6.84123	3.91155	-0.806514	down	0.24535	0.509528	PR domain containing 16 [Source:MGI Symbol;Acc:MGI:1917923]
ENSMUSG00000024254	Abcg8	17:84658233-84700333	1.14481	1.89869	0.729904	up	0.34845	0.618848	ATP-binding cassette, sub-family G (WHITE), member 8 [Source:MGI Symbol;Acc:MGI:1914720]
ENSMUSG00000031758	Cdyl2	8:116574399-116732991	9.21985	7.08491	-0.379994	down	0.2103	0.467305	chromodomain protein, Y chromosome-like 2 [Source:MGI Symbol;Acc:MGI:1923046]
ENSMUSG00000046687	Gm5424	10:62071014-62072609	1.74953	3.49305	0.997517	up	0.0536	0.184902	predicted gene 5424 [Source:MGI Symbol;Acc:MGI:3643173]
ENSMUSG00000028599	Tnfrsf1b	4:145213462-145246870	78.8385	51.1238	-0.624905	down	0.00995	0.0511376	tumor necrosis factor receptor superfamily, member 1b [Source:MGI Symbol;Acc:MGI:1314883]
ENSMUSG00000080862	Gm14523	X:23219270-23365082	1.5529	0.771011	-1.01014	down	0.5779	0.805994	predicted gene 14523 [Source:MGI Symbol;Acc:MGI:3710228]
ENSMUSG00000083626	Gm4459	7:139600950-139683817	0.717029	0.736265	0.038193	up	0.85735	0.943973	predicted gene 4459 [Source:MGI Symbol;Acc:MGI:3782643]
ENSMUSG00000034902	Pip5k1c	10:81292962-81319973	29.9799	31.6198	0.0768333	up	0.74955	0.900664	phosphatidylinositol-4-phosphate 5-kinase, type 1 gamma [Source:MGI Symbol;Acc:MGI:1298224]
ENSMUSG00000032606	Nicn1	9:108290428-108296498	16.3924	21.5145	0.392281	up	0.11585	0.317743	nicolin 1 [Source:MGI Symbol;Acc:MGI:1913507]
ENSMUSG00000027984	Hadh	3:131233418-131272101	80.2217	134.317	0.743577	up	0.00215	0.0149673	hydroxyacyl-Coenzyme A dehydrogenase [Source:MGI Symbol;Acc:MGI:96009]
ENSMUSG00000022868	Ahsg	16:22892041-22899438	731.708	2119.86	1.53463	up	0.0039	0.0241169	alpha-2-HS-glycoprotein [Source:MGI Symbol;Acc:MGI:107189]
ENSMUSG00000003435	Supt5	7:28314890-28338746	20.337	23.58	0.213454	up	0.3582	0.628103	suppressor of Ty 5 [Source:MGI Symbol;Acc:MGI:1202400]
ENSMUSG00000104559	Gm43118	5:111330762-111388359	17.5986	14.8684	-0.243209	down	0.8088	0.926033	-
ENSMUSG00000035547	Capn5	7:98121558-98179401	12.17	7.51385	-0.695704	down	0.0099	0.0509341	calpain 5 [Source:MGI Symbol;Acc:MGI:1100859]
ENSMUSG00000028226	Mmp16	4:17852892-18119145	0.0404053	3.33558	6.36725	up	5.00E-05	0.000606116	matrix metallopeptidase 16 [Source:MGI Symbol;Acc:MGI:1276107]
ENSMUSG00000030968	Pdilt	7:119486586-119545551	0.148324	0.76562	2.36787	up	0.298	0.567597	protein disulfide isomerase-like, testis expressed [Source:MGI Symbol;Acc:MGI:1919080]
ENSMUSG00000058239	Usf2	7:30916982-30973464	4.86335	5.28471	0.119872	up	0.905	0.95989	upstream transcription factor 2 [Source:MGI Symbol;Acc:MGI:99961]
ENSMUSG00000020515	Cnot8	11:58104152-58118594	59.2308	48.0169	-0.302805	down	0.18765	0.43462	CCR4-NOT transcription complex, subunit 8 [Source:MGI Symbol;Acc:MGI:1916375]
ENSMUSG00000040658	Dnph1	17:46442447-46831413	3.15577	5.92626	0.909133	up	0.50665	0.757548	2'-deoxynucleoside 5'-phosphate N-hydrolase 1 [Source:MGI Symbol;Acc:MGI:3039376]
ENSMUSG00000032434	Cmtm6	9:114731115-114749344	77.4721	55.7841	-0.473823	down	0.0479	0.171156	CKLF-like MARVEL transmembrane domain containing 6 [Source:MGI Symbol;Acc:MGI:2447165]
ENSMUSG00000004508	Gab2	7:97081585-97308946	6.37147	9.66646	0.601362	up	0.06705	0.217058	growth factor receptor bound protein 2-associated protein 2 [Source:MGI Symbol;Acc:MGI:1333854]
ENSMUSG00000040428	Plekha4	7:45526329-45554229	0.607676	1.38197	1.18535	up	0.0645	0.211274	pleckstrin homology domain containing, family A (phosphoinositide binding specific) member 4 [Source:MGI Symbol;Acc:MGI:1916467]
ENSMUSG00000044134	Fam109a	5:121848983-121854632	7.20377	11.9196	0.726511	up	0.02055	0.0896039	family with sequence similarity 109, member A [Source:MGI Symbol;Acc:MGI:2442708]
ENSMUSG00000081895	Rpl17-ps10	7:72648756-72649311	5.65901	12.2045	1.10879	up	0.10855	0.304147	ribosomal protein L17, pseudogene 10 [Source:MGI Symbol;Acc:MGI:3642871]
ENSMUSG00000052688	Rab7b	1:131688694-131715439	4.32734	11.7014	1.43512	up	0.0052	0.0304121	RAB7B, member RAS oncogene family [Source:MGI Symbol;Acc:MGI:2442295]
ENSMUSG00000038895	Zfp653	9:22015004-22086122	3.71545	2.57717	-0.527746	down	0.59705	0.819432	zinc finger protein 653 [Source:MGI Symbol;Acc:MGI:2442362]
ENSMUSG00000083012	Fam220a	5:143548705-143564531	40.8869	34.6183	-0.240105	down	0.41015	0.675964	family with sequence similarity 220, member A [Source:MGI Symbol;Acc:MGI:1914488]
ENSMUSG00000031375	Bgn	X:73483601-73495933	890.518	1078.25	0.275971	up	0.5076	0.758424	biglycan [Source:MGI Symbol;Acc:MGI:88158]
ENSMUSG00000068917	Clk2	3:89164794-89176921	4.78711	2.61716	-0.871155	down	0.04725	0.169246	CDC-like kinase 2 [Source:MGI Symbol;Acc:MGI:1098669]
ENSMUSG00000021223	Papln	12:83763633-83792382	16.8785	5.92852	-1.50945	down	5.00E-05	0.000606116	papilin, proteoglycan-like sulfated glycoprotein [Source:MGI Symbol;Acc:MGI:2386139]
ENSMUSG00000103219	Gm37787	1:171632402-171653035	0.801226	0.100073	-3.00116	down	0.37435	0.644328	-
ENSMUSG00000019659	Ccdc12	9:110656502-110711606	117.964	103.769	-0.184972	down	0.4896	0.744886	coiled-coil domain containing 12 [Source:MGI Symbol;Acc:MGI:1919904]
ENSMUSG00000072066	6720489N17Rik	13:62603012-62624182	0.578435	0.832831	0.52587	up	0.37715	0.646946	RIKEN cDNA 6720489N17 gene [Source:MGI Symbol;Acc:MGI:2443901]
ENSMUSG00000041741	Pde3a	6:141246919-141507448	34.2316	24.0122	-0.511563	down	0.2032	0.457348	phosphodiesterase 3A, cGMP inhibited [Source:MGI Symbol;Acc:MGI:1860764]
ENSMUSG00000040010	Slc7a5	8:119910359-124345724	4.66104	5.08615	0.125924	up	0.92435	0.967763	solute carrier family 7 (cationic amino acid transporter, y+ system), member 5 [Source:MGI Symbol;Acc:MGI:1298205]
ENSMUSG00000039156	Stim2	5:53998498-54121057	18.566	11.1481	-0.735865	down	0.00245	0.0165912	stromal interaction molecule 2 [Source:MGI Symbol;Acc:MGI:2151156]
ENSMUSG00000020650	Bcap29	12:31595353-31634658	24.8514	14.3158	-0.795723	down	0.00225	0.0154944	B cell receptor associated protein 29 [Source:MGI Symbol;Acc:MGI:101917]
ENSMUSG00000003198	Zfp959	17:55892119-55898928	3.91093	2.56048	-0.611096	down	0.0743	0.23297	zinc finger protein 959 [Source:MGI Symbol;Acc:MGI:2385058]
ENSMUSG00000020811	Wscd1	11:71749919-71789647	1.20884	0.355347	-1.76632	down	0.00705	0.0390814	WSC domain containing 1 [Source:MGI Symbol;Acc:MGI:2448493]
ENSMUSG00000039357	Fut11	14:20674320-20703012	30.2387	23.9169	-0.338367	down	0.33565	0.605053	fucosyltransferase 11 [Source:MGI Symbol;Acc:MGI:1920318]
ENSMUSG00000093861	Igkv1-110	6:68270484-68271267	4.41048	15.9137	1.85126	up	0.12135	0.329196	immunoglobulin kappa variable 1-110 [Source:MGI Symbol;Acc:MGI:4439558]
ENSMUSG00000020609	Apob	12:7977647-8016835	13.1797	70.9832	2.42916	up	5.00E-05	0.000606116	apolipoprotein B [Source:MGI Symbol;Acc:MGI:88052]
ENSMUSG00000038518	Jarid2	13:44729473-44921643	7.17362	7.5504	0.0738518	up	0.8657	0.947477	jumonji, AT rich interactive domain 2 [Source:MGI Symbol;Acc:MGI:104813]
ENSMUSG00000044788	Fads6	11:115279621-115297663	0.176911	0.869841	2.29773	up	0.00145	0.010868	fatty acid desaturase domain family, member 6 [Source:MGI Symbol;Acc:MGI:3039592]
ENSMUSG00000020072	Pbld2	10:63061581-63077962	13.9329	27.5991	0.986124	up	0.0007	0.00596954	phenazine biosynthesis-like protein domain containing 2 [Source:MGI Symbol;Acc:MGI:1914557]
ENSMUSG00000072568	Fam84b	15:60818993-60853778	9.81476	3.25173	-1.59374	down	5.00E-05	0.000606116	family with sequence similarity 84, member B [Source:MGI Symbol;Acc:MGI:3026924]
ENSMUSG00000098404	Mrip-ps	7:15288250-15289190	0.818998	0.541471	-0.596977	down	0.4895	0.744812	Mom radiation induced polyposis, pseudogene [Source:MGI Symbol;Acc:MGI:3645947]
ENSMUSG00000019952	Poc1b	10:99107035-99198074	6.31312	6.26852	-0.0102268	down	0.97895	0.991386	POC1 centriolar protein B [Source:MGI Symbol;Acc:MGI:1918511]
ENSMUSG00000054626	Xlr	X:53777117-53797706	5.47998	1.42156	-1.9467	down	0.0037	0.0231831	X-linked lymphocyte-regulated [Source:MGI Symbol;Acc:MGI:98976]
ENSMUSG00000006356	Crip2	12:113140235-113145506	843.838	393.406	-1.10095	down	0.00015	0.00161187	cysteine rich protein 2 [Source:MGI Symbol;Acc:MGI:1915587]
ENSMUSG00000000127	Fer	17:63896017-64139494	19.963	11.6791	-0.773393	down	0.0016	0.0117285	fer (fms/fps related) protein kinase [Source:MGI Symbol;Acc:MGI:105917]
ENSMUSG00000063458	1700112E06Rik	14:22019711-23094571	16.994	17.8069	0.0674137	up	0.8488	0.940995	RIKEN cDNA 1700112E06 gene [Source:MGI Symbol;Acc:MGI:1923883]
ENSMUSG00000053110	Yap1	9:7931998-8004596	9.66323	16.5855	0.779346	up	0.00435	0.0263551	yes-associated protein 1 [Source:MGI Symbol;Acc:MGI:103262]
ENSMUSG00000002870	Mcm2	6:88883473-88898780	9.97558	5.73276	-0.799171	down	0.00375	0.0234363	minichromosome maintenance complex component 2 [Source:MGI Symbol;Acc:MGI:105380]
ENSMUSG00000033014	Trim33	3:103279292-103358775	2.0341	1.79869	-0.177441	down	0.77325	0.910348	tripartite motif-containing 33 [Source:MGI Symbol;Acc:MGI:2137357]
ENSMUSG00000020328	Nudcd2	11:40733666-40740046	26.1834	35.7576	0.449599	up	0.07715	0.239095	NudC domain containing 2 [Source:MGI Symbol;Acc:MGI:1277103]
ENSMUSG00000025495	Ptdss2	7:141122381-141157606	10.1039	14.2016	0.491143	up	0.09795	0.283435	phosphatidylserine synthase 2 [Source:MGI Symbol;Acc:MGI:1351664]
ENSMUSG00000050379	6-Sep	X:36910833-36991794	3.20604	2.06855	-0.632168	down	0.2459	0.509907	septin 6 [Source:MGI Symbol;Acc:MGI:1888939]
ENSMUSG00000053897	Slc39a8	3:135825278-135888572	42.0204	13.2837	-1.66144	down	5.00E-05	0.000606116	solute carrier family 39 (metal ion transporter), member 8 [Source:MGI Symbol;Acc:MGI:1914797]
ENSMUSG00000031887	Tradd	8:105258285-105264609	22.8625	26.2719	0.20054	up	0.48705	0.742547	TNFRSF1A-associated via death domain [Source:MGI Symbol;Acc:MGI:109200]
ENSMUSG00000020888	Dvl2	11:70000594-70015411	5.3394	8.13996	0.608345	up	0.49455	0.748457	dishevelled segment polarity protein 2 [Source:MGI Symbol;Acc:MGI:106613]
ENSMUSG00000014301	Pam16	16:4594712-4624988	42.641	40.5317	-0.0731896	down	0.8589	0.944388	presequence translocase-asssociated motor 16 homolog (S. cerevisiae) [Source:MGI Symbol;Acc:MGI:1913699]
ENSMUSG00000036752	Tubb4b	2:25218744-25224702	192.167	109.764	-0.807952	down	0.00055	0.00488933	tubulin, beta 4B class IVB [Source:MGI Symbol;Acc:MGI:1915472]
ENSMUSG00000044337	Ackr3	1:90203979-90216751	2.82238	4.61277	0.708723	up	0.0223	0.0955305	atypical chemokine receptor 3 [Source:MGI Symbol;Acc:MGI:109562]
ENSMUSG00000017615	Tnfaip1	11:78522849-78536332	62.5853	25.8655	-1.2748	down	5.00E-05	0.000606116	tumor necrosis factor, alpha-induced protein 1 (endothelial) [Source:MGI Symbol;Acc:MGI:104961]
ENSMUSG00000020029	Nudt4	10:95547006-95564167	18.9758	43.3654	1.19238	up	5.00E-05	0.000606116	nudix (nucleoside diphosphate linked moiety X)-type motif 4 [Source:MGI Symbol;Acc:MGI:1918457]
ENSMUSG00000021952	Xpo4	14:57581001-57758388	5.268	4.71303	-0.160598	down	0.79955	0.922577	exportin 4 [Source:MGI Symbol;Acc:MGI:1888526]
ENSMUSG00000104687	Gm42899	3:53038584-53261679	17.5538	4.43672	-1.98422	down	0.37825	0.647772	-
ENSMUSG00000040183	Ankrd6	4:32804034-32950841	1.83299	1.37884	-0.410744	down	0.2817	0.550636	ankyrin repeat domain 6 [Source:MGI Symbol;Acc:MGI:2154278]
ENSMUSG00000047798	Cd300lf	11:115091430-115162236	2.42002	2.80521	0.213092	up	0.6819	0.867862	CD300 molecule like family member F [Source:MGI Symbol;Acc:MGI:2442359]
ENSMUSG00000029703	Lrwd1	5:136116630-136136074	9.81694	9.18292	-0.0963195	down	0.7923	0.918387	leucine-rich repeats and WD repeat domain containing 1 [Source:MGI Symbol;Acc:MGI:1918985]
ENSMUSG00000035517	Tdrd7	4:45965333-46034761	12.5303	9.38378	-0.417183	down	0.09465	0.276504	tudor domain containing 7 [Source:MGI Symbol;Acc:MGI:2140279]
ENSMUSG00000056941	Commd7	2:153616932-153632781	42.4823	36.937	-0.201794	down	0.46905	0.728508	COMM domain containing 7 [Source:MGI Symbol;Acc:MGI:1914197]
ENSMUSG00000020205	Phlda1	10:111506285-111508645	67.1585	39.6093	-0.761732	down	0.00525	0.0306069	pleckstrin homology like domain, family A, member 1 [Source:MGI Symbol;Acc:MGI:1096880]
ENSMUSG00000004864	Mapk13	17:28769306-28778698	0.367959	0.632492	0.781502	up	0.5071	0.757986	mitogen-activated protein kinase 13 [Source:MGI Symbol;Acc:MGI:1346864]
ENSMUSG00000024921	Smarca2	19:26605049-26823907	36.0432	44.9195	0.317614	up	0.248	0.511626	SWI/SNF related, matrix associated, actin dependent regulator of chromatin, subfamily a, member 2 [Source:MGI Symbol;Acc:MGI:99603]
ENSMUSG00000054931	Zkscan4	13:21478906-21485507	1.69898	1.94748	0.196939	up	0.67115	0.862714	zinc finger with KRAB and SCAN domains 4 [Source:MGI Symbol;Acc:MGI:3649412]
ENSMUSG00000064120	Mocs1	17:49427937-49455435	14.4329	16.9924	0.235527	up	0.3767	0.646497	molybdenum cofactor synthesis 1 [Source:MGI Symbol;Acc:MGI:1928904]
ENSMUSG00000000708	Kat2b	17:53566860-53672720	4.89153	6.02717	0.301194	up	0.34625	0.616808	K(lysine) acetyltransferase 2B [Source:MGI Symbol;Acc:MGI:1343094]
ENSMUSG00000045282	Tmem86b	7:4626977-4631422	14.8267	31.1706	1.07198	up	0.00395	0.0243747	transmembrane protein 86B [Source:MGI Symbol;Acc:MGI:1915505]
ENSMUSG00000052563	D930048N14Rik	11:51650953-51657681	0.706613	0.225822	-1.64573	down	0.0153	0.0712446	RIKEN cDNA D930048N14 gene [Source:MGI Symbol;Acc:MGI:2144709]
ENSMUSG00000036932	Aifm1	X:48474943-48513563	26.3173	40.5484	0.623633	up	0.0112	0.0558971	apoptosis-inducing factor, mitochondrion-associated 1 [Source:MGI Symbol;Acc:MGI:1349419]
ENSMUSG00000051339	2900026A02Rik	5:113086322-113221236	0.947118	1.87506	0.985323	up	0.0132	0.0632324	RIKEN cDNA 2900026A02 gene [Source:MGI Symbol;Acc:MGI:1920194]
ENSMUSG00000018189	Uchl5	1:143777271-143807466	16.1022	15.6859	-0.037792	down	0.88725	0.954393	ubiquitin carboxyl-terminal esterase L5 [Source:MGI Symbol;Acc:MGI:1914848]
ENSMUSG00000029623	Pdap1	5:145114214-145140238	8.09132	16.5516	1.03253	up	0.51755	0.765728	PDGFA associated protein 1 [Source:MGI Symbol;Acc:MGI:2448536]
ENSMUSG00000006362	Cbfa2t3	8:119910359-124345724	3.40023	1.17133	-1.53748	down	0.10535	0.297423	core-binding factor, runt domain, alpha subunit 2, translocated to, 3 (human) [Source:MGI Symbol;Acc:MGI:1338013]
ENSMUSG00000068874	Selenbp1	3:94933055-94944758	184.336	228.701	0.311125	up	0.1948	0.445136	selenium binding protein 1 [Source:MGI Symbol;Acc:MGI:96825]
ENSMUSG00000052914	Cyp2j6	4:96516137-96553661	11.2454	13.2937	0.241414	up	0.3118	0.582203	cytochrome P450, family 2, subfamily j, polypeptide 6 [Source:MGI Symbol;Acc:MGI:1270148]
ENSMUSG00000029869	Ephb6	6:41605481-41620509	1.5388	3.66584	1.25234	up	0.0019	0.0135485	Eph receptor B6 [Source:MGI Symbol;Acc:MGI:1096338]
ENSMUSG00000026887	Mrrf	2:36116078-36190647	10.3812	9.92905	-0.0642461	down	0.89795	0.957934	mitochondrial ribosome recycling factor [Source:MGI Symbol;Acc:MGI:1915121]
ENSMUSG00000007817	Zmiz1	14:25455736-25666743	11.201	14.3025	0.352637	up	0.4214	0.687399	zinc finger, MIZ-type containing 1 [Source:MGI Symbol;Acc:MGI:3040693]
ENSMUSG00000060657	Marf1	16:14109165-14159274	0.892443	1.35733	0.604941	up	0.09815	0.283678	meiosis arrest female 1 [Source:MGI Symbol;Acc:MGI:2444505]
ENSMUSG00000026798	Coq4	2:29759311-29797935	5.70325	6.05943	0.0873973	up	0.84435	0.939613	coenzyme Q4 [Source:MGI Symbol;Acc:MGI:1098826]
ENSMUSG00000041777	Cir1	2:73271924-73337818	7.06666	8.18913	0.212683	up	0.60975	0.827815	corepressor interacting with RBPJ, 1 [Source:MGI Symbol;Acc:MGI:1914185]
ENSMUSG00000030839	Sergef	7:46443153-46639807	10.7577	7.90311	-0.444881	down	0.2209	0.481631	secretion regulating guanine nucleotide exchange factor [Source:MGI Symbol;Acc:MGI:1351630]
ENSMUSG00000033106	Slc7a6os	8:106200716-106210935	14.4588	17.6808	0.290235	up	0.3511	0.621297	solute carrier family 7, member 6 opposite strand [Source:MGI Symbol;Acc:MGI:1916951]
ENSMUSG00000039202	Abhd2	7:79273198-79365508	4.40593	6.51774	0.564925	up	0.02865	0.116056	abhydrolase domain containing 2 [Source:MGI Symbol;Acc:MGI:1914344]
ENSMUSG00000028691	Prdx1	4:116685543-116700822	440.022	528.774	0.265075	up	0.50925	0.759422	peroxiredoxin 1 [Source:MGI Symbol;Acc:MGI:99523]
ENSMUSG00000042793	Lgr6	1:134983300-135105276	0.0289744	6.63455	7.83908	up	0.002	0.0141106	leucine-rich repeat-containing G protein-coupled receptor 6 [Source:MGI Symbol;Acc:MGI:2441805]
ENSMUSG00000006344	Ggt5	10:75589339-75617200	45.3231	24.6769	-0.877085	down	0.01595	0.0736401	gamma-glutamyltransferase 5 [Source:MGI Symbol;Acc:MGI:1346063]
ENSMUSG00000057894	Zfp329	7:12804976-12818858	2.69585	1.42027	-0.924572	down	0.0251	0.104771	zinc finger protein 329 [Source:MGI Symbol;Acc:MGI:1921283]
ENSMUSG00000062248	Cks2	13:51645231-51650660	116.867	73.938	-0.660484	down	0.0164	0.0752911	CDC28 protein kinase regulatory subunit 2 [Source:MGI Symbol;Acc:MGI:1913447]
ENSMUSG00000028563	Tm2d1	4:98355369-98383306	79.7824	57.2136	-0.479711	down	0.0564	0.1923	TM2 domain containing 1 [Source:MGI Symbol;Acc:MGI:2137022]
ENSMUSG00000042607	Asb4	6:5383385-5433022	1.93607	4.26745	1.14025	up	0.0113	0.0562622	ankyrin repeat and SOCS box-containing 4 [Source:MGI Symbol;Acc:MGI:1929751]
ENSMUSG00000090110	Cmc4	X:75404845-75416588	41.2313	27.9331	-0.561762	down	0.14865	0.375801	C-x(9)-C motif containing 4 [Source:MGI Symbol;Acc:MGI:5637812]
ENSMUSG00000097397	Gm16861	16:4886099-4941020	0.615491	0.471561	-0.384294	down	0.83305	0.935404	-
ENSMUSG00000027189	Trim44	2:102300118-102407828	15.3782	10.7536	-0.516076	down	0.5391	0.779066	tripartite motif-containing 44 [Source:MGI Symbol;Acc:MGI:1931835]
ENSMUSG00000043398	Gpr135	12:72069617-72070991	2.25271	1.86905	-0.269359	down	0.68645	0.870255	G protein-coupled receptor 135 [Source:MGI Symbol;Acc:MGI:2676315]
ENSMUSG00000035045	Zc3h12b	X:95711677-95932637	1.73957	1.60015	-0.12052	down	0.83	0.934196	zinc finger CCCH-type containing 12B [Source:MGI Symbol;Acc:MGI:2442133]
ENSMUSG00000053746	Ptrh1	2:32775785-32784428	1.038	2.05031	0.982028	up	0.16215	0.396129	peptidyl-tRNA hydrolase 1 homolog [Source:MGI Symbol;Acc:MGI:1913779]
ENSMUSG00000105431	Gm42640	5:57570081-58133230	1.74643	2.00831	0.201571	up	0.9149	0.963601	-
ENSMUSG00000063856	Gpx1	9:108338902-108340343	930.799	1289	0.469708	up	0.1314	0.347463	glutathione peroxidase 1 [Source:MGI Symbol;Acc:MGI:104887]
ENSMUSG00000003848	Nob1	8:107412485-107425051	34.1662	30.1441	-0.180696	down	0.4724	0.731387	NIN1/RPN12 binding protein 1 homolog [Source:MGI Symbol;Acc:MGI:1914869]
ENSMUSG00000022477	Aco2	15:81872308-81926213	62.5843	66.0852	0.0785264	up	0.7541	0.903033	aconitase 2, mitochondrial [Source:MGI Symbol;Acc:MGI:87880]
ENSMUSG00000041135	Ripk2	4:16122732-16163647	4.46375	3.15161	-0.502165	down	0.129	0.342599	receptor (TNFRSF)-interacting serine-threonine kinase 2 [Source:MGI Symbol;Acc:MGI:1891456]
ENSMUSG00000025982	Sf3b1	1:54985168-55027481	73.835	61.9569	-0.253041	down	0.4153	0.681694	splicing factor 3b, subunit 1 [Source:MGI Symbol;Acc:MGI:1932339]
ENSMUSG00000052676	Zmat1	X:134971371-135009209	2.24091	2.19092	-0.0325455	down	0.9257	0.968607	zinc finger, matrin type 1 [Source:MGI Symbol;Acc:MGI:2442284]
ENSMUSG00000049588	Ccdc69	11:55049730-55078131	2.04879	2.31817	0.178213	up	0.74955	0.900663	coiled-coil domain containing 69 [Source:MGI Symbol;Acc:MGI:1196234]
ENSMUSG00000008763	Man1a2	3:100562207-100685503	25.0975	17.4197	-0.526824	down	0.50405	0.754735	mannosidase, alpha, class 1A, member 2 [Source:MGI Symbol;Acc:MGI:104676]
ENSMUSG00000031548	Sfrp1	8:23411501-23449632	0.194698	11.99	5.94445	up	5.00E-05	0.000606116	secreted frizzled-related protein 1 [Source:MGI Symbol;Acc:MGI:892014]
ENSMUSG00000020716	Nf1	11:79339692-79581612	0.924081	0.874562	-0.0794585	down	0.8867	0.954393	neurofibromatosis 1 [Source:MGI Symbol;Acc:MGI:97306]
ENSMUSG00000037071	Scd1	19:44394450-44407709	142.537	488.914	1.77824	up	0.00035	0.00336643	stearoyl-Coenzyme A desaturase 1 [Source:MGI Symbol;Acc:MGI:98239]
ENSMUSG00000026546	Cfap45	1:172520800-172563717	1.62717	1.17591	-0.468585	down	0.40485	0.671075	cilia and flagella associated protein 45 [Source:MGI Symbol;Acc:MGI:1919120]
ENSMUSG00000021217	Tshz3	7:36698117-36773553	3.31752	2.18155	-0.604749	down	0.1922	0.441188	teashirt zinc finger family member 3 [Source:MGI Symbol;Acc:MGI:2442819]
ENSMUSG00000035671	Zswim4	8:84210677-84237055	4.54083	4.82444	0.0874068	up	0.7686	0.908886	zinc finger SWIM-type containing 4 [Source:MGI Symbol;Acc:MGI:2443726]
ENSMUSG00000085201	Nr6a1os	2:38723369-38927688	3.01268	3.33847	0.148138	up	0.9366	0.974883	-
ENSMUSG00000069565	Dazap1	10:80261485-80288408	6.34959	12.1081	0.931236	up	0.008	0.0431888	DAZ associated protein 1 [Source:MGI Symbol;Acc:MGI:1917498]
ENSMUSG00000107000	Gm43481	5:134237833-134314760	1.99821	1.2601	-0.665172	down	0.5128	0.762468	-
ENSMUSG00000005677	Nr1i3	1:171213969-171222514	4.99413	10.0877	1.01428	up	0.24535	0.509528	nuclear receptor subfamily 1, group I, member 3 [Source:MGI Symbol;Acc:MGI:1346307]
ENSMUSG00000052748	Swt1	1:151367698-151428455	6.23083	5.79662	-0.104214	down	0.7778	0.912367	SWT1 RNA endoribonuclease homolog (S. cerevisiae) [Source:MGI Symbol;Acc:MGI:1914125]
ENSMUSG00000090213	Tmem189	2:167553313-167690418	28.0127	26.0294	-0.105942	down	0.8983	0.957934	transmembrane protein 189 [Source:MGI Symbol;Acc:MGI:2142624]
ENSMUSG00000048481	Mypop	7:18989553-19001766	1.68796	2.90315	0.782339	up	0.38505	0.654755	Myb-related transcription factor, partner of profilin [Source:MGI Symbol;Acc:MGI:2446472]
ENSMUSG00000049115	Agtr1a	13:30336440-30382867	443.78	146.047	-1.60342	down	5.00E-05	0.000606116	angiotensin II receptor, type 1a [Source:MGI Symbol;Acc:MGI:87964]
ENSMUSG00000020464	Pnpt1	11:29130743-29161828	16.1475	14.3214	-0.173136	down	0.53095	0.774149	polyribonucleotide nucleotidyltransferase 1 [Source:MGI Symbol;Acc:MGI:1918951]
ENSMUSG00000032599	Ip6k2	9:108783795-108806337	11.8924	20.1716	0.76229	up	0.0778	0.240601	inositol hexaphosphate kinase 2 [Source:MGI Symbol;Acc:MGI:1923750]
ENSMUSG00000035370	Adat3	10:80602879-80615783	1.7831	1.37091	-0.37925	down	0.8394	0.937367	adenosine deaminase, tRNA-specific 3 [Source:MGI Symbol;Acc:MGI:1924344]
ENSMUSG00000020108	Ddit4	10:59949674-59951770	7.37686	12.9138	0.80784	up	0.0281	0.114175	DNA-damage-inducible transcript 4 [Source:MGI Symbol;Acc:MGI:1921997]
ENSMUSG00000041426	Hibch	1:52844928-52920986	10.46	15.8768	0.602041	up	0.02945	0.118641	3-hydroxyisobutyryl-Coenzyme A hydrolase [Source:MGI Symbol;Acc:MGI:1923792]
ENSMUSG00000054932	Afp	5:90490736-90515931	1.40203	3.76319	1.42444	up	0.26205	0.527843	alpha fetoprotein [Source:MGI Symbol;Acc:MGI:87951]
ENSMUSG00000024542	Cep192	18:67800106-67885168	1.11563	1.04465	-0.094844	down	0.77745	0.912218	centrosomal protein 192 [Source:MGI Symbol;Acc:MGI:1918049]
ENSMUSG00000048217	Nags	11:102145512-102149477	9.4052	28.9663	1.62285	up	5.00E-05	0.000606116	N-acetylglutamate synthase [Source:MGI Symbol;Acc:MGI:2387600]
ENSMUSG00000043794	D830025C05Rik	8:25578489-25599207	1.61842	1.72014	0.0879443	up	0.923	0.966971	-
ENSMUSG00000030325	Klrb1c	6:128778484-128826331	1.78159	0.120126	-3.89054	down	0.0101	0.0517815	killer cell lectin-like receptor subfamily B member 1C [Source:MGI Symbol;Acc:MGI:107538]
ENSMUSG00000078870	Gm14410	2:177183452-177206421	3.58068	4.4463	0.312371	up	0.53465	0.776076	predicted gene 14410 [Source:MGI Symbol;Acc:MGI:3709158]
ENSMUSG00000017778	Cox7c	13:86044815-86046904	211.896	265.541	0.325575	up	0.22415	0.485934	cytochrome c oxidase subunit VIIc [Source:MGI Symbol;Acc:MGI:103226]
ENSMUSG00000079003	Samd1	8:83997671-84000409	0.541726	1.20281	1.15077	up	0.08355	0.253939	sterile alpha motif domain containing 1 [Source:MGI Symbol;Acc:MGI:2142433]
ENSMUSG00000028452	Vcp	4:42969603-43000507	177.16	181.225	0.0327231	up	0.90255	0.959041	valosin containing protein [Source:MGI Symbol;Acc:MGI:99919]
ENSMUSG00000022102	Dok2	14:70654245-70778495	6.7028	2.12634	-1.65639	down	0.0842	0.255333	docking protein 2 [Source:MGI Symbol;Acc:MGI:1332623]
ENSMUSG00000071547	Nt5dc2	14:31134852-31168641	201.813	42.8168	-2.23677	down	5.00E-05	0.000606116	5'-nucleotidase domain containing 2 [Source:MGI Symbol;Acc:MGI:1917271]
ENSMUSG00000036552	Ermard	17:15041640-15074993	0.859998	0.536852	-0.679808	down	0.31565	0.585625	ER membrane associated RNA degradation [Source:MGI Symbol;Acc:MGI:1917317]
ENSMUSG00000038451	Spsb2	6:124808660-124814296	14.0779	23.0453	0.711038	up	0.6575	0.853394	splA/ryanodine receptor domain and SOCS box containing 2 [Source:MGI Symbol;Acc:MGI:1315199]
ENSMUSG00000018796	Acsl1	8:46471036-46536051	38.5003	78.1449	1.02128	up	0.0014	0.0105688	acyl-CoA synthetase long-chain family member 1 [Source:MGI Symbol;Acc:MGI:102797]
ENSMUSG00000032397	Tipin	9:64281580-64305424	28.6903	21.1583	-0.439341	down	0.31935	0.58884	timeless interacting protein [Source:MGI Symbol;Acc:MGI:1921571]
ENSMUSG00000029438	Bcl7a	5:123332725-123374992	2.64297	2.75452	0.0596407	up	0.8676	0.9476	B cell CLL/lymphoma 7A [Source:MGI Symbol;Acc:MGI:1924295]
ENSMUSG00000045377	Tmem88	11:69391924-69398234	55.0395	7.13773	-2.94693	down	5.00E-05	0.000606116	transmembrane protein 88 [Source:MGI Symbol;Acc:MGI:1914270]
ENSMUSG00000064181	Rab3ip	10:116905783-116950380	2.86137	3.76733	0.396838	up	0.2769	0.54569	RAB3A interacting protein [Source:MGI Symbol;Acc:MGI:105933]
ENSMUSG00000057789	Bak1	17:26973166-27036378	0.628666	1.43681	1.1925	up	0.19205	0.44112	BCL2-antagonist/killer 1 [Source:MGI Symbol;Acc:MGI:1097161]
ENSMUSG00000086533	Mypopos	7:18989553-19001766	2.62863	1.56424	-0.748848	down	0.391	0.66028	-
ENSMUSG00000036745	Ttll7	3:146852366-146984009	3.69441	1.11084	-1.73369	down	0.0145	0.0683658	tubulin tyrosine ligase-like family, member 7 [Source:MGI Symbol;Acc:MGI:1918142]
ENSMUSG00000002257	Def6	17:28207777-28228608	2.79012	3.03995	0.123718	up	0.81625	0.928049	differentially expressed in FDCP 6 [Source:MGI Symbol;Acc:MGI:1346328]
ENSMUSG00000094088	Ighv1-64	12:115507544-115508031	2.28881	4.01167	0.809606	up	0.43045	0.695672	immunoglobulin heavy variable 1-64 [Source:MGI Symbol;Acc:MGI:4439789]
ENSMUSG00000033634	Nat8f2	6:85865421-85869158	35.5516	84.5314	1.24958	up	5.00E-05	0.000606116	N-acetyltransferase 8 (GCN5-related) family member 2 [Source:MGI Symbol;Acc:MGI:2136446]
ENSMUSG00000028461	Ccdc107	4:43492787-43495921	91.6294	77.4954	-0.2417	down	0.3538	0.624193	coiled-coil domain containing 107 [Source:MGI Symbol;Acc:MGI:1913423]
ENSMUSG00000021182	Ccdc88c	12:100912699-101028983	0.918892	0.257741	-1.83397	down	0.0078	0.0423429	coiled-coil domain containing 88C [Source:MGI Symbol;Acc:MGI:1915589]
ENSMUSG00000019210	Atp6v1e1	6:120773577-120822793	129.449	130.591	0.012672	up	0.9573	0.982468	ATPase, H+ transporting, lysosomal V1 subunit E1 [Source:MGI Symbol;Acc:MGI:894326]
ENSMUSG00000024535	Snx24	18:53245661-53390823	27.1868	21.6601	-0.327865	down	0.27125	0.538389	sorting nexing 24 [Source:MGI Symbol;Acc:MGI:1916476]
ENSMUSG00000085596	Gm11476	2:167553313-167690418	1.80692	2.06235	0.190756	up	0.908	0.961162	-
ENSMUSG00000074211	Sdhaf1	7:30321405-30323895	6.34383	6.09073	-0.0587387	down	0.8543	0.943116	succinate dehydrogenase complex assembly factor 1 [Source:MGI Symbol;Acc:MGI:1915582]
ENSMUSG00000024294	Mib1	18:10725547-10818704	4.59474	4.73037	0.0419723	up	0.9014	0.958636	mindbomb E3 ubiquitin protein ligase 1 [Source:MGI Symbol;Acc:MGI:2443157]
ENSMUSG00000024817	Uhrf2	19:30030512-30093722	24.6713	23.3924	-0.076792	down	0.77385	0.910543	ubiquitin-like, containing PHD and RING finger domains 2 [Source:MGI Symbol;Acc:MGI:1923718]
ENSMUSG00000071037	Camkmt	17:85090725-85458139	7.21518	6.22232	-0.213581	down	0.63375	0.839809	calmodulin-lysine N-methyltransferase [Source:MGI Symbol;Acc:MGI:1920832]
ENSMUSG00000059248	9-Sep	11:117199660-117362325	118.972	80.3482	-0.56628	down	0.02555	0.105986	septin 9 [Source:MGI Symbol;Acc:MGI:1858222]
ENSMUSG00000038217	Tlcd2	11:75461538-75470899	43.5652	92.4679	1.08578	up	0.00635	0.0358238	TLC domain containing 2 [Source:MGI Symbol;Acc:MGI:1917141]
ENSMUSG00000079334	Nat6	9:107575819-107587425	13.0134	10.9605	-0.24769	down	0.5608	0.794216	N-acetyltransferase 6 [Source:MGI Symbol;Acc:MGI:1888902]
ENSMUSG00000035513	Ntng2	2:29194540-29253006	3.40559	2.59134	-0.394205	down	0.5877	0.813766	netrin G2 [Source:MGI Symbol;Acc:MGI:2159341]
ENSMUSG00000063480	Nhp2l1	15:82041318-82047598	77.7218	50.2953	-0.627896	down	0.0111	0.0555492	NHP2 non-histone chromosome protein 2-like 1 (S. cerevisiae) [Source:MGI Symbol;Acc:MGI:893586]
ENSMUSG00000020189	Osbpl8	10:111164801-111297247	2.50607	3.12262	0.31733	up	0.22505	0.486806	oxysterol binding protein-like 8 [Source:MGI Symbol;Acc:MGI:2443807]
ENSMUSG00000039787	Cercam	2:29868722-29882840	9.70255	29.9778	1.62746	up	5.00E-05	0.000606116	cerebral endothelial cell adhesion molecule [Source:MGI Symbol;Acc:MGI:2139134]
ENSMUSG00000005470	Asf1b	8:83955506-83970197	1.67293	2.19082	0.389096	up	0.4407	0.70439	anti-silencing function 1B histone chaperone [Source:MGI Symbol;Acc:MGI:1914179]
ENSMUSG00000068735	Trp53i11	2:93187547-93201759	137.848	27.1104	-2.34616	down	5.00E-05	0.000606116	transformation related protein 53 inducible protein 11 [Source:MGI Symbol;Acc:MGI:2670995]
ENSMUSG00000020922	Lsm12	11:102162496-102185296	12.5162	11.9172	-0.0707566	down	0.8386	0.937116	LSM12 homolog [Source:MGI Symbol;Acc:MGI:1919592]
ENSMUSG00000038781	Stap2	17:55997080-56005570	19.105	11.7887	-0.696549	down	0.02935	0.118336	signal transducing adaptor family member 2 [Source:MGI Symbol;Acc:MGI:2147039]
ENSMUSG00000040253	Gbp7	3:142530341-142550149	47.0455	23.8519	-0.979953	down	0.00015	0.00161187	guanylate binding protein 7 [Source:MGI Symbol;Acc:MGI:2444421]
ENSMUSG00000041609	Ccdc64	5:115648174-115731621	7.1023	7.08727	-0.00305746	down	0.9926	0.996336	coiled-coil domain containing 64 [Source:MGI Symbol;Acc:MGI:1922915]
ENSMUSG00000074811	Hps6	19:45818143-46013386	8.80877	6.41354	-0.457819	down	0.2333	0.496696	Hermansky-Pudlak syndrome 6 [Source:MGI Symbol;Acc:MGI:2181763]
ENSMUSG00000033411	Ctdspl2	2:121953751-122013642	18.3071	15.4141	-0.248155	down	0.48505	0.740576	CTD (carboxy-terminal domain, RNA polymerase II, polypeptide A) small phosphatase like 2 [Source:MGI Symbol;Acc:MGI:1196405]
ENSMUSG00000062906	Hdac10	15:89123306-89128700	9.04806	6.83626	-0.404402	down	0.20565	0.460601	histone deacetylase 10 [Source:MGI Symbol;Acc:MGI:2158340]
ENSMUSG00000026879	Gsn	2:35256379-35307892	391.109	824.472	1.0759	up	0.0215	0.0928901	gelsolin [Source:MGI Symbol;Acc:MGI:95851]
ENSMUSG00000070284	Gmppb	9:108049241-108085003	10.6968	9.5662	-0.161169	down	0.7893	0.917317	GDP-mannose pyrophosphorylase B [Source:MGI Symbol;Acc:MGI:2660880]
ENSMUSG00000071369	Map3k5	10:19934471-20142753	0.535226	1.57446	1.55664	up	0.00405	0.0249288	mitogen-activated protein kinase kinase kinase 5 [Source:MGI Symbol;Acc:MGI:1346876]
ENSMUSG00000022698	Naa50	16:44139829-44163366	19.7095	22.0469	0.161682	up	0.53445	0.776076	N(alpha)-acetyltransferase 50, NatE catalytic subunit [Source:MGI Symbol;Acc:MGI:1919367]
ENSMUSG00000047907	Tshz2	2:169633012-170071816	27.6169	26.5459	-0.0570662	down	0.83565	0.93603	teashirt zinc finger family member 2 [Source:MGI Symbol;Acc:MGI:2153084]
ENSMUSG00000020152	Actr2	11:20062303-20112913	41.0374	35.7952	-0.197174	down	0.40265	0.669547	ARP2 actin-related protein 2 [Source:MGI Symbol;Acc:MGI:1913963]
ENSMUSG00000021792	Fam213a	14:40993739-41013788	17.7702	35.7722	1.00938	up	0.00075	0.0063043	family with sequence similarity 213, member A [Source:MGI Symbol;Acc:MGI:1917814]
ENSMUSG00000031479	Vps36	8:22192808-22220843	10.2609	9.34713	-0.134559	down	0.58615	0.812632	vacuolar protein sorting 36 [Source:MGI Symbol;Acc:MGI:1917410]
ENSMUSG00000028873	Cdca8	4:124918464-124944656	2.4569	6.62742	1.43161	up	0.20305	0.457151	cell division cycle associated 8 [Source:MGI Symbol;Acc:MGI:1196274]
ENSMUSG00000078995	Zfp456	13:67312997-67375810	0.649189	0.432476	-0.586019	down	0.4075	0.67364	zinc finger protein 456 [Source:MGI Symbol;Acc:MGI:3040694]
ENSMUSG00000042102	Dmgdh	13:93674432-93752831	9.59568	31.1211	1.69744	up	5.00E-05	0.000606116	dimethylglycine dehydrogenase precursor [Source:MGI Symbol;Acc:MGI:1921379]
ENSMUSG00000037339	Fam53a	5:33600346-33629635	38.6404	26.341	-0.552799	down	0.04035	0.150752	family with sequence similarity 53, member A [Source:MGI Symbol;Acc:MGI:1919225]
ENSMUSG00000056749	Nfil3	13:52967208-52981073	23.2054	48.0398	1.04977	up	5.00E-05	0.000606116	nuclear factor, interleukin 3, regulated [Source:MGI Symbol;Acc:MGI:109495]
ENSMUSG00000068101	Cenpm	15:82233778-82244747	1.30914	6.3611	2.28066	up	0.19735	0.448353	centromere protein M [Source:MGI Symbol;Acc:MGI:1913820]
ENSMUSG00000047562	Mmp10	9:7502351-7510240	0	1.8331	inf	up	5.00E-05	0.000606116	matrix metallopeptidase 10 [Source:MGI Symbol;Acc:MGI:97007]
ENSMUSG00000050732	Vamp8	6:72385222-72390703	146.97	98.3241	-0.579909	down	0.019	0.0843499	vesicle-associated membrane protein 8 [Source:MGI Symbol;Acc:MGI:1336882]
ENSMUSG00000028854	Slc9a1	4:133369705-133423702	4.77459	5.53183	0.21238	up	0.44915	0.712539	solute carrier family 9 (sodium/hydrogen exchanger), member 1 [Source:MGI Symbol;Acc:MGI:102462]
ENSMUSG00000038508	Gdf15	8:70629392-70632456	14.4648	61.5904	2.09016	up	5.00E-05	0.000606116	growth differentiation factor 15 [Source:MGI Symbol;Acc:MGI:1346047]
ENSMUSG00000038622	Med30	15:52712444-52730431	42.2799	31.3336	-0.432258	down	0.14465	0.369768	mediator complex subunit 30 [Source:MGI Symbol;Acc:MGI:1917040]
ENSMUSG00000067206	Lrrc66	5:73606641-73632526	0.807571	0	#NAME?	down	5.00E-05	0.000606116	leucine rich repeat containing 66 [Source:MGI Symbol;Acc:MGI:2387634]
ENSMUSG00000068551	Zfp467	6:48427696-48445825	22.0464	11.0033	-1.00261	down	0.07205	0.228011	zinc finger protein 467 [Source:MGI Symbol;Acc:MGI:1916160]
ENSMUSG00000004612	Nkg7	7:43437072-43438249	29.3381	1.34109	-4.4513	down	0.1622	0.396129	natural killer cell group 7 sequence [Source:MGI Symbol;Acc:MGI:1931250]
ENSMUSG00000105909	Gm43189	3:98280434-98310738	0.793938	0.795546	0.00291829	up	0.99715	0.998493	-
ENSMUSG00000045165	AI467606	7:127091358-127093986	2.45541	0.964973	-1.3474	down	0.02215	0.0951658	expressed sequence AI467606 [Source:MGI Symbol;Acc:MGI:2141979]
ENSMUSG00000017969	Ptgis	2:167095968-167240604	11.8017	84.1914	2.83468	up	5.00E-05	0.000606116	prostaglandin I2 (prostacyclin) synthase [Source:MGI Symbol;Acc:MGI:1097156]
ENSMUSG00000037563	Rps16	7:28350651-28353155	124.287	176.718	0.507768	up	0.1662	0.402879	ribosomal protein S16 [Source:MGI Symbol;Acc:MGI:98118]
ENSMUSG00000030447	Cyfip1	7:55841744-55962476	37.3442	35.0248	-0.0925087	down	0.7395	0.895248	cytoplasmic FMR1 interacting protein 1 [Source:MGI Symbol;Acc:MGI:1338801]
ENSMUSG00000033809	Alg3	16:20605450-20610768	29.2638	19.7074	-0.570379	down	0.04025	0.150532	asparagine-linked glycosylation 3 (alpha-1,3-mannosyltransferase) [Source:MGI Symbol;Acc:MGI:1098592]
ENSMUSG00000092368	A930015D03Rik	17:35994452-36042747	0.649402	0.239741	-1.43764	down	0.45135	0.714406	-
ENSMUSG00000050350	Gpr18	14:121876724-122021034	4.62596	0.97122	-2.25188	down	0.38615	0.655485	G protein-coupled receptor 18 [Source:MGI Symbol;Acc:MGI:107859]
ENSMUSG00000066880	Zfp617	8:71908607-71934629	3.62078	3.05727	-0.244058	down	0.45975	0.721242	zinc finger protein 617 [Source:MGI Symbol;Acc:MGI:2684459]
ENSMUSG00000021911	Parg	14:32201948-32297550	14.0217	15.4825	0.142974	up	0.64425	0.845605	poly (ADP-ribose) glycohydrolase [Source:MGI Symbol;Acc:MGI:1347094]
ENSMUSG00000028367	Txn1	4:57943372-57956411	107.529	91.7771	-0.228521	down	0.337	0.606368	thioredoxin 1 [Source:MGI Symbol;Acc:MGI:98874]
ENSMUSG00000026279	Thap4	1:93701934-93790610	23.5916	26.336	0.158758	up	0.7394	0.895248	THAP domain containing 4 [Source:MGI Symbol;Acc:MGI:1914276]
ENSMUSG00000057411	Fam173a	17:25786579-25792284	83.5133	67.0533	-0.316697	down	0.2366	0.50006	family with sequence similarity 173, member A [Source:MGI Symbol;Acc:MGI:2384888]
ENSMUSG00000042834	Nrep	18:33437018-33464029	3.34389	124.884	5.22292	up	5.00E-05	0.000606116	neuronal regeneration related protein [Source:MGI Symbol;Acc:MGI:99444]
ENSMUSG00000073775	Kti12	4:108834600-108862127	41.8886	25.5846	-0.71128	down	0.1049	0.296583	KTI12 homolog, chromatin associated [Source:MGI Symbol;Acc:MGI:1923547]
ENSMUSG00000035161	Ints6	14:62663666-62830126	1.0901	0.778138	-0.486368	down	0.22655	0.488466	integrator complex subunit 6 [Source:MGI Symbol;Acc:MGI:1202397]
ENSMUSG00000028005	Gucy1b3	3:82032005-82074689	33.476	21.0438	-0.669729	down	0.03355	0.13109	guanylate cyclase 1, soluble, beta 3 [Source:MGI Symbol;Acc:MGI:1860604]
ENSMUSG00000004567	Mcoln1	8:3500456-3515232	41.8011	36.6386	-0.190178	down	0.44905	0.712539	mucolipin 1 [Source:MGI Symbol;Acc:MGI:1890498]
ENSMUSG00000027852	Nras	3:103058284-103067914	14.7005	10.8325	-0.440502	down	0.1245	0.334769	neuroblastoma ras oncogene [Source:MGI Symbol;Acc:MGI:97376]
ENSMUSG00000034432	Cops8	1:90602980-90613341	47.6662	36.7707	-0.374412	down	0.1035	0.293985	COP9 signalosome subunit 8 [Source:MGI Symbol;Acc:MGI:1915363]
ENSMUSG00000015090	Ptgds	2:25466708-25470046	0.816021	0.476214	-0.776995	down	0.55565	0.790368	prostaglandin D2 synthase (brain) [Source:MGI Symbol;Acc:MGI:99261]
ENSMUSG00000029381	Shroom3	5:92683434-92965318	0.361248	1.63065	2.17438	up	0.00045	0.00413312	shroom family member 3 [Source:MGI Symbol;Acc:MGI:1351655]
ENSMUSG00000019923	Zwint	10:72654844-72674964	121.947	86.3316	-0.498297	down	0.0463	0.166698	ZW10 interactor [Source:MGI Symbol;Acc:MGI:1289227]
ENSMUSG00000035486	Plk5	10:80356458-80365489	0.12412	0.58116	2.2272	up	0.18655	0.433098	polo-like kinase 5 [Source:MGI Symbol;Acc:MGI:3026984]
ENSMUSG00000095159	Tubb4b-ps1	5:6769009-7344756	1.10813	0.819747	-0.434874	down	0.64545	0.846064	tubulin, beta 4B class IVB, pseudogene 1 [Source:MGI Symbol;Acc:MGI:3642800]
ENSMUSG00000052419	2610001J05Rik	6:13867734-13871518	60.7634	86.4974	0.509455	up	0.05175	0.18013	RIKEN cDNA 2610001J05 gene [Source:MGI Symbol;Acc:MGI:1913770]
ENSMUSG00000022533	Atp13a3	16:30312422-30388837	2.20082	2.94048	0.418014	up	0.2933	0.562612	ATPase type 13A3 [Source:MGI Symbol;Acc:MGI:2685387]
ENSMUSG00000021877	Arf4	14:26579560-26669883	242.677	201.81	-0.266038	down	0.3807	0.650222	ADP-ribosylation factor 4 [Source:MGI Symbol;Acc:MGI:99433]
ENSMUSG00000056698	Elmod3	6:72565921-72598413	13.3603	15.1029	0.176873	up	0.5216	0.768233	ELMO/CED-12 domain containing 3 [Source:MGI Symbol;Acc:MGI:2445168]
ENSMUSG00000097457	2310031A07Rik	11:46436924-46447248	0.700003	0.365395	-0.937905	down	0.769	0.90892	-
ENSMUSG00000019960	Dusp6	10:99263230-99267488	152.881	84.1195	-0.861896	down	0.0006	0.00526679	dual specificity phosphatase 6 [Source:MGI Symbol;Acc:MGI:1914853]
ENSMUSG00000027079	Clp1	2:84722103-84727350	11.0642	9.77169	-0.17922	down	0.54845	0.786129	CLP1, cleavage and polyadenylation factor I subunit [Source:MGI Symbol;Acc:MGI:2138968]
ENSMUSG00000037260	Hgsnat	8:25944452-25976753	53.6305	45.9782	-0.222105	down	0.3447	0.615167	heparan-alpha-glucosaminide N-acetyltransferase [Source:MGI Symbol;Acc:MGI:1196297]
ENSMUSG00000002396	Ocel1	8:71371297-71381960	8.26601	4.52389	-0.869628	down	0.49185	0.747223	occludin/ELL domain containing 1 [Source:MGI Symbol;Acc:MGI:1924340]
ENSMUSG00000069763	Tmem100	11:90030347-90036508	82.2616	68.0141	-0.274386	down	0.34565	0.616113	transmembrane protein 100 [Source:MGI Symbol;Acc:MGI:1915138]
ENSMUSG00000028522	Mier1	4:103038064-103165754	21.8858	15.5439	-0.493646	down	0.07585	0.236064	MEIR1 treanscription regulator [Source:MGI Symbol;Acc:MGI:1918398]
ENSMUSG00000030216	Wbp11	6:136813653-136840662	12.3399	14.9278	0.274675	up	0.2968	0.566488	WW domain binding protein 11 [Source:MGI Symbol;Acc:MGI:1891823]
ENSMUSG00000026201	Stk16	1:75210837-75219865	49.1617	42.8105	-0.199569	down	0.6563	0.852872	serine/threonine kinase 16 [Source:MGI Symbol;Acc:MGI:1313271]
ENSMUSG00000097493	9930014A18Rik	15:60818993-60853778	6.87695	2.77324	-1.3102	down	0.0361	0.138291	-
ENSMUSG00000074578	Zfas1	2:167035792-167065862	6.03617	14.3593	1.25028	up	0.2635	0.529745	-
ENSMUSG00000006333	Rps9	7:3703992-3706897	274.698	452.055	0.718653	up	0.0021	0.014682	ribosomal protein S9 [Source:MGI Symbol;Acc:MGI:1924096]
ENSMUSG00000002968	Med25	7:44876764-44892712	29.6219	35.6145	0.2658	up	0.3387	0.608383	mediator complex subunit 25 [Source:MGI Symbol;Acc:MGI:1922863]
ENSMUSG00000079215	Zfp664	5:124862690-124902693	10.1637	10.1776	0.00196716	up	0.99795	0.998903	zinc finger protein 664 [Source:MGI Symbol;Acc:MGI:2442505]
ENSMUSG00000006005	Tpr	1:150361304-150466165	24.6897	18.5698	-0.41095	down	0.31315	0.583422	translocated promoter region, nuclear basket protein [Source:MGI Symbol;Acc:MGI:1922066]
ENSMUSG00000026032	Ndufb3	1:58586383-58595964	83.9541	82.7672	-0.020543	down	0.9402	0.976413	NADH dehydrogenase (ubiquinone) 1 beta subcomplex 3 [Source:MGI Symbol;Acc:MGI:1913745]
ENSMUSG00000054612	Mgmt	7:136894613-137130266	7.57768	8.30976	0.133051	up	0.6334	0.839724	O-6-methylguanine-DNA methyltransferase [Source:MGI Symbol;Acc:MGI:96977]
ENSMUSG00000036459	Wtip	7:34109542-34133268	5.58028	5.13359	-0.120369	down	0.78765	0.916488	WT1-interacting protein [Source:MGI Symbol;Acc:MGI:2141920]
ENSMUSG00000022601	Zbtb11	16:55966274-56029739	4.55401	4.39464	-0.0513918	down	0.9558	0.981563	zinc finger and BTB domain containing 11 [Source:MGI Symbol;Acc:MGI:2443876]
ENSMUSG00000067713	Prkag1	15:98803781-98831508	54.4761	43.564	-0.322486	down	0.17775	0.419372	protein kinase, AMP-activated, gamma 1 non-catalytic subunit [Source:MGI Symbol;Acc:MGI:108411]
ENSMUSG00000074576	Mocs3	2:168230621-168232594	5.86484	6.97773	0.250666	up	0.56985	0.800469	molybdenum cofactor synthesis 3 [Source:MGI Symbol;Acc:MGI:1916622]
ENSMUSG00000048997	Atxn7l2	3:108202221-108210934	2.28081	3.83764	0.750675	up	0.09965	0.286657	ataxin 7-like 2 [Source:MGI Symbol;Acc:MGI:1919772]
ENSMUSG00000037262	Kin	2:10080592-10092806	12.0388	10.8094	-0.155404	down	0.66185	0.856669	Kin17 DNA and RNA binding protein [Source:MGI Symbol;Acc:MGI:96676]
ENSMUSG00000025188	Hps1	19:42755104-42781454	8.86864	10.5268	0.247281	up	0.40615	0.672552	Hermansky-Pudlak syndrome 1 [Source:MGI Symbol;Acc:MGI:2177763]
ENSMUSG00000030352	Tspan9	6:127961395-128143594	149.786	121.696	-0.299621	down	0.666	0.859472	tetraspanin 9 [Source:MGI Symbol;Acc:MGI:1924558]
ENSMUSG00000032834	Pwp2	10:78170909-78185149	3.13637	3.55067	0.178998	up	0.568	0.799459	PWP2 periodic tryptophan protein homolog (yeast) [Source:MGI Symbol;Acc:MGI:1341200]
ENSMUSG00000027293	Ehd4	2:120089174-120154606	7.66645	11.8632	0.629858	up	0.11415	0.314432	EH-domain containing 4 [Source:MGI Symbol;Acc:MGI:1919619]
ENSMUSG00000045435	Tmem60	5:20882190-20886870	25.6254	22.073	-0.215293	down	0.4678	0.727568	transmembrane protein 60 [Source:MGI Symbol;Acc:MGI:2673965]
ENSMUSG00000025731	Mettl26	17:25794570-25985796	60.7075	68.4574	0.173332	up	0.88275	0.952913	methyltransferase like 26 [Source:MGI Symbol;Acc:MGI:1915597]
ENSMUSG00000001918	Slc1a5	7:16781339-16798274	21.0661	31.0097	0.557794	up	0.0213	0.0922434	solute carrier family 1 (neutral amino acid transporter), member 5 [Source:MGI Symbol;Acc:MGI:105305]
ENSMUSG00000002603	Tgfb1	7:25687001-25705077	2.44796	2.26837	-0.109923	down	0.81115	0.926992	transforming growth factor, beta 1 [Source:MGI Symbol;Acc:MGI:98725]
ENSMUSG00000040423	Rc3h1	1:160906417-160974978	2.153	2.72954	0.34231	up	0.2639	0.530113	RING CCCH (C3H) domains 1 [Source:MGI Symbol;Acc:MGI:2685397]
ENSMUSG00000032258	Lca5	9:83390292-83454573	3.44003	1.99805	-0.783829	down	0.08095	0.247524	Leber congenital amaurosis 5 (human) [Source:MGI Symbol;Acc:MGI:1923032]
ENSMUSG00000020392	Cdkn2aipnl	11:51949881-52286179	28.2921	13.8039	-1.03532	down	0.62675	0.83657	CDKN2A interacting protein N-terminal like [Source:MGI Symbol;Acc:MGI:1261797]
ENSMUSG00000002032	Tmem25	9:44793768-44803072	0.797968	2.10303	1.39806	up	0.24265	0.506174	transmembrane protein 25 [Source:MGI Symbol;Acc:MGI:1918937]
ENSMUSG00000024268	Celf4	18:25477631-25753983	0.831809	1.73947	1.06432	up	0.03305	0.12962	CUGBP, Elav-like family member 4 [Source:MGI Symbol;Acc:MGI:1932407]
ENSMUSG00000046402	Rbp1	9:98422960-98446575	151.781	163.458	0.106926	up	0.6816	0.867857	retinol binding protein 1, cellular [Source:MGI Symbol;Acc:MGI:97876]
ENSMUSG00000033313	Fbxl8	8:105264647-105269326	5.76253	5.23115	-0.139575	down	0.7358	0.893807	F-box and leucine-rich repeat protein 8 [Source:MGI Symbol;Acc:MGI:1354697]
ENSMUSG00000049090	Zadh2	18:84088157-84097514	14.3263	19.5797	0.450691	up	0.06305	0.207918	zinc binding alcohol dehydrogenase, domain containing 2 [Source:MGI Symbol;Acc:MGI:2444835]
ENSMUSG00000051669	AU021092	16:5211827-5222299	16.8643	2.50191	-2.75287	down	5.00E-05	0.000606116	expressed sequence AU021092 [Source:MGI Symbol;Acc:MGI:2146559]
ENSMUSG00000029571	Tmem106b	6:13069758-13089269	30.7109	39.0874	0.347955	up	0.53195	0.774687	transmembrane protein 106B [Source:MGI Symbol;Acc:MGI:1919150]
ENSMUSG00000031196	F8	X:75172714-75396459	38.4429	4.84175	-2.98912	down	5.00E-05	0.000606116	coagulation factor VIII [Source:MGI Symbol;Acc:MGI:88383]
ENSMUSG00000022781	Pak2	16:32016289-32079342	10.3223	8.40589	-0.296295	down	0.2025	0.456263	p21 protein (Cdc42/Rac)-activated kinase 2 [Source:MGI Symbol;Acc:MGI:1339984]
ENSMUSG00000024900	Cpt1a	19:3323300-3385732	23.1911	41.0068	0.822291	up	0.00095	0.00765217	carnitine palmitoyltransferase 1a, liver [Source:MGI Symbol;Acc:MGI:1098296]
ENSMUSG00000026427	Eif2d	1:131153180-131245258	18.8103	24.5164	0.382227	up	0.29485	0.564235	eukaryotic translation initiation factor 2D [Source:MGI Symbol;Acc:MGI:109342]
ENSMUSG00000073716	Gm13241	4:146153455-147492201	0.673015	0.0677514	-3.31232	down	0.3133	0.583554	predicted gene 13241 [Source:MGI Symbol;Acc:MGI:3649920]
ENSMUSG00000079509	Zfx	X:94028853-94123702	8.08779	7.82282	-0.048057	down	0.9343	0.973802	zinc finger protein X-linked [Source:MGI Symbol;Acc:MGI:99211]
ENSMUSG00000018008	Cyth4	15:78597046-78622019	12.2051	9.40698	-0.375686	down	0.2352	0.498687	cytohesin 4 [Source:MGI Symbol;Acc:MGI:2441702]
ENSMUSG00000021311	Mtr	13:12186541-12258113	1.29188	2.22984	0.787463	up	0.0449	0.163018	5-methyltetrahydrofolate-homocysteine methyltransferase [Source:MGI Symbol;Acc:MGI:894292]
ENSMUSG00000027999	Pla2g12a	3:129878605-129895825	23.684	18.7978	-0.333354	down	0.20215	0.455754	phospholipase A2, group XIIA [Source:MGI Symbol;Acc:MGI:1913600]
ENSMUSG00000027624	Epb41l1	2:156420908-156543214	2.85124	2.87664	0.0127959	up	0.97475	0.989593	erythrocyte membrane protein band 4.1 like 1 [Source:MGI Symbol;Acc:MGI:103010]
ENSMUSG00000026939	Tmem141	2:25583017-25631761	105.801	60.6112	-0.803703	down	0.3018	0.571569	transmembrane protein 141 [Source:MGI Symbol;Acc:MGI:1098773]
ENSMUSG00000074802	Gas2l3	10:89408822-89443967	0.308383	1.52838	2.30921	up	0.0002	0.00207909	growth arrest-specific 2 like 3 [Source:MGI Symbol;Acc:MGI:1918780]
ENSMUSG00000035086	Becn1	11:101277967-101302286	61.0229	50.3531	-0.277268	down	0.3572	0.627826	beclin 1, autophagy related [Source:MGI Symbol;Acc:MGI:1891828]
ENSMUSG00000033965	Slc16a2	X:103697413-103821983	19.2608	59.4384	1.62572	up	5.00E-05	0.000606116	solute carrier family 16 (monocarboxylic acid transporters), member 2 [Source:MGI Symbol;Acc:MGI:1203732]
ENSMUSG00000041577	Prelp	1:133897198-133921414	1728.64	906.466	-0.931313	down	0.1424	0.366314	proline arginine-rich end leucine-rich repeat [Source:MGI Symbol;Acc:MGI:2151110]
ENSMUSG00000062519	Zfp398	6:47835660-47873537	3.48143	2.89068	-0.268267	down	0.4393	0.702918	zinc finger protein 398 [Source:MGI Symbol;Acc:MGI:1917856]
ENSMUSG00000060510	Zfp266	9:20428448-20563282	11.0323	11.1096	0.010075	up	0.98795	0.995052	zinc finger protein 266 [Source:MGI Symbol;Acc:MGI:1924769]
ENSMUSG00000059852	Kcng2	18:80294545-80365826	1.26719	0.283001	-2.16275	down	0.0047	0.0280813	potassium voltage-gated channel, subfamily G, member 2 [Source:MGI Symbol;Acc:MGI:3694646]
ENSMUSG00000040957	Cables1	18:11820675-11945627	20.0783	10.7389	-0.902794	down	0.0011	0.00866996	CDK5 and Abl enzyme substrate 1 [Source:MGI Symbol;Acc:MGI:1927065]
ENSMUSG00000025225	Nfkb2	19:46304736-46327156	13.4094	9.46881	-0.50199	down	0.07115	0.225894	nuclear factor of kappa light polypeptide gene enhancer in B cells 2, p49/p100 [Source:MGI Symbol;Acc:MGI:1099800]
ENSMUSG00000056629	Fkbp2	19:6977740-6980461	141.149	117.616	-0.263137	down	0.3133	0.583554	FK506 binding protein 2 [Source:MGI Symbol;Acc:MGI:95542]
ENSMUSG00000031994	Adamts8	9:30942561-31075885	0.0427024	0.856996	4.3269	up	0.05145	0.179469	a disintegrin-like and metallopeptidase (reprolysin type) with thrombospondin type 1 motif, 8 [Source:MGI Symbol;Acc:MGI:1353468]
ENSMUSG00000074398	Gm15441	3:96555764-96566801	0.899326	0.537386	-0.742886	down	0.613	0.82909	-
ENSMUSG00000072772	Grcc10	6:124739182-124756524	256.851	236.494	-0.11913	down	0.75675	0.903542	gene rich cluster, C10 gene [Source:MGI Symbol;Acc:MGI:1315201]
ENSMUSG00000024736	Tmem132a	19:10839726-10869940	1.87667	10.5155	2.48627	up	0.0001	0.00112055	transmembrane protein 132A [Source:MGI Symbol;Acc:MGI:2147810]
ENSMUSG00000054065	Pkp3	7:141078217-141090510	4.90022	1.24796	-1.97327	down	0.0014	0.0105688	plakophilin 3 [Source:MGI Symbol;Acc:MGI:1891830]
ENSMUSG00000027805	Pfn2	3:57841894-57848079	4.12453	6.29719	0.610479	up	0.0765	0.237633	profilin 2 [Source:MGI Symbol;Acc:MGI:97550]
ENSMUSG00000022889	Mrpl39	16:84717575-84735742	14.2704	14.9366	0.0658294	up	0.8064	0.924734	mitochondrial ribosomal protein L39 [Source:MGI Symbol;Acc:MGI:1351620]
ENSMUSG00000031555	Adam9	8:24949610-25016927	22.7624	25.5734	0.167988	up	0.4631	0.723942	a disintegrin and metallopeptidase domain 9 (meltrin gamma) [Source:MGI Symbol;Acc:MGI:105376]
ENSMUSG00000040265	Dnm3	1:161942085-162479943	0.349627	3.53411	3.33746	up	0.00505	0.0296531	dynamin 3 [Source:MGI Symbol;Acc:MGI:1341299]
ENSMUSG00000018293	Pfn1	11:70651849-70654644	1361.09	869.154	-0.647084	down	0.0171	0.0777504	profilin 1 [Source:MGI Symbol;Acc:MGI:97549]
ENSMUSG00000027108	Ola1	2:73092800-73218924	15.4175	15.8852	0.0431095	up	0.89945	0.958316	Obg-like ATPase 1 [Source:MGI Symbol;Acc:MGI:1914309]
ENSMUSG00000032656	3-Mar	18:56761715-56925548	0.387407	1.53706	1.98825	up	0.0627	0.207136	membrane-associated ring finger (C3HC4) 3 [Source:MGI Symbol;Acc:MGI:2443667]
ENSMUSG00000044362	Ccdc89	7:90426576-90428669	0.373383	0.865583	1.21302	up	0.0775	0.239926	coiled-coil domain containing 89 [Source:MGI Symbol;Acc:MGI:1917304]
ENSMUSG00000001039	B9d1	11:61505143-61512931	8.12211	8.74149	0.106025	up	0.80745	0.925215	B9 protein domain 1 [Source:MGI Symbol;Acc:MGI:1351471]
ENSMUSG00000099662	Ppp1r2-ps2	6:90656087-90988685	0.925847	0.942301	0.0254139	up	0.94725	0.978572	protein phosphatase 1, regulatory (inhibitor) subunit 2, pseudogene 2 [Source:MGI Symbol;Acc:MGI:3647847]
ENSMUSG00000025134	Alyref	11:120592120-120598365	31.135	18.7765	-0.729611	down	0.17445	0.414975	Aly/REF export factor [Source:MGI Symbol;Acc:MGI:1341044]
ENSMUSG00000068329	Htra2	6:83034172-83057808	33.5927	32.6981	-0.0389416	down	0.95325	0.980661	HtrA serine peptidase 2 [Source:MGI Symbol;Acc:MGI:1928676]
ENSMUSG00000037470	Uggt1	1:36140026-36244720	16.2888	15.6659	-0.0562497	down	0.82015	0.929514	UDP-glucose glycoprotein glucosyltransferase 1 [Source:MGI Symbol;Acc:MGI:2443162]
ENSMUSG00000045659	Plekha7	7:116123484-116308376	4.37582	2.84024	-0.623542	down	0.20185	0.455288	pleckstrin homology domain containing, family A member 7 [Source:MGI Symbol;Acc:MGI:2445094]
ENSMUSG00000087107	AI662270	11:83223575-83260960	11.453	3.90279	-1.55315	down	0.00055	0.00488933	-
ENSMUSG00000006392	Med8	4:118409336-118415782	47.4541	51.5061	0.11821	up	0.6423	0.845209	mediator complex subunit 8 [Source:MGI Symbol;Acc:MGI:1915269]
ENSMUSG00000015957	Wnt11	7:98835111-98855195	0.0294665	7.48214	7.98823	up	0.24245	0.506157	wingless-type MMTV integration site family, member 11 [Source:MGI Symbol;Acc:MGI:101948]
ENSMUSG00000032079	Apoa5	9:46268632-46271919	97.9483	187.211	0.93457	up	0.00125	0.00957441	apolipoprotein A-V [Source:MGI Symbol;Acc:MGI:1913363]
ENSMUSG00000027692	Tnik	3:28263213-28675858	9.27143	5.46037	-0.763792	down	0.163	0.397533	TRAF2 and NCK interacting kinase [Source:MGI Symbol;Acc:MGI:1916264]
ENSMUSG00000082475	Gm7206	14:45713343-45713723	1.29177	4.89421	1.92173	up	0.23755	0.50082	predicted pseudogene 7206 [Source:MGI Symbol;Acc:MGI:3646634]
ENSMUSG00000048988	Elfn1	5:139907942-139974722	0.607387	13.4669	4.47065	up	0.0001	0.00112055	leucine rich repeat and fibronectin type III, extracellular 1 [Source:MGI Symbol;Acc:MGI:2442479]
ENSMUSG00000032806	Slc10a3	X:74365717-74373349	17.2796	11.2003	-0.62554	down	0.1574	0.388677	solute carrier family 10 (sodium/bile acid cotransporter family), member 3 [Source:MGI Symbol;Acc:MGI:95048]
ENSMUSG00000021495	Fam193b	13:55539318-55571120	2.9669	3.12283	0.0738962	up	0.83405	0.935748	family with sequence similarity 193, member B [Source:MGI Symbol;Acc:MGI:2385851]
ENSMUSG00000019158	Tmem160	7:16452778-16455494	121.719	75.0114	-0.698378	down	0.0073	0.0401185	transmembrane protein 160 [Source:MGI Symbol;Acc:MGI:1916344]
ENSMUSG00000014850	Msh3	13:92211871-92389053	3.77215	3.29054	-0.197066	down	0.69295	0.873401	mutS homolog 3 [Source:MGI Symbol;Acc:MGI:109519]
ENSMUSG00000047414	Flrt2	12:95692225-95785215	2.28168	4.24306	0.895006	up	0.05615	0.191671	fibronectin leucine rich transmembrane protein 2 [Source:MGI Symbol;Acc:MGI:3603594]
ENSMUSG00000040883	Tmem205	9:21921007-21935872	238.765	255.831	0.099599	up	0.6983	0.875441	transmembrane protein 205 [Source:MGI Symbol;Acc:MGI:3045495]
ENSMUSG00000089837	Npcd	15:79786351-79834688	0.741468	1.88064	1.34277	up	0.48495	0.740576	neuronal pentraxin chromo domain [Source:MGI Symbol;Acc:MGI:3845555]
ENSMUSG00000049922	Slc35c1	2:92452763-92460538	5.77687	5.78927	0.0030946	up	0.9915	0.996207	solute carrier family 35, member C1 [Source:MGI Symbol;Acc:MGI:2443301]
ENSMUSG00000001729	Akt1	12:112653820-112674884	130.974	82.4533	-0.667632	down	0.00555	0.0321641	thymoma viral proto-oncogene 1 [Source:MGI Symbol;Acc:MGI:87986]
ENSMUSG00000035062	Zc4h2	X:95639192-95658509	6.4344	5.71693	-0.170565	down	0.58495	0.811545	zinc finger, C4H2 domain containing [Source:MGI Symbol;Acc:MGI:2679294]
ENSMUSG00000009145	Dqx1	6:83057843-83067318	0.357464	0.864646	1.27431	up	0.0758	0.235958	DEAQ RNA-dependent ATPase [Source:MGI Symbol;Acc:MGI:2136388]
ENSMUSG00000020190	Mknk2	10:80665326-80678112	8.30273	14.7578	0.829816	up	0.00165	0.012017	MAP kinase-interacting serine/threonine kinase 2 [Source:MGI Symbol;Acc:MGI:894279]
ENSMUSG00000028138	Adh5	3:138443092-138455499	143.364	201.736	0.492782	up	0.04615	0.166321	alcohol dehydrogenase 5 (class III), chi polypeptide [Source:MGI Symbol;Acc:MGI:87929]
ENSMUSG00000062949	Atp11c	X:60223289-60807993	4.29818	6.92902	0.688925	up	0.0071	0.0392547	ATPase, class VI, type 11C [Source:MGI Symbol;Acc:MGI:1859661]
ENSMUSG00000037370	Enpp1	10:24637913-24712159	4.74824	23.6523	2.31651	up	5.00E-05	0.000606116	ectonucleotide pyrophosphatase/phosphodiesterase 1 [Source:MGI Symbol;Acc:MGI:97370]
ENSMUSG00000003235	Eif2b5	16:20498816-20509955	21.7754	21.6962	-0.00525655	down	0.98475	0.993761	eukaryotic translation initiation factor 2B, subunit 5 epsilon [Source:MGI Symbol;Acc:MGI:2446176]
ENSMUSG00000032567	Aste1	9:105162155-105527319	3.75689	3.33477	-0.171951	down	0.848	0.940804	asteroid homolog 1 (Drosophila) [Source:MGI Symbol;Acc:MGI:1913845]
ENSMUSG00000008475	Arpc5	1:152766541-152775597	125.667	104.645	-0.264103	down	0.2672	0.534181	actin related protein 2/3 complex, subunit 5 [Source:MGI Symbol;Acc:MGI:1915021]
ENSMUSG00000028601	Echdc2	4:108165436-108179308	13.3503	45.8254	1.77927	up	5.00E-05	0.000606116	enoyl Coenzyme A hydratase domain containing 2 [Source:MGI Symbol;Acc:MGI:1289238]
ENSMUSG00000041890	Git2	5:114727406-114806200	15.4929	13.1474	-0.236829	down	0.56415	0.797241	G protein-coupled receptor kinase-interactor 2 [Source:MGI Symbol;Acc:MGI:1347053]
ENSMUSG00000057229	Atp5sl	7:25619413-25625551	18.7156	15.7589	-0.248078	down	0.4099	0.675856	ATP5S-like [Source:MGI Symbol;Acc:MGI:1913599]
ENSMUSG00000022324	Matn2	15:34306679-34436242	19.5777	38.1763	0.963467	up	0.0001	0.00112055	matrilin 2 [Source:MGI Symbol;Acc:MGI:109613]
ENSMUSG00000022178	Ajuba	14:54567468-54577661	12.8875	10.8943	-0.242398	down	0.35755	0.627863	ajuba LIM protein [Source:MGI Symbol;Acc:MGI:1341886]
ENSMUSG00000041633	Kctd12b	X:153685153-153696391	4.36946	3.16553	-0.465008	down	0.08	0.245592	potassium channel tetramerisation domain containing 12b [Source:MGI Symbol;Acc:MGI:2444667]
ENSMUSG00000025816	Sec61a2	2:5794293-5895432	18.4007	12.9986	-0.501403	down	0.33925	0.608849	Sec61, alpha subunit 2 (S. cerevisiae) [Source:MGI Symbol;Acc:MGI:1931071]
ENSMUSG00000033813	Tcea1	1:4807787-4897909	27.3863	22.6283	-0.275328	down	0.4849	0.740576	transcription elongation factor A (SII) 1 [Source:MGI Symbol;Acc:MGI:1196624]
ENSMUSG00000011960	Ccnt1	15:98538688-98570923	20.7528	15.4767	-0.423208	down	0.1167	0.319417	cyclin T1 [Source:MGI Symbol;Acc:MGI:1328363]
ENSMUSG00000030254	Rad18	6:112619849-112696686	10.2819	5.5678	-0.884934	down	0.0083	0.0444161	RAD18 E3 ubiquitin protein ligase [Source:MGI Symbol;Acc:MGI:1890476]
ENSMUSG00000044167	Foxo1	3:52268335-52353221	7.12762	4.91263	-0.536925	down	0.02385	0.100584	forkhead box O1 [Source:MGI Symbol;Acc:MGI:1890077]
ENSMUSG00000022330	Osr2	15:35296097-35303304	0.05099	0.646303	3.66392	up	0.05115	0.178848	odd-skipped related 2 [Source:MGI Symbol;Acc:MGI:1930813]
ENSMUSG00000034463	Scara3	14:65919394-65953744	2.89158	3.49217	0.272265	up	0.4644	0.725124	scavenger receptor class A, member 3 [Source:MGI Symbol;Acc:MGI:2444418]
ENSMUSG00000031865	Dctn1	6:83165919-83200117	36.4182	36.7564	0.013338	up	0.9535	0.980746	dynactin 1 [Source:MGI Symbol;Acc:MGI:107745]
ENSMUSG00000031652	N4bp1	8:86808159-86885258	2.31575	2.04395	-0.180116	down	0.5597	0.793814	NEDD4 binding protein 1 [Source:MGI Symbol;Acc:MGI:2136825]
ENSMUSG00000018900	Slc22a5	11:53864541-53891660	9.35273	6.41758	-0.543358	down	0.05285	0.183133	solute carrier family 22 (organic cation transporter), member 5 [Source:MGI Symbol;Acc:MGI:1329012]
ENSMUSG00000040661	Rad54l2	9:106688081-106789194	0.869771	0.690416	-0.33317	down	0.51075	0.76088	RAD54 like 2 (S. cerevisiae) [Source:MGI Symbol;Acc:MGI:1933196]
ENSMUSG00000027184	Caprin1	2:103762940-103797649	64.9647	71.1258	0.130718	up	0.6096	0.827765	cell cycle associated protein 1 [Source:MGI Symbol;Acc:MGI:1858234]
ENSMUSG00000057396	Zfp759	13:67128227-67141787	0.635972	0.680732	0.098125	up	0.82625	0.932408	zinc finger protein 759 [Source:MGI Symbol;Acc:MGI:2446280]
ENSMUSG00000074254	Cyp2a4	7:26304420-26315088	1.08087	7.88494	2.86691	up	0.0001	0.00112055	cytochrome P450, family 2, subfamily a, polypeptide 4 [Source:MGI Symbol;Acc:MGI:88596]
ENSMUSG00000006732	Mettl1	10:127031003-127046365	5.56072	4.80331	-0.21124	down	0.64435	0.845605	methyltransferase like 1 [Source:MGI Symbol;Acc:MGI:1339986]
ENSMUSG00000023927	Satb1	17:51736186-51834723	0.78934	0.674669	-0.226466	down	0.70805	0.881861	special AT-rich sequence binding protein 1 [Source:MGI Symbol;Acc:MGI:105084]
ENSMUSG00000022912	Pros1	16:62854306-62929346	226.478	151.522	-0.579846	down	0.04155	0.153786	protein S (alpha) [Source:MGI Symbol;Acc:MGI:1095733]
ENSMUSG00000039275	Foxk2	11:121259989-121309896	1.4137	1.14147	-0.308587	down	0.4278	0.69352	forkhead box K2 [Source:MGI Symbol;Acc:MGI:1916087]
ENSMUSG00000025226	Fbxl15	19:46328183-46338660	12.9294	17.4171	0.429853	up	0.46975	0.729363	F-box and leucine-rich repeat protein 15 [Source:MGI Symbol;Acc:MGI:1915681]
ENSMUSG00000031527	Eri1	8:35465252-35496196	6.19824	6.11717	-0.0189952	down	0.93725	0.975144	exoribonuclease 1 [Source:MGI Symbol;Acc:MGI:1914526]
ENSMUSG00000020649	Rrm2	12:24708240-24714146	4.49442	11.3722	1.33931	up	0.00085	0.00696914	ribonucleotide reductase M2 [Source:MGI Symbol;Acc:MGI:98181]
ENSMUSG00000085376	Gm14508	5:116009315-116024508	0.631764	0.245637	-1.36286	down	0.49185	0.747223	-
ENSMUSG00000025059	Gk	X:85701936-85776819	4.73946	11.1583	1.23533	up	5.00E-05	0.000606116	glycerol kinase [Source:MGI Symbol;Acc:MGI:106594]
ENSMUSG00000040433	Zbtb38	9:96682769-96752831	39.7537	28.7244	-0.468814	down	0.12505	0.335756	zinc finger and BTB domain containing 38 [Source:MGI Symbol;Acc:MGI:2442866]
ENSMUSG00000027223	Mapk8ip1	2:92382537-92401263	8.76769	8.80713	0.00647374	up	0.98345	0.993337	mitogen-activated protein kinase 8 interacting protein 1 [Source:MGI Symbol;Acc:MGI:1309464]
ENSMUSG00000017664	Slc35c2	2:165276553-165287869	27.1098	33.3578	0.299209	up	0.2363	0.499647	solute carrier family 35, member C2 [Source:MGI Symbol;Acc:MGI:2385166]
ENSMUSG00000020235	Fzr1	10:81357490-81378516	17.0615	16.2269	-0.072354	down	0.8204	0.929525	fizzy/cell division cycle 20 related 1 (Drosophila) [Source:MGI Symbol;Acc:MGI:1926790]
ENSMUSG00000022221	Ripk3	14:55784995-55788857	7.12922	5.7101	-0.320227	down	0.39295	0.662124	receptor-interacting serine-threonine kinase 3 [Source:MGI Symbol;Acc:MGI:2154952]
ENSMUSG00000030671	Pde3b	7:114415280-114539251	1.38135	3.06574	1.15016	up	0.00285	0.0187882	phosphodiesterase 3B, cGMP-inhibited [Source:MGI Symbol;Acc:MGI:1333863]
ENSMUSG00000017264	Exosc10	4:148558428-148582401	38.4824	26.3824	-0.544621	down	0.029	0.117279	exosome component 10 [Source:MGI Symbol;Acc:MGI:1355322]
ENSMUSG00000029860	Zyx	6:42328712-42381215	98.7553	79.0288	-0.32148	down	0.2051	0.45972	zyxin [Source:MGI Symbol;Acc:MGI:103072]
ENSMUSG00000042472	Zfp410	12:84316858-84343830	19.1177	17.3835	-0.137183	down	0.5753	0.804196	zinc finger protein 410 [Source:MGI Symbol;Acc:MGI:1289280]
ENSMUSG00000032501	Trib1	15:59648349-59656550	13.8466	11.3257	-0.289933	down	0.263	0.529102	tribbles pseudokinase 1 [Source:MGI Symbol;Acc:MGI:2443397]
ENSMUSG00000029166	Mapre3	5:30814640-30866106	15.479	19.4775	0.331494	up	0.2189	0.479156	microtubule-associated protein, RP/EB family, member 3 [Source:MGI Symbol;Acc:MGI:2140967]
ENSMUSG00000063698	Sfxn4	19:60837276-60861479	3.34244	2.41077	-0.471403	down	0.4131	0.678691	sideroflexin 4 [Source:MGI Symbol;Acc:MGI:2137680]
ENSMUSG00000002233	Rhoc	3:104788374-104794459	227.299	154.456	-0.557398	down	0.01855	0.082778	ras homolog family member C [Source:MGI Symbol;Acc:MGI:106028]
ENSMUSG00000035811	Ugt2b35	5:87000859-87013275	0.936407	3.22328	1.78332	up	5.00E-05	0.000606116	UDP glucuronosyltransferase 2 family, polypeptide B35 [Source:MGI Symbol;Acc:MGI:3576100]
ENSMUSG00000019789	Hey2	10:30832358-30842801	3.80889	1.37441	-1.47056	down	0.0011	0.00866996	hairy/enhancer-of-split related with YRPW motif 2 [Source:MGI Symbol;Acc:MGI:1341884]
ENSMUSG00000020770	Unk	11:116030321-116061214	9.68984	7.93399	-0.288426	down	0.32485	0.595017	unkempt family zinc finger [Source:MGI Symbol;Acc:MGI:2442456]
ENSMUSG00000095403	Gm21092	8:20567596-20582771	5.86831	4.3366	-0.436379	down	0.39725	0.665167	predicted gene, 21092 [Source:MGI Symbol;Acc:MGI:5434447]
ENSMUSG00000003500	Impdh1	6:29200433-29216364	16.7858	10.5158	-0.674678	down	0.01475	0.0692773	inosine 5'-phosphate dehydrogenase 1 [Source:MGI Symbol;Acc:MGI:96567]
ENSMUSG00000031486	Adgra2	8:27085582-27128680	2.6994	5.87147	1.12108	up	0.00255	0.0171575	adhesion G protein-coupled receptor A2 [Source:MGI Symbol;Acc:MGI:1925810]
ENSMUSG00000028327	Stra6l	4:45848663-45887008	6.96778	17.2337	1.30646	up	5.00E-05	0.000606116	STRA6-like [Source:MGI Symbol;Acc:MGI:1921402]
ENSMUSG00000021929	Kpna3	14:61365185-61439947	7.93758	8.47034	0.0937218	up	0.70555	0.880167	karyopherin (importin) alpha 3 [Source:MGI Symbol;Acc:MGI:1100863]
ENSMUSG00000068762	Gstm6	3:107938846-107943749	23.6567	54.1538	1.19481	up	5.00E-05	0.000606116	glutathione S-transferase, mu 6 [Source:MGI Symbol;Acc:MGI:1309467]
ENSMUSG00000016984	Etaa1	11:17938755-17953875	3.44383	3.49744	0.0222846	up	0.9391	0.975961	Ewing tumor-associated antigen 1 [Source:MGI Symbol;Acc:MGI:1915395]
ENSMUSG00000031826	Usp10	8:119910359-124345724	20.1555	18.6025	-0.115675	down	0.89755	0.957934	ubiquitin specific peptidase 10 [Source:MGI Symbol;Acc:MGI:894652]
ENSMUSG00000034401	Spata6	4:111719983-111829184	18.2844	14.3407	-0.350505	down	0.27255	0.540092	spermatogenesis associated 6 [Source:MGI Symbol;Acc:MGI:1915196]
ENSMUSG00000024286	Ccny	18:9314043-9450150	10.0118	9.23485	-0.116544	down	0.6391	0.843166	cyclin Y [Source:MGI Symbol;Acc:MGI:1915224]
ENSMUSG00000014496	Ankrd28	14:31700014-31830415	3.10251	2.14731	-0.530906	down	0.0761	0.236591	ankyrin repeat domain 28 [Source:MGI Symbol;Acc:MGI:2145661]
ENSMUSG00000017221	Psmd3	11:98682553-98695979	66.0795	58.0748	-0.18629	down	0.4299	0.695387	proteasome (prosome, macropain) 26S subunit, non-ATPase, 3 [Source:MGI Symbol;Acc:MGI:98858]
ENSMUSG00000021972	Hmbox1	14:64811599-64949871	8.21647	5.08336	-0.692736	down	0.0773	0.239408	homeobox containing 1 [Source:MGI Symbol;Acc:MGI:2445066]
ENSMUSG00000020611	Gna13	11:109346838-109401369	46.9678	26.0424	-0.850807	down	0.04365	0.159506	guanine nucleotide binding protein, alpha 13 [Source:MGI Symbol;Acc:MGI:95768]
ENSMUSG00000076432	Ywhaq	12:21390070-21417637	224.931	178.59	-0.332832	down	0.21825	0.478309	tyrosine 3-monooxygenase/tryptophan 5-monooxygenase activation protein, theta polypeptide [Source:MGI Symbol;Acc:MGI:891963]
ENSMUSG00000022856	Tmem41a	16:21934326-21947552	19.8937	20.6715	0.0553379	up	0.8522	0.942382	transmembrane protein 41a [Source:MGI Symbol;Acc:MGI:1913914]
ENSMUSG00000087626	Gm15050	6:52162416-52221854	2.45373	4.21184	0.779475	up	0.7108	0.882513	-
ENSMUSG00000031488	Rab11fip1	8:27138772-27174646	0.8876	1.70563	0.942327	up	0.1116	0.309267	RAB11 family interacting protein 1 (class I) [Source:MGI Symbol;Acc:MGI:1923017]
ENSMUSG00000026833	Olfm1	2:28192991-28230736	28.5977	14.1876	-1.01127	down	0.0031	0.0200665	olfactomedin 1 [Source:MGI Symbol;Acc:MGI:1860437]
ENSMUSG00000038384	Setd1b	5:123047372-123250131	0.778659	0.958961	0.30048	up	0.8512	0.94205	SET domain containing 1B [Source:MGI Symbol;Acc:MGI:2652820]
ENSMUSG00000039704	Lmbrd2	15:9111984-9198318	1.02678	0.968577	-0.0841897	down	0.8723	0.949926	LMBR1 domain containing 2 [Source:MGI Symbol;Acc:MGI:2444173]
ENSMUSG00000040018	Cox15	19:43689671-43768638	8.98379	6.61664	-0.441225	down	0.24745	0.511139	cytochrome c oxidase assembly protein 15 [Source:MGI Symbol;Acc:MGI:1920112]
ENSMUSG00000071454	Dtnb	12:3572380-3781796	7.5966	13.445	0.82365	up	0.0095	0.0492389	dystrobrevin, beta [Source:MGI Symbol;Acc:MGI:1203728]
ENSMUSG00000036775	Decr2	17:26081210-26090329	48.9444	51.5573	0.0750319	up	0.7459	0.899372	2-4-dienoyl-Coenzyme A reductase 2, peroxisomal [Source:MGI Symbol;Acc:MGI:1347059]
ENSMUSG00000030842	Lamtor1	7:101858330-101933895	69.9015	101.466	0.537596	up	0.0517	0.180042	late endosomal/lysosomal adaptor, MAPK and MTOR activator 1 [Source:MGI Symbol;Acc:MGI:1913758]
ENSMUSG00000028800	Hdac1	4:129516103-129542713	96.1848	49.6911	-0.952819	down	5.00E-05	0.000606116	histone deacetylase 1 [Source:MGI Symbol;Acc:MGI:108086]
ENSMUSG00000028688	Toe1	4:116708508-116807640	9.38942	9.36156	-0.00428732	down	0.99015	0.995648	target of EGR1, member 1 (nuclear) [Source:MGI Symbol;Acc:MGI:1915526]
ENSMUSG00000095630	Igkv6-23	6:70260408-70260955	7.5968	5.5243	-0.459601	down	0.6744	0.864531	immunoglobulin kappa variable 6-23 [Source:MGI Symbol;Acc:MGI:3711980]
ENSMUSG00000036270	Edc4	8:105880880-105895023	15.0025	16.4328	0.131375	up	0.65855	0.854002	enhancer of mRNA decapping 4 [Source:MGI Symbol;Acc:MGI:2446249]
ENSMUSG00000030045	Mrpl19	6:81923668-81965958	3.02549	3.12768	0.0479247	up	0.9057	0.960215	mitochondrial ribosomal protein L19 [Source:MGI Symbol;Acc:MGI:1926274]
ENSMUSG00000103897	Pcdhga8	18:36930183-37841873	1.32714	0.59983	-1.1457	down	0.45615	0.717667	protocadherin gamma subfamily A, 8 [Source:MGI Symbol;Acc:MGI:1935221]
ENSMUSG00000038023	Atp6v0a2	5:124628575-124725079	19.4508	16.9009	-0.202728	down	0.46685	0.727015	ATPase, H+ transporting, lysosomal V0 subunit A2 [Source:MGI Symbol;Acc:MGI:104855]
ENSMUSG00000031506	Ptpn7	1:135132699-135145317	1.1722	0.680297	-0.784984	down	0.1607	0.393777	protein tyrosine phosphatase, non-receptor type 7 [Source:MGI Symbol;Acc:MGI:2156893]
ENSMUSG00000071757	Zhx2	15:57694664-57839832	3.88586	5.83469	0.58642	up	0.3931	0.662149	zinc fingers and homeoboxes 2 [Source:MGI Symbol;Acc:MGI:2683087]
ENSMUSG00000015747	Vps45	3:95999831-96058466	28.3459	14.1308	-1.0043	down	0.25015	0.51375	vacuolar protein sorting 45 [Source:MGI Symbol;Acc:MGI:891965]
ENSMUSG00000033777	Tlr13	X:106143203-106160493	1.58554	1.91755	0.274293	up	0.53465	0.776076	toll-like receptor 13 [Source:MGI Symbol;Acc:MGI:3045213]
ENSMUSG00000105659	4930509H03Rik	3:104396417-104511918	1.53551	1.39979	-0.133507	down	0.65975	0.854802	-
ENSMUSG00000074220	Zfp382	7:30121941-30134950	4.35415	2.01716	-1.11007	down	0.00775	0.0421494	zinc finger protein 382 [Source:MGI Symbol;Acc:MGI:3588204]
ENSMUSG00000031782	Coq9	8:94819803-94854895	37.9185	56.3177	0.570687	up	0.0446	0.16217	coenzyme Q9 [Source:MGI Symbol;Acc:MGI:1915164]
ENSMUSG00000022219	Cideb	14:55745692-55758458	38.199	105.734	1.46883	up	0.01115	0.0556665	cell death-inducing DNA fragmentation factor, alpha subunit-like effector B [Source:MGI Symbol;Acc:MGI:1270844]
ENSMUSG00000031557	Plekha2	8:25024928-25109986	39.0785	24.5228	-0.672255	down	0.0068	0.0379249	pleckstrin homology domain-containing, family A (phosphoinositide binding specific) member 2 [Source:MGI Symbol;Acc:MGI:1928144]
ENSMUSG00000044231	Nhlrc1	13:47012557-47014850	1.31711	1.11076	-0.245833	down	0.6532	0.850869	NHL repeat containing 1 [Source:MGI Symbol;Acc:MGI:2145264]
ENSMUSG00000097185	Gm26596	10:112925429-112931155	3.10261	2.42372	-0.356258	down	0.72705	0.89075	predicted gene, 26596 [Source:MGI Symbol;Acc:MGI:5477090]
ENSMUSG00000033319	Fem1c	18:46501745-46525971	3.31625	4.20458	0.34241	up	0.19215	0.441142	fem-1 homolog c (C.elegans) [Source:MGI Symbol;Acc:MGI:2444737]
ENSMUSG00000027931	Npr1	3:90450590-90465866	29.9167	5.15119	-2.53798	down	5.00E-05	0.000606116	natriuretic peptide receptor 1 [Source:MGI Symbol;Acc:MGI:97371]
ENSMUSG00000020946	Gosr2	11:103676848-103722832	50.5133	41.6291	-0.279073	down	0.25015	0.51375	golgi SNAP receptor complex member 2 [Source:MGI Symbol;Acc:MGI:1927204]
ENSMUSG00000086644	Gm13470	2:46419534-46442710	8.27139	7.52647	-0.136157	down	0.86825	0.947777	-
ENSMUSG00000028073	Pear1	3:87617558-87824306	84.4751	64.649	-0.385897	down	0.22385	0.485573	platelet endothelial aggregation receptor 1 [Source:MGI Symbol;Acc:MGI:1920432]
ENSMUSG00000042709	Atpaf2	11:60400625-60450927	15.3265	14.6162	-0.0684603	down	0.8581	0.94409	ATP synthase mitochondrial F1 complex assembly factor 2 [Source:MGI Symbol;Acc:MGI:2180561]
ENSMUSG00000024939	Fam89b	19:5727205-5731732	54.7937	53.3801	-0.0377065	down	0.9004	0.958517	family with sequence similarity 89, member B [Source:MGI Symbol;Acc:MGI:106595]
ENSMUSG00000004996	Mri1	8:84249905-84257326	25.9056	19.4229	-0.415506	down	0.25665	0.521333	methylthioribose-1-phosphate isomerase 1 [Source:MGI Symbol;Acc:MGI:1915123]
ENSMUSG00000024669	Cd5	19:10718142-10738974	0.979144	0.0682608	-3.84239	down	0.0174	0.0788212	CD5 antigen [Source:MGI Symbol;Acc:MGI:88340]
ENSMUSG00000035351	Nup37	10:88146991-88178388	11.1736	13.6681	0.290714	up	0.40295	0.669597	nucleoporin 37 [Source:MGI Symbol;Acc:MGI:1919964]
ENSMUSG00000062761	Zfp512	5:31452430-31481754	12.1767	9.6837	-0.330488	down	0.22695	0.488897	zinc finger protein 512 [Source:MGI Symbol;Acc:MGI:1917345]
ENSMUSG00000054008	Ndst1	18:60685977-60713389	9.83045	12.4699	0.343121	up	0.1382	0.358401	N-deacetylase/N-sulfotransferase (heparan glucosaminyl) 1 [Source:MGI Symbol;Acc:MGI:104719]
ENSMUSG00000032238	Rora	9:68653785-69388246	33.1059	46.375	0.486258	up	0.05295	0.183307	RAR-related orphan receptor alpha [Source:MGI Symbol;Acc:MGI:104661]
ENSMUSG00000029458	Brap	5:121660562-121687256	18.1168	25.5788	0.497622	up	0.15185	0.381002	BRCA1 associated protein [Source:MGI Symbol;Acc:MGI:1919649]
ENSMUSG00000022141	Nipbl	15:8291224-8444463	4.09813	4.04632	-0.0183556	down	0.94135	0.977002	Nipped-B homolog (Drosophila) [Source:MGI Symbol;Acc:MGI:1913976]
ENSMUSG00000034248	Slc25a37	14:69241847-69305355	4.38247	2.66547	-0.717352	down	0.0728	0.22974	solute carrier family 25, member 37 [Source:MGI Symbol;Acc:MGI:1914962]
ENSMUSG00000078773	Rad54b	4:11558921-11615805	0.190502	0.793774	2.05892	up	0.0116	0.0572699	RAD54 homolog B (S. cerevisiae) [Source:MGI Symbol;Acc:MGI:3605986]
ENSMUSG00000074890	Lcmt2	2:121128306-121156680	12.2912	12.1854	-0.0124682	down	0.9725	0.988469	leucine carboxyl methyltransferase 2 [Source:MGI Symbol;Acc:MGI:1353659]
ENSMUSG00000055692	Tmem191c	16:17276299-17430826	12.8379	8.72996	-0.556362	down	0.57405	0.803451	transmembrane protein 191C [Source:MGI Symbol;Acc:MGI:107238]
ENSMUSG00000029577	Ube3b	5:114380606-114421169	10.5807	13.5098	0.35256	up	0.1449	0.37002	ubiquitin protein ligase E3B [Source:MGI Symbol;Acc:MGI:1891295]
ENSMUSG00000020843	Timm22	11:76406951-76416292	18.8931	13.5732	-0.4771	down	0.34765	0.618101	translocase of inner mitochondrial membrane 22 [Source:MGI Symbol;Acc:MGI:1929742]
ENSMUSG00000028163	Nfkb1	3:135584654-135691547	22.8813	21.0911	-0.117539	down	0.64105	0.844286	nuclear factor of kappa light polypeptide gene enhancer in B cells 1, p105 [Source:MGI Symbol;Acc:MGI:97312]
ENSMUSG00000079499	6530402F18Rik	2:29194540-29253006	4.56672	1.98351	-1.2031	down	0.0034	0.0215893	-
ENSMUSG00000025058	5430427O19Rik	X:85870353-85891499	0.757756	0.339853	-1.15682	down	0.0437	0.159609	RIKEN cDNA 5430427O19 gene [Source:MGI Symbol;Acc:MGI:1918648]
ENSMUSG00000047123	Ticam1	17:56269318-56276786	4.67771	4.32728	-0.112339	down	0.72465	0.88968	toll-like receptor adaptor molecule 1 [Source:MGI Symbol;Acc:MGI:2147032]
ENSMUSG00000003970	Rpl8	15:76904070-76906318	169.837	236.062	0.475013	up	0.04515	0.163602	ribosomal protein L8 [Source:MGI Symbol;Acc:MGI:1350927]
ENSMUSG00000019822	Smpd2	10:41476313-41490369	30.5897	35.5966	0.218695	up	0.5189	0.766945	sphingomyelin phosphodiesterase 2, neutral [Source:MGI Symbol;Acc:MGI:1278330]
ENSMUSG00000027422	Rrbp1	2:143947394-144011263	33.0223	43.6907	0.403888	up	0.16015	0.393143	ribosome binding protein 1 [Source:MGI Symbol;Acc:MGI:1932395]
ENSMUSG00000051998	Lax1	1:133679090-133690108	0.78702	0.121474	-2.69575	down	0.0098	0.0505437	lymphocyte transmembrane adaptor 1 [Source:MGI Symbol;Acc:MGI:2443362]
ENSMUSG00000038740	Mvb12b	2:33729952-33887946	11.8178	9.02772	-0.388528	down	0.57505	0.804196	multivesicular body subunit 12B [Source:MGI Symbol;Acc:MGI:1919793]
ENSMUSG00000028573	Fggy	4:95557506-95926939	34.791	63.6535	0.871528	up	0.0023	0.0157647	FGGY carbohydrate kinase domain containing [Source:MGI Symbol;Acc:MGI:1922828]
ENSMUSG00000020812	1810032O08Rik	11:116671659-116694868	7.45814	4.38575	-0.765992	down	0.35835	0.62829	RIKEN cDNA 1810032O08 gene [Source:MGI Symbol;Acc:MGI:1913543]
ENSMUSG00000087269	D330023K18Rik	2:31146456-31152291	3.10354	2.63351	-0.23693	down	0.65325	0.850869	-
ENSMUSG00000017405	Nek8	11:78166105-78176675	5.59823	5.65831	0.0154001	up	0.96075	0.984287	NIMA (never in mitosis gene a)-related expressed kinase 8 [Source:MGI Symbol;Acc:MGI:1890646]
ENSMUSG00000057914	Cacnb2	2:14603087-14987908	1.88991	1.11841	-0.756866	down	0.17545	0.416357	calcium channel, voltage-dependent, beta 2 subunit [Source:MGI Symbol;Acc:MGI:894644]
ENSMUSG00000017631	Abr	11:76416733-76622314	5.59709	6.61663	0.24142	up	0.4865	0.741863	active BCR-related gene [Source:MGI Symbol;Acc:MGI:107771]
ENSMUSG00000023018	Smarcd1	15:99702175-99713995	3.27335	4.44676	0.441989	up	0.19845	0.449902	SWI/SNF related, matrix associated, actin dependent regulator of chromatin, subfamily d, member 1 [Source:MGI Symbol;Acc:MGI:1933623]
ENSMUSG00000052299	Ltn1	16:87376650-87432606	5.79044	6.18538	0.0951882	up	0.69865	0.87573	listerin E3 ubiquitin protein ligase 1 [Source:MGI Symbol;Acc:MGI:1926163]
ENSMUSG00000029925	Tbxas1	6:38694389-39084585	6.75786	5.07468	-0.413248	down	0.5511	0.787864	thromboxane A synthase 1, platelet [Source:MGI Symbol;Acc:MGI:98497]
ENSMUSG00000050565	Tor1aip2	1:156004598-156068861	30.8033	33.5168	0.121797	up	0.708	0.881861	torsin A interacting protein 2 [Source:MGI Symbol;Acc:MGI:3582695]
ENSMUSG00000090733	Rps27	3:90212521-90213651	678.367	1013.2	0.578785	up	0.04795	0.171293	ribosomal protein S27 [Source:MGI Symbol;Acc:MGI:1888676]
ENSMUSG00000004383	Large1	8:72814598-73353540	0.821221	2.75237	1.74483	up	0.0005	0.00451601	LARGE xylosyl- and glucuronyltransferase 1 [Source:MGI Symbol;Acc:MGI:1342270]
ENSMUSG00000034575	Papd7	13:69497958-69635780	4.01871	2.00668	-1.00192	down	0.25515	0.519653	PAP associated domain containing 7 [Source:MGI Symbol;Acc:MGI:2682295]
ENSMUSG00000044676	Zfp612	8:110079745-110111961	0.355039	0.698968	0.97725	up	0.14865	0.375801	zinc finger protein 612 [Source:MGI Symbol;Acc:MGI:2443465]
ENSMUSG00000000631	Myo18a	11:77763245-77865980	15.7465	10.0135	-0.653088	down	0.00655	0.0367823	myosin XVIIIA [Source:MGI Symbol;Acc:MGI:2667185]
ENSMUSG00000102504	Gm21955	4:42714925-42719893	1.29475	1.09825	-0.237466	down	0.5117	0.761596	-
ENSMUSG00000038225	Primpol	8:46552027-46617212	2.65261	2.5662	-0.0477795	down	0.92225	0.966531	primase and polymerase (DNA-directed) [Source:MGI Symbol;Acc:MGI:3603756]
ENSMUSG00000085862	Gm13483	2:50296809-50433967	1.47734	0.447193	-1.72403	down	0.30525	0.575005	-
ENSMUSG00000024807	Syvn1	19:6046575-6057751	15.2105	15.2037	-0.000646507	down	0.9984	0.999217	synovial apoptosis inhibitor 1, synoviolin [Source:MGI Symbol;Acc:MGI:1921376]
ENSMUSG00000026098	Pms1	1:53189186-53297018	4.43293	4.74089	0.0968981	up	0.88045	0.952458	postmeiotic segregation increased 1 (S. cerevisiae) [Source:MGI Symbol;Acc:MGI:1202302]
ENSMUSG00000028957	Per3	4:150914561-151861876	1.20614	1.82121	0.594498	up	0.6216	0.833488	period circadian clock 3 [Source:MGI Symbol;Acc:MGI:1277134]
ENSMUSG00000052013	Btla	16:45224314-45252895	1.03622	0.404665	-1.35653	down	0.022	0.0945768	B and T lymphocyte associated [Source:MGI Symbol;Acc:MGI:2658978]
ENSMUSG00000044712	Slc38a6	12:73286778-73354049	4.49074	5.19526	0.210242	up	0.7285	0.891055	solute carrier family 38, member 6 [Source:MGI Symbol;Acc:MGI:3648156]
ENSMUSG00000002949	Timm44	8:4259730-4275913	20.0874	23.5224	0.227749	up	0.3972	0.665167	translocase of inner mitochondrial membrane 44 [Source:MGI Symbol;Acc:MGI:1343262]
ENSMUSG00000096688	Mup17	4:61591928-61595871	751.981	218.263	-1.78463	down	5.00E-05	0.000606116	major urinary protein 17 [Source:MGI Symbol;Acc:MGI:3705217]
ENSMUSG00000025887	Casp12	9:5345429-5373032	48.5413	29.879	-0.700084	down	0.02505	0.104622	caspase 12 [Source:MGI Symbol;Acc:MGI:1312922]
ENSMUSG00000039449	Prpf18	2:4622057-4652113	15.4166	15.0778	-0.032052	down	0.9101	0.961874	pre-mRNA processing factor 18 [Source:MGI Symbol;Acc:MGI:1914479]
ENSMUSG00000039959	Hip1	5:135406530-135545120	9.71241	10.822	0.156064	up	0.6379	0.842037	huntingtin interacting protein 1 [Source:MGI Symbol;Acc:MGI:1099804]
ENSMUSG00000032952	Ap4b1	3:103809519-103854618	7.14272	8.87267	0.312893	up	0.2699	0.536945	adaptor-related protein complex AP-4, beta 1 [Source:MGI Symbol;Acc:MGI:1337130]
ENSMUSG00000054836	Elp6	9:110305172-110322102	4.0501	5.66616	0.484413	up	0.32085	0.590123	elongator acetyltransferase complex subunit 6 [Source:MGI Symbol;Acc:MGI:1919349]
ENSMUSG00000075700	Selenot	3:58576635-58593133	5.29302	5.02517	-0.0749192	down	0.88455	0.953733	selenoprotein T [Source:MGI Symbol;Acc:MGI:1916477]
ENSMUSG00000035566	Pcdh17	14:84443562-84537060	1.2108	0.376375	-1.68571	down	0.0005	0.00451601	protocadherin 17 [Source:MGI Symbol;Acc:MGI:2684924]
ENSMUSG00000034437	Gm9761	3:116560934-116561426	1.38206	1.12999	-0.290508	down	0.8164	0.928075	predicted gene 9761 [Source:MGI Symbol;Acc:MGI:3708640]
ENSMUSG00000044702	Palb2	7:122107261-122132985	1.73049	1.11448	-0.634807	down	0.32955	0.599806	partner and localizer of BRCA2 [Source:MGI Symbol;Acc:MGI:3040695]
ENSMUSG00000032374	Plod2	9:92538800-92608428	7.36526	15.4368	1.06757	up	0.0002	0.00207909	procollagen lysine, 2-oxoglutarate 5-dioxygenase 2 [Source:MGI Symbol;Acc:MGI:1347007]
ENSMUSG00000025872	Thoc3	13:54458836-54468849	15.5725	21.2578	0.448997	up	0.19625	0.446779	THO complex 3 [Source:MGI Symbol;Acc:MGI:1920916]
ENSMUSG00000029676	Pot1a	6:25743736-25809246	10.7905	8.96865	-0.266794	down	0.32755	0.598096	protection of telomeres 1A [Source:MGI Symbol;Acc:MGI:2141503]
ENSMUSG00000023348	Trip6	5:137309653-137314404	37.2036	30.2579	-0.298129	down	0.2158	0.474851	thyroid hormone receptor interactor 6 [Source:MGI Symbol;Acc:MGI:1343458]
ENSMUSG00000088185	Scarna2	3:108554337-108554751	1.04981	0.993619	-0.0793702	down	0.88195	0.95268	-
ENSMUSG00000072940	Gm10443	6:86334030-86334240	45.9445	52.4019	0.189727	up	0.8877	0.954393	predicted pseudogene 10443 [Source:MGI Symbol;Acc:MGI:3704272]
ENSMUSG00000097249	Gm26889	4:58042441-58206859	0.0339659	0.656992	4.27372	up	0.29725	0.567	-
ENSMUSG00000005102	Eif2ak4	2:118388617-118475234	2.68125	3.78086	0.495811	up	0.10455	0.295936	eukaryotic translation initiation factor 2 alpha kinase 4 [Source:MGI Symbol;Acc:MGI:1353427]
ENSMUSG00000068877	Selenbp2	3:94693555-94704413	43.0617	69.096	0.682197	up	0.01015	0.0518746	selenium binding protein 2 [Source:MGI Symbol;Acc:MGI:104859]
ENSMUSG00000027784	Ppm1l	3:69316860-69560802	3.42467	1.18126	-1.53563	down	0.00595	0.0340517	protein phosphatase 1 (formerly 2C)-like [Source:MGI Symbol;Acc:MGI:2139740]
ENSMUSG00000025355	Mmp19	10:128790952-128804370	1.2407	8.60165	2.79346	up	0.00385	0.0239186	matrix metallopeptidase 19 [Source:MGI Symbol;Acc:MGI:1927899]
ENSMUSG00000039841	Zfp800	6:28215554-28398005	31.2846	14.6298	-1.09654	down	0.0175	0.0791032	zinc finger protein 800 [Source:MGI Symbol;Acc:MGI:1889334]
ENSMUSG00000040841	Six5	7:19094593-19098549	4.83403	4.42451	-0.127707	down	0.6946	0.87394	sine oculis-related homeobox 5 [Source:MGI Symbol;Acc:MGI:106220]
ENSMUSG00000025094	Slc18a2	19:59259511-59296012	1.79324	1.05072	-0.771181	down	0.0496	0.175775	solute carrier family 18 (vesicular monoamine), member 2 [Source:MGI Symbol;Acc:MGI:106677]
ENSMUSG00000036352	Ubac1	2:25998542-26021747	29.5522	33.0301	0.160519	up	0.57585	0.804428	ubiquitin associated domain containing 1 [Source:MGI Symbol;Acc:MGI:1920995]
ENSMUSG00000024493	Lars	18:42202349-42262122	11.4194	13.704	0.263107	up	0.2823	0.551589	leucyl-tRNA synthetase [Source:MGI Symbol;Acc:MGI:1913808]
ENSMUSG00000071177	Serpina1d	12:103728155-103830373	339.55	557.027	0.714125	up	0.26965	0.536884	serine (or cysteine) peptidase inhibitor, clade A, member 1D [Source:MGI Symbol;Acc:MGI:891968]
ENSMUSG00000043263	Ifi209	1:173630916-173647928	2.5872	1.41664	-0.868919	down	0.03145	0.124644	interferon activated gene 209 [Source:MGI Symbol;Acc:MGI:2138243]
ENSMUSG00000079144	A130010J15Rik	1:193153110-193201703	2.79718	2.6855	-0.0587806	down	0.90825	0.961198	RIKEN cDNA A130010J15 gene [Source:MGI Symbol;Acc:MGI:2441776]
ENSMUSG00000028948	Nol9	4:152039320-152061494	7.65649	7.17915	-0.0928691	down	0.73465	0.893149	nucleolar protein 9 [Source:MGI Symbol;Acc:MGI:1921285]
ENSMUSG00000035235	Trim13	14:61598225-61682373	7.52441	3.9197	-0.940834	down	0.13935	0.360364	tripartite motif-containing 13 [Source:MGI Symbol;Acc:MGI:1913847]
ENSMUSG00000028937	Acot7	4:152178133-152271855	24.6441	35.5995	0.530615	up	0.04335	0.158806	acyl-CoA thioesterase 7 [Source:MGI Symbol;Acc:MGI:1917275]
ENSMUSG00000015095	Fbxw5	2:25498650-25505471	48.5265	45.1069	-0.105427	down	0.80435	0.923853	F-box and WD-40 domain protein 5 [Source:MGI Symbol;Acc:MGI:1354731]
ENSMUSG00000070704	Ugt2b36	5:87065926-87092555	69.7145	154.101	1.14435	up	5.00E-05	0.000606116	UDP glucuronosyltransferase 2 family, polypeptide B36 [Source:MGI Symbol;Acc:MGI:3576103]
ENSMUSG00000042500	Ago4	4:126489540-126533472	0.671676	1.09279	0.702183	up	0.06865	0.220776	argonaute RISC catalytic subunit 4 [Source:MGI Symbol;Acc:MGI:1924100]
ENSMUSG00000050447	Lypd6	2:50066428-50193569	4.22781	13.1755	1.63988	up	0.0004	0.00374901	LY6/PLAUR domain containing 6 [Source:MGI Symbol;Acc:MGI:2443848]
ENSMUSG00000020315	Sptbn1	11:30099394-30280491	40.4458	30.7677	-0.394572	down	0.14485	0.37002	spectrin beta, non-erythrocytic 1 [Source:MGI Symbol;Acc:MGI:98388]
ENSMUSG00000041645	Ddx24	12:103407975-103425867	70.6388	60.2996	-0.228313	down	0.33455	0.603738	DEAD (Asp-Glu-Ala-Asp) box polypeptide 24 [Source:MGI Symbol;Acc:MGI:1351337]
ENSMUSG00000087153	Gm6483	8:19682448-19697736	3.38676	2.5432	-0.413263	down	0.5062	0.757029	predicted gene 6483 [Source:MGI Symbol;Acc:MGI:3644574]
ENSMUSG00000037979	Ccdc92	5:124834417-124862424	1.22106	0.783137	-0.640797	down	0.29065	0.560365	coiled-coil domain containing 92 [Source:MGI Symbol;Acc:MGI:106485]
ENSMUSG00000015476	Prrt1	17:34629532-34633126	5.38952	3.90915	-0.463301	down	0.2757	0.544202	proline-rich transmembrane protein 1 [Source:MGI Symbol;Acc:MGI:1932118]
ENSMUSG00000041849	Card6	15:5095980-5108539	3.41842	4.66864	0.449673	up	0.5266	0.770952	caspase recruitment domain family, member 6 [Source:MGI Symbol;Acc:MGI:3032959]
ENSMUSG00000032640	Chsy1	7:66109514-66173798	22.2776	8.74442	-1.34916	down	5.00E-05	0.000606116	chondroitin sulfate synthase 1 [Source:MGI Symbol;Acc:MGI:2681120]
ENSMUSG00000032515	Csrnp1	9:119894877-120070622	15.1851	14.8341	-0.0337409	down	0.96855	0.986644	cysteine-serine-rich nuclear protein 1 [Source:MGI Symbol;Acc:MGI:2387989]
ENSMUSG00000023909	Paqr4	17:23726335-23740330	23.7969	16.169	-0.557549	down	0.0354	0.136393	progestin and adipoQ receptor family member IV [Source:MGI Symbol;Acc:MGI:1923748]
ENSMUSG00000031134	Rbmx	X:57383529-57393036	23.6795	13.5715	-0.803059	down	0.002	0.0141106	RNA binding motif protein, X chromosome [Source:MGI Symbol;Acc:MGI:1343044]
ENSMUSG00000037583	Nr0b2	4:133553375-133556536	9.57546	12.1668	0.345533	up	0.38315	0.652886	nuclear receptor subfamily 0, group B, member 2 [Source:MGI Symbol;Acc:MGI:1346344]
ENSMUSG00000032744	Heyl	4:123233555-123249875	41.9072	21.6033	-0.955949	down	0.00045	0.00413312	hairy/enhancer-of-split related with YRPW motif-like [Source:MGI Symbol;Acc:MGI:1860511]
ENSMUSG00000026339	Ccdc93	1:121431048-121506460	4.22614	4.87765	0.206844	up	0.6285	0.837477	coiled-coil domain containing 93 [Source:MGI Symbol;Acc:MGI:1918079]
ENSMUSG00000068200	Gm5931	X:10660521-10660998	0.664072	0.387895	-0.775672	down	0.6368	0.841342	predicted pseudogene 5931 [Source:MGI Symbol;Acc:MGI:3647036]
ENSMUSG00000026135	Zfp142	1:74409375-74588246	2.43875	3.35254	0.45911	up	0.47455	0.733014	zinc finger protein 142 [Source:MGI Symbol;Acc:MGI:1924514]
ENSMUSG00000079605	Zbtb9	17:26973166-27036378	4.66595	3.30295	-0.498415	down	0.1688	0.406495	zinc finger and BTB domain containing 9 [Source:MGI Symbol;Acc:MGI:1918022]
ENSMUSG00000031949	Adat1	8:111966907-111992302	2.03336	1.30286	-0.642184	down	0.17935	0.421858	adenosine deaminase, tRNA-specific 1 [Source:MGI Symbol;Acc:MGI:1353631]
ENSMUSG00000076757	Tcrg-C4	13:19344557-19352756	2.32009	0.0512819	-5.49959	down	0.1361	0.354964	T cell receptor gamma, constant 4 [Source:MGI Symbol;Acc:MGI:98628]
ENSMUSG00000019194	Scn1b	7:31116523-31127003	55.3398	73.4321	0.408092	up	0.09045	0.267862	sodium channel, voltage-gated, type I, beta [Source:MGI Symbol;Acc:MGI:98247]
ENSMUSG00000019842	Traf3ip2	10:39368854-39732007	31.8093	7.76016	-2.03529	down	0.00065	0.00560835	TRAF3 interacting protein 2 [Source:MGI Symbol;Acc:MGI:2143599]
ENSMUSG00000024927	Rela	19:5637482-5648130	81.9716	48.3368	-0.762003	down	0.00155	0.0114594	v-rel reticuloendotheliosis viral oncogene homolog A (avian) [Source:MGI Symbol;Acc:MGI:103290]
ENSMUSG00000037095	Lrg1	17:56119679-56121946	72.8196	214.686	1.55983	up	5.00E-05	0.000606116	leucine-rich alpha-2-glycoprotein 1 [Source:MGI Symbol;Acc:MGI:1924155]
ENSMUSG00000007039	Ddah2	17:35059034-35062095	86.6232	78.9649	-0.133541	down	0.5859	0.812362	dimethylarginine dimethylaminohydrolase 2 [Source:MGI Symbol;Acc:MGI:1859016]
ENSMUSG00000014606	Slc25a11	11:70644195-70651421	63.7186	55.4077	-0.201627	down	0.6156	0.830615	solute carrier family 25 (mitochondrial carrier oxoglutarate carrier), member 11 [Source:MGI Symbol;Acc:MGI:1915113]
ENSMUSG00000053178	Mterf1b	5:4192366-4197651	1.65626	1.62649	-0.0261684	down	0.9653	0.985259	mitochondrial transcription termination factor 1b [Source:MGI Symbol;Acc:MGI:3704243]
ENSMUSG00000021460	Auh	13:52835118-52929681	46.0936	43.2881	-0.0905938	down	0.7315	0.891907	AU RNA binding protein/enoyl-coenzyme A hydratase [Source:MGI Symbol;Acc:MGI:1338011]
ENSMUSG00000034820	Cpsf7	19:10525243-10556238	3.40384	3.88909	0.192271	up	0.60235	0.822651	cleavage and polyadenylation specific factor 7 [Source:MGI Symbol;Acc:MGI:1917826]
ENSMUSG00000047496	Rnf152	1:105276913-105361737	1.32223	0.396938	-1.73599	down	0.00015	0.00161187	ring finger protein 152 [Source:MGI Symbol;Acc:MGI:2443787]
ENSMUSG00000024712	Rfk	19:17394042-17401349	76.1789	38.7347	-0.975764	down	0.0001	0.00112055	riboflavin kinase [Source:MGI Symbol;Acc:MGI:1914688]
ENSMUSG00000079563	Pglyrp2	17:32413099-32424167	9.87959	29.8334	1.59441	up	5.00E-05	0.000606116	peptidoglycan recognition protein 2 [Source:MGI Symbol;Acc:MGI:1928099]
ENSMUSG00000033991	Ttc37	13:76098733-76187983	2.28098	2.58104	0.178301	up	0.54955	0.786957	tetratricopeptide repeat domain 37 [Source:MGI Symbol;Acc:MGI:2679923]
ENSMUSG00000021760	Gpx8	13:113035110-113091195	103.435	157.759	0.608998	up	0.0124	0.0603061	glutathione peroxidase 8 (putative) [Source:MGI Symbol;Acc:MGI:1916840]
ENSMUSG00000056211	R3hdm1	1:128103300-128237736	12.9992	15.6051	0.263601	up	0.50015	0.752122	R3H domain containing 1 [Source:MGI Symbol;Acc:MGI:2448514]
ENSMUSG00000037887	Dusp8	7:142079489-142125189	1.07789	0.878519	-0.295065	down	0.5261	0.770747	dual specificity phosphatase 8 [Source:MGI Symbol;Acc:MGI:106626]
ENSMUSG00000027843	Ptpn22	3:103859794-103912247	2.81706	2.24617	-0.326725	down	0.5302	0.77352	protein tyrosine phosphatase, non-receptor type 22 (lymphoid) [Source:MGI Symbol;Acc:MGI:107170]
ENSMUSG00000091867	Cyp2a22	7:26917380-26952346	0.859951	2.02011	1.23211	up	0.0514	0.17938	cytochrome P450, family 2, subfamily a, polypeptide 22 [Source:MGI Symbol;Acc:MGI:3648316]
ENSMUSG00000028842	Ago3	4:126331703-126429556	16.3084	6.99418	-1.22139	down	0.3048	0.574654	argonaute RISC catalytic subunit 3 [Source:MGI Symbol;Acc:MGI:2446634]
ENSMUSG00000026709	Dars2	1:161040600-161070658	4.83264	6.47992	0.423165	up	0.2395	0.502429	aspartyl-tRNA synthetase 2 (mitochondrial) [Source:MGI Symbol;Acc:MGI:2442510]
ENSMUSG00000036181	Hist1h1c	13:23738807-23740367	58.269	168.574	1.53258	up	5.00E-05	0.000606116	histone cluster 1, H1c [Source:MGI Symbol;Acc:MGI:1931526]
ENSMUSG00000095730	Vmn2r29	7:7213016-7278289	1.53314	0.358552	-2.09624	down	0.47705	0.734786	vomeronasal 2, receptor 29 [Source:MGI Symbol;Acc:MGI:1923479]
ENSMUSG00000037236	Matr3	18:35553370-35593835	56.0603	54.2752	-0.0466861	down	0.85505	0.943321	matrin 3 [Source:MGI Symbol;Acc:MGI:1298379]
ENSMUSG00000085385	Snhg17	2:158353699-158361580	6.39067	8.22832	0.364631	up	0.4742	0.732859	-
ENSMUSG00000070705	Eid2b	7:28277738-28279489	9.26549	7.4481	-0.314994	down	0.36885	0.638458	EP300 interacting inhibitor of differentiation 2B [Source:MGI Symbol;Acc:MGI:1924095]
ENSMUSG00000021252	0610007P14Rik	12:85815447-85824550	37.9852	46.7728	0.300232	up	0.238	0.50082	RIKEN cDNA 0610007P14 gene [Source:MGI Symbol;Acc:MGI:1915571]
ENSMUSG00000015127	Unkl	17:25188396-25240124	3.37234	3.14659	-0.0999591	down	0.875	0.950661	unkempt family like zinc finger [Source:MGI Symbol;Acc:MGI:1921404]
ENSMUSG00000020288	Ahsa2	11:23306894-23499661	25.186	17.8392	-0.497573	down	0.114	0.314196	AHA1, activator of heat shock protein ATPase 2 [Source:MGI Symbol;Acc:MGI:1916133]
ENSMUSG00000027488	Snta1	2:154376312-154408099	15.762	39.8061	1.33654	up	5.00E-05	0.000606116	syntrophin, acidic 1 [Source:MGI Symbol;Acc:MGI:101772]
ENSMUSG00000038193	Hand2	8:57320982-57324633	32.3071	20.6341	-0.646821	down	0.016	0.0738013	heart and neural crest derivatives expressed transcript 2 [Source:MGI Symbol;Acc:MGI:103580]
ENSMUSG00000015652	Steap1	5:5736316-5749326	0.332817	1.02977	1.62953	up	0.0554	0.189684	six transmembrane epithelial antigen of the prostate 1 [Source:MGI Symbol;Acc:MGI:1917608]
ENSMUSG00000005054	Cstb	10:78425669-78427619	316.793	369.099	0.220469	up	0.36025	0.62989	cystatin B [Source:MGI Symbol;Acc:MGI:109514]
ENSMUSG00000029253	Cenpc1	5:86012023-86065583	6.52575	5.38973	-0.27593	down	0.41015	0.675964	centromere protein C1 [Source:MGI Symbol;Acc:MGI:99700]
ENSMUSG00000012609	Ttll5	12:85824658-86079041	2.9082	2.41173	-0.270055	down	0.6758	0.86543	tubulin tyrosine ligase-like family, member 5 [Source:MGI Symbol;Acc:MGI:2443657]
ENSMUSG00000096965	3300005D01Rik	17:5798656-5803240	0.0996855	1.57748	3.98409	up	0.24165	0.50535	-
ENSMUSG00000006678	Pola1	X:93304766-93632155	1.99509	1.96962	-0.0185359	down	0.95245	0.980113	polymerase (DNA directed), alpha 1 [Source:MGI Symbol;Acc:MGI:99660]
ENSMUSG00000031239	Itm2a	X:107397098-107403376	73.1661	137.296	0.908041	up	0.00015	0.00161187	integral membrane protein 2A [Source:MGI Symbol;Acc:MGI:107706]
ENSMUSG00000045876	Pcdhb8	18:36930183-37841873	2.10116	2.34374	0.157626	up	0.91555	0.963709	protocadherin beta 8 [Source:MGI Symbol;Acc:MGI:2136742]
ENSMUSG00000058163	Gm5431	11:48887421-48902214	1.70514	0.81045	-1.07309	down	0.03205	0.126612	predicted gene 5431 [Source:MGI Symbol;Acc:MGI:3645205]
ENSMUSG00000054226	Tprkb	6:85910153-85930284	32.1108	38.4568	0.26018	up	0.7109	0.88255	Tp53rk binding protein [Source:MGI Symbol;Acc:MGI:1917036]
ENSMUSG00000041351	Rap1gap	4:137664725-137729861	2.94952	3.93061	0.414276	up	0.3775	0.647017	Rap1 GTPase-activating protein [Source:MGI Symbol;Acc:MGI:109338]
ENSMUSG00000002771	Grin2d	7:45825222-45883732	0.271394	0.711108	1.38968	up	0.44715	0.710749	glutamate receptor, ionotropic, NMDA2D (epsilon 4) [Source:MGI Symbol;Acc:MGI:95823]
ENSMUSG00000097692	A230060F14Rik	10:86020440-86051873	0.515566	0.653447	0.341914	up	0.8378	0.93692	-
ENSMUSG00000020123	Avpr1a	10:122448498-122453453	1.21488	4.66044	1.93965	up	0.0002	0.00207909	arginine vasopressin receptor 1A [Source:MGI Symbol;Acc:MGI:1859216]
ENSMUSG00000024679	Ms4a6d	19:11586603-11604849	10.5231	8.18372	-0.362738	down	0.31315	0.583422	membrane-spanning 4-domains, subfamily A, member 6D [Source:MGI Symbol;Acc:MGI:1916024]
ENSMUSG00000033502	Cdc14a	3:116272552-116424032	5.42917	4.24886	-0.353656	down	0.47385	0.73255	CDC14 cell division cycle 14A [Source:MGI Symbol;Acc:MGI:2442676]
ENSMUSG00000098915	Rpl15-ps2	9:71842687-72111871	0.605353	1.3122	1.11614	up	0.62195	0.833814	ribosomal protein L15, pseudogene 2 [Source:MGI Symbol;Acc:MGI:3648255]
ENSMUSG00000028901	Gmeb1	4:132221024-132261602	5.11139	4.87679	-0.0677825	down	0.85725	0.943973	glucocorticoid modulatory element binding protein 1 [Source:MGI Symbol;Acc:MGI:2135604]
ENSMUSG00000045594	Glb1	9:114401075-114474898	22.9642	25.2282	0.13565	up	0.61575	0.830665	galactosidase, beta 1 [Source:MGI Symbol;Acc:MGI:88151]
ENSMUSG00000072582	Ptrh2	11:86683984-86692457	5.08346	4.12066	-0.302938	down	0.29665	0.566349	peptidyl-tRNA hydrolase 2 [Source:MGI Symbol;Acc:MGI:2444848]
ENSMUSG00000057969	Sema3b	9:107597673-107609229	0.104311	1.81909	4.12426	up	0.0434	0.15887	sema domain, immunoglobulin domain (Ig), short basic domain, secreted, (semaphorin) 3B [Source:MGI Symbol;Acc:MGI:107561]
ENSMUSG00000018196	Glrx2	1:143716337-143749676	22.0828	30.3434	0.458462	up	0.4071	0.673283	glutaredoxin 2 (thioltransferase) [Source:MGI Symbol;Acc:MGI:1916617]
ENSMUSG00000005233	Spc25	2:69193894-69206194	2.51576	8.76437	1.80066	up	0.00035	0.00336643	SPC25, NDC80 kinetochore complex component, homolog (S. cerevisiae) [Source:MGI Symbol;Acc:MGI:1913692]
ENSMUSG00000023973	Cnpy3	17:46442447-46831413	81.9256	75.5145	-0.117561	down	0.9433	0.977539	canopy FGF signaling regulator 3 [Source:MGI Symbol;Acc:MGI:1919279]
ENSMUSG00000097321	1700028E10Rik	5:151037509-151432118	0.822071	1.01312	0.301466	up	0.71075	0.882513	-
ENSMUSG00000026275	Ppp1r7	1:93305963-93373489	6.93374	5.34862	-0.374466	down	0.5356	0.776827	protein phosphatase 1, regulatory (inhibitor) subunit 7 [Source:MGI Symbol;Acc:MGI:1913635]
ENSMUSG00000027829	Ccnl1	3:65946150-65962036	52.4748	49.7064	-0.0781934	down	0.74735	0.899923	cyclin L1 [Source:MGI Symbol;Acc:MGI:1922664]
ENSMUSG00000020458	Rtn4	11:29692946-30026033	12.5308	31.4751	1.32873	up	5.00E-05	0.000606116	reticulon 4 [Source:MGI Symbol;Acc:MGI:1915835]
ENSMUSG00000039740	Alg2	4:47465066-47474333	15.3166	17.4923	0.191625	up	0.4434	0.707088	asparagine-linked glycosylation 2 (alpha-1,3-mannosyltransferase) [Source:MGI Symbol;Acc:MGI:1914731]
ENSMUSG00000063275	Hacd1	2:13850281-14056135	19.2716	32.1915	0.740202	up	0.0351	0.135557	3-hydroxyacyl-CoA dehydratase 1 [Source:MGI Symbol;Acc:MGI:1353592]
ENSMUSG00000049323	Smcr8	11:60777523-60811718	1.77278	2.85	0.684948	up	0.3664	0.63632	Smith-Magenis syndrome chromosome region, candidate 8 homolog (human) [Source:MGI Symbol;Acc:MGI:2444720]
ENSMUSG00000025856	Pdgfa	5:138976013-139000577	12.4599	20.2465	0.700378	up	0.034	0.132425	platelet derived growth factor, alpha [Source:MGI Symbol;Acc:MGI:97527]
ENSMUSG00000017561	Crlf3	11:80046492-80080991	24.9116	13.5024	-0.883599	down	0.0007	0.00596954	cytokine receptor-like factor 3 [Source:MGI Symbol;Acc:MGI:1860086]
ENSMUSG00000037780	Mbl1	14:41151455-41158959	44.7193	86.9776	0.959748	up	0.001	0.00800218	mannose-binding lectin (protein A) 1 [Source:MGI Symbol;Acc:MGI:96923]
ENSMUSG00000028821	Syf2	4:134930897-134937548	131.892	93.661	-0.49384	down	0.03515	0.135679	SYF2 homolog, RNA splicing factor (S. cerevisiae) [Source:MGI Symbol;Acc:MGI:1915842]
ENSMUSG00000044042	Fmn1	2:113327735-113716767	1.35211	5.00732	1.88882	up	5.00E-05	0.000606116	formin 1 [Source:MGI Symbol;Acc:MGI:101815]
ENSMUSG00000041215	Yeats2	16:20141062-20232573	2.63153	3.31534	0.333252	up	0.25435	0.518744	YEATS domain containing 2 [Source:MGI Symbol;Acc:MGI:2447762]
ENSMUSG00000033983	Coil	11:88970251-88991613	4.84155	4.59126	-0.0765786	down	0.8202	0.929514	coilin [Source:MGI Symbol;Acc:MGI:104842]
ENSMUSG00000034837	Gnat1	9:107674473-107679712	0.15772	0.84974	2.42966	up	0.11465	0.315336	guanine nucleotide binding protein, alpha transducing 1 [Source:MGI Symbol;Acc:MGI:95778]
ENSMUSG00000076545	Igkv4-72	6:69226853-69227433	0	7.99434	inf	up	5.00E-05	0.000606116	immunoglobulin kappa chain variable 4-72 [Source:MGI Symbol;Acc:MGI:2686345]
ENSMUSG00000024963	Dnajc4	19:6987910-6992503	15.1891	13.6057	-0.158821	down	0.6725	0.86345	DnaJ heat shock protein family (Hsp40) member C4 [Source:MGI Symbol;Acc:MGI:1927346]
ENSMUSG00000034422	Parp14	16:35832873-35871544	23.2712	9.44819	-1.30044	down	0.2264	0.488466	poly (ADP-ribose) polymerase family, member 14 [Source:MGI Symbol;Acc:MGI:1919489]
ENSMUSG00000024799	Tm7sf2	19:6062820-6084944	13.8942	23.0891	0.732725	up	0.2824	0.551637	transmembrane 7 superfamily member 2 [Source:MGI Symbol;Acc:MGI:1920416]
ENSMUSG00000024953	Prdx5	19:6906696-6921813	182.372	213.913	0.230142	up	0.4073	0.673386	peroxiredoxin 5 [Source:MGI Symbol;Acc:MGI:1859821]
ENSMUSG00000024597	Slc12a2	18:57878677-57946821	1.26402	0.819157	-0.62581	down	0.0907	0.268332	solute carrier family 12, member 2 [Source:MGI Symbol;Acc:MGI:101924]
ENSMUSG00000029998	Pcyox1	6:86386005-86397154	61.4457	74.0158	0.268521	up	0.33595	0.605386	prenylcysteine oxidase 1 [Source:MGI Symbol;Acc:MGI:1914131]
ENSMUSG00000080058	Gm11175	8:70698948-70700616	60.9188	75.1169	0.30225	up	0.8501	0.941543	-
ENSMUSG00000042210	Abhd14a	9:106440050-106452923	22.8782	27.6342	0.27248	up	0.61605	0.830841	abhydrolase domain containing 14A [Source:MGI Symbol;Acc:MGI:1915894]
ENSMUSG00000091512	Lamtor3	3:137918505-137928900	55.5659	54.5871	-0.025639	down	0.92115	0.966159	late endosomal/lysosomal adaptor, MAPK and MTOR activator 3 [Source:MGI Symbol;Acc:MGI:1929467]
ENSMUSG00000037257	Aagab	9:63602659-63644588	5.65543	6.25069	0.144378	up	0.624	0.834579	alpha- and gamma-adaptin binding protein [Source:MGI Symbol;Acc:MGI:1914189]
ENSMUSG00000032112	Trappc4	9:44403697-44418569	63.602	52.5551	-0.275241	down	0.48105	0.737925	trafficking protein particle complex 4 [Source:MGI Symbol;Acc:MGI:1926211]
ENSMUSG00000063704	Mapk15	15:75993768-75999152	0.813713	0.65706	-0.308495	down	0.6329	0.839289	mitogen-activated protein kinase 15 [Source:MGI Symbol;Acc:MGI:2652894]
ENSMUSG00000031309	Rps6ka3	X:159210306-159368244	3.18017	1.01637	-1.64568	down	0.0062	0.0352077	ribosomal protein S6 kinase polypeptide 3 [Source:MGI Symbol;Acc:MGI:104557]
ENSMUSG00000034947	Tmem106a	11:101582241-101591788	92.6534	23.6819	-1.96806	down	5.00E-05	0.000606116	transmembrane protein 106A [Source:MGI Symbol;Acc:MGI:1922056]
ENSMUSG00000105201	Gm43362	3:158010472-158036639	1.05995	0.93879	-0.175123	down	0.9169	0.964507	-
ENSMUSG00000024309	Pfdn6	17:33938820-33940343	84.477	65.8418	-0.359556	down	0.21995	0.480632	prefoldin subunit 6 [Source:MGI Symbol;Acc:MGI:95908]
ENSMUSG00000029126	Nsg1	5:38038741-38159907	46.2768	22.5944	-1.03433	down	0.00115	0.00897722	neuron specific gene family member 1 [Source:MGI Symbol;Acc:MGI:109149]
ENSMUSG00000078126	Rpl23a-ps3	14:34170654-34171168	6.5048	7.04306	0.114698	up	0.877	0.951467	ribosomal protein L23A, pseudogene 3 [Source:MGI Symbol;Acc:MGI:3781353]
ENSMUSG00000048756	Foxo3	10:42181840-42276755	4.27483	7.17289	0.74669	up	0.2664	0.533382	forkhead box O3 [Source:MGI Symbol;Acc:MGI:1890081]
ENSMUSG00000029673	Auts2	5:131437332-132543344	1.80584	4.79412	1.40859	up	0.11745	0.320871	autism susceptibility candidate 2 [Source:MGI Symbol;Acc:MGI:1919847]
ENSMUSG00000001445	Mrpl10	11:97041559-97068904	41.3558	39.3663	-0.0711294	down	0.77975	0.913309	mitochondrial ribosomal protein L10 [Source:MGI Symbol;Acc:MGI:1333801]
ENSMUSG00000037813	D630003M21Rik	2:158182532-158229222	0.128967	2.67499	4.37446	up	0.0001	0.00112055	RIKEN cDNA D630003M21 gene [Source:MGI Symbol;Acc:MGI:3606579]
ENSMUSG00000036957	Lrfn3	7:30355488-30362772	1.54902	2.55666	0.722903	up	0.15845	0.390481	leucine rich repeat and fibronectin type III domain containing 3 [Source:MGI Symbol;Acc:MGI:2442512]
ENSMUSG00000041134	Cyyr1	16:85421532-85553943	4.26778	0.437571	-3.2859	down	5.00E-05	0.000606116	cysteine and tyrosine-rich protein 1 [Source:MGI Symbol;Acc:MGI:2152187]
ENSMUSG00000029675	Eln	5:134702592-134822967	5.15317	66.7523	3.69528	up	5.00E-05	0.000606116	elastin [Source:MGI Symbol;Acc:MGI:95317]
ENSMUSG00000021943	Gdf10	14:33923586-33935280	448.137	408.905	-0.132174	down	0.6792	0.867395	growth differentiation factor 10 [Source:MGI Symbol;Acc:MGI:95684]
ENSMUSG00000037712	Fermt2	14:45458791-45530118	241.526	117.161	-1.04369	down	0.0004	0.00374901	fermitin family member 2 [Source:MGI Symbol;Acc:MGI:2385001]
ENSMUSG00000092395	Gm20463	17:34601090-34603690	2.3397	2.64954	0.179417	up	0.90145	0.958636	-
ENSMUSG00000028497	Hacd4	4:88094628-88438928	2.31639	5.62107	1.27897	up	0.1091	0.304989	3-hydroxyacyl-CoA dehydratase 4 [Source:MGI Symbol;Acc:MGI:1914025]
ENSMUSG00000056116	H2-T22	17:35994452-36042747	78.7091	55.8859	-0.494047	down	0.5905	0.815802	histocompatibility 2, T region locus 22 [Source:MGI Symbol;Acc:MGI:95956]
ENSMUSG00000002265	Peg3	7:6703891-6730431	3.34531	8.354	1.32033	up	0.00015	0.00161187	paternally expressed 3 [Source:MGI Symbol;Acc:MGI:104748]
ENSMUSG00000022672	Prkdc	16:15637865-15842235	1.73855	1.6265	-0.0961115	down	0.8166	0.928087	protein kinase, DNA activated, catalytic polypeptide [Source:MGI Symbol;Acc:MGI:104779]
ENSMUSG00000031980	Agt	8:124556533-124569706	95.2111	258.674	1.44193	up	5.00E-05	0.000606116	angiotensinogen (serpin peptidase inhibitor, clade A, member 8) [Source:MGI Symbol;Acc:MGI:87963]
ENSMUSG00000075232	Amd1	10:40287457-40302186	42.7118	22.0701	-0.95254	down	0.0002	0.00207909	S-adenosylmethionine decarboxylase 1 [Source:MGI Symbol;Acc:MGI:88004]
ENSMUSG00000023991	Foxp4	17:47867132-47924645	3.02426	8.08136	1.41802	up	0.0009	0.0073218	forkhead box P4 [Source:MGI Symbol;Acc:MGI:1921373]
ENSMUSG00000018363	Smurf2	11:106820065-106920761	3.55758	5.70537	0.681424	up	0.0192	0.0849549	SMAD specific E3 ubiquitin protein ligase 2 [Source:MGI Symbol;Acc:MGI:1913563]
ENSMUSG00000026840	Lamc3	2:31886933-31946539	0.369339	0.870013	1.23609	up	0.04755	0.170155	laminin gamma 3 [Source:MGI Symbol;Acc:MGI:1344394]
ENSMUSG00000070473	Cldn3	5:134986213-135001350	27.2687	67.1189	1.29947	up	0.0001	0.00112055	claudin 3 [Source:MGI Symbol;Acc:MGI:1329044]
ENSMUSG00000003308	Keap1	9:21225370-21239361	34.6927	29.159	-0.25069	down	0.315	0.585235	kelch-like ECH-associated protein 1 [Source:MGI Symbol;Acc:MGI:1858732]
ENSMUSG00000027751	Supt20	3:54692806-54735393	23.3284	15.8164	-0.560668	down	0.06515	0.212786	suppressor of Ty 20 [Source:MGI Symbol;Acc:MGI:1929651]
ENSMUSG00000043733	Ptpn11	5:121130532-121191397	6.46939	8.84833	0.451775	up	0.0652	0.212902	protein tyrosine phosphatase, non-receptor type 11 [Source:MGI Symbol;Acc:MGI:99511]
ENSMUSG00000025591	Tma16	8:66473117-66486530	2.19174	1.30551	-0.747463	down	0.1709	0.409735	translation machinery associated 16 [Source:MGI Symbol;Acc:MGI:1913532]
ENSMUSG00000076555	Igkv4-57-1	6:69544358-69544907	1.98417	2.6466	0.415609	up	0.4362	0.700326	immunoglobulin kappa variable 4-57-1 [Source:MGI Symbol;Acc:MGI:2686264]
ENSMUSG00000061232	H2-K1	17:33996016-34000333	3069.32	1140.66	-1.42805	down	0.0028	0.0185169	histocompatibility 2, K1, K region [Source:MGI Symbol;Acc:MGI:95904]
ENSMUSG00000058301	Upf1	8:70315774-70353278	4.35941	4.05478	-0.104511	down	0.75885	0.90386	UPF1 regulator of nonsense transcripts homolog (yeast) [Source:MGI Symbol;Acc:MGI:107995]
ENSMUSG00000031516	Dctn6	8:34090419-34108796	157.443	87.7346	-0.843615	down	0.00135	0.01026	dynactin 6 [Source:MGI Symbol;Acc:MGI:1343154]
ENSMUSG00000052296	Ppp6r1	7:4631494-4659954	9.64257	7.87836	-0.291523	down	0.34695	0.617455	protein phosphatase 6, regulatory subunit 1 [Source:MGI Symbol;Acc:MGI:2442163]
ENSMUSG00000048521	Cxcr6	9:123634769-123851899	5.98782	0.302573	-4.30668	down	0.06755	0.218195	chemokine (C-X-C motif) receptor 6 [Source:MGI Symbol;Acc:MGI:1934582]
ENSMUSG00000001127	Araf	X:20797813-20921004	61.4557	47.1257	-0.383034	down	0.14525	0.370269	Araf proto-oncogene, serine/threonine kinase [Source:MGI Symbol;Acc:MGI:88065]
ENSMUSG00000021335	Slc17a1	13:23867749-23895730	1.85774	3.43035	0.884809	up	0.2167	0.476155	solute carrier family 17 (sodium phosphate), member 1 [Source:MGI Symbol;Acc:MGI:103209]
ENSMUSG00000020982	Nemf	12:69311543-69357176	18.9644	11.8842	-0.674248	down	0.00605	0.0345163	nuclear export mediator factor [Source:MGI Symbol;Acc:MGI:1918305]
ENSMUSG00000031482	Slc25a15	8:22375550-22398597	16.0247	37.7471	1.23607	up	5.00E-05	0.000606116	solute carrier family 25 (mitochondrial carrier ornithine transporter), member 15 [Source:MGI Symbol;Acc:MGI:1342274]
ENSMUSG00000081096	Gm12691	4:98146143-98146599	0.897591	2.81419	1.64859	up	0.21805	0.478295	predicted gene 12691 [Source:MGI Symbol;Acc:MGI:3650220]
ENSMUSG00000038302	Lace1	10:42312584-42478565	9.23545	6.532	-0.499657	down	0.1153	0.316649	lactation elevated 1 [Source:MGI Symbol;Acc:MGI:2148801]
ENSMUSG00000031150	Ccdc120	X:7731713-7750905	3.42393	1.1262	-1.60419	down	0.00235	0.0160176	coiled-coil domain containing 120 [Source:MGI Symbol;Acc:MGI:1859619]
ENSMUSG00000002578	Ikzf4	10:128630842-128649811	1.33326	0.660832	-1.0126	down	0.035	0.135278	IKAROS family zinc finger 4 [Source:MGI Symbol;Acc:MGI:1343139]
ENSMUSG00000035329	Fbxo33	12:59200654-59219725	5.89814	6.40131	0.118106	up	0.6475	0.847237	F-box protein 33 [Source:MGI Symbol;Acc:MGI:1917861]
ENSMUSG00000063065	Mapk3	7:126759600-126765819	42.3283	38.8461	-0.123854	down	0.59965	0.820874	mitogen-activated protein kinase 3 [Source:MGI Symbol;Acc:MGI:1346859]
ENSMUSG00000018923	Med11	11:70451918-70453727	23.1474	16.4323	-0.49432	down	0.1601	0.393095	mediator complex subunit 11 [Source:MGI Symbol;Acc:MGI:1913422]
ENSMUSG00000000804	Usp32	11:84984441-85140161	0.719112	0.777607	0.112825	up	0.7827	0.914719	ubiquitin specific peptidase 32 [Source:MGI Symbol;Acc:MGI:2144475]
ENSMUSG00000021468	Sptlc1	13:53332715-53377365	20.406	15.0358	-0.440591	down	0.069	0.221367	serine palmitoyltransferase, long chain base subunit 1 [Source:MGI Symbol;Acc:MGI:1099431]
ENSMUSG00000044201	Cdc25c	18:34732996-34751533	0.193692	0.942747	2.28311	up	0.26845	0.535731	cell division cycle 25C [Source:MGI Symbol;Acc:MGI:88350]
ENSMUSG00000042766	Trim46	3:89234176-89249906	0.655084	2.12989	1.70103	up	0.1472	0.373423	tripartite motif-containing 46 [Source:MGI Symbol;Acc:MGI:2673000]
ENSMUSG00000003411	Rab3b	4:108879062-108972077	12.2581	5.54896	-1.14345	down	0.0097	0.0500985	RAB3B, member RAS oncogene family [Source:MGI Symbol;Acc:MGI:1917158]
ENSMUSG00000059866	Tnip2	5:34496086-34513991	39.8411	21.0213	-0.922401	down	0.0016	0.0117285	TNFAIP3 interacting protein 2 [Source:MGI Symbol;Acc:MGI:2386643]
ENSMUSG00000109841	E330011O21Rik	16:78250860-78359785	0.638486	0.722263	0.177868	up	0.8643	0.946745	-
ENSMUSG00000096984	Gm26523	1:163245118-163313710	0.0119886	0.802367	6.06452	up	0.22095	0.481631	-
ENSMUSG00000033898	Cfhr2	1:139804166-139858702	59.7919	114.216	0.933737	up	0.00145	0.010868	complement factor H-related 2 [Source:MGI Symbol;Acc:MGI:3611575]
ENSMUSG00000071637	Cebpd	16:15887285-16146851	94.1938	70.7615	-0.412666	down	0.1669	0.404005	CCAAT/enhancer binding protein (C/EBP), delta [Source:MGI Symbol;Acc:MGI:103573]
ENSMUSG00000026009	Icos	1:60977926-61000320	1.24902	0.412616	-1.59792	down	0.1485	0.375616	inducible T cell co-stimulator [Source:MGI Symbol;Acc:MGI:1858745]
ENSMUSG00000014164	Klhl3	13:58004220-58113592	1.05134	0.421425	-1.31888	down	0.02065	0.089933	kelch-like 3 [Source:MGI Symbol;Acc:MGI:2445185]
ENSMUSG00000062127	Cttnbp2nl	3:104994031-105053146	12.8597	8.60055	-0.580356	down	0.0268	0.110113	CTTNBP2 N-terminal like [Source:MGI Symbol;Acc:MGI:1933137]
ENSMUSG00000033439	Trmt13	3:116562972-116631004	11.0778	6.17584	-0.842962	down	0.13495	0.353031	tRNA methyltransferase 13 [Source:MGI Symbol;Acc:MGI:1925219]
ENSMUSG00000030960	Mettl10	7:130162450-133124354	29.419	18.7102	-0.652923	down	0.46035	0.721643	methyltransferase like 10 [Source:MGI Symbol;Acc:MGI:1919346]
ENSMUSG00000025464	Paox	7:140105709-140137224	12.1443	20.4919	0.754771	up	0.51695	0.765377	polyamine oxidase (exo-N4-amino) [Source:MGI Symbol;Acc:MGI:1916983]
ENSMUSG00000035173	Ccdc186	19:56787480-56822190	11.9999	9.34498	-0.360756	down	0.1944	0.444568	coiled-coil domain containing 186 [Source:MGI Symbol;Acc:MGI:2445022]
ENSMUSG00000032097	Ddx6	9:44604891-44640731	12.5287	14.4415	0.204977	up	0.39625	0.664707	DEAD (Asp-Glu-Ala-Asp) box polypeptide 6 [Source:MGI Symbol;Acc:MGI:104976]
ENSMUSG00000039294	BC017643	11:121177590-121229322	28.7361	23.079	-0.316284	down	0.23345	0.496696	cDNA sequence BC017643 [Source:MGI Symbol;Acc:MGI:2384959]
ENSMUSG00000031371	Haus7	X:73437314-73459044	7.25327	8.08034	0.155785	up	0.65835	0.853969	HAUS augmin-like complex, subunit 7 [Source:MGI Symbol;Acc:MGI:1920988]
ENSMUSG00000025980	Hspd1	1:55077834-55091307	99.2378	106.831	0.106369	up	0.7024	0.878329	heat shock protein 1 (chaperonin) [Source:MGI Symbol;Acc:MGI:96242]
ENSMUSG00000027076	Timm10	2:84826996-84830213	22.5711	24.9933	0.147064	up	0.69645	0.874393	translocase of inner mitochondrial membrane 10 [Source:MGI Symbol;Acc:MGI:1353429]
ENSMUSG00000034755	Pcdh11x	X:120290258-120910619	2.66839	2.24218	-0.251067	down	0.6099	0.827875	protocadherin 11 X-linked [Source:MGI Symbol;Acc:MGI:2442849]
ENSMUSG00000024168	Tmem204	17:25016090-25099495	532.406	167.027	-1.67245	down	5.00E-05	0.000606116	transmembrane protein 204 [Source:MGI Symbol;Acc:MGI:3039635]
ENSMUSG00000087574	C030037D09Rik	11:88718644-88728893	1.13215	0.617458	-0.874649	down	0.30595	0.57586	-
ENSMUSG00000036980	Taf6	5:138161070-138187451	38.8819	21.8087	-0.834198	down	0.0878	0.262345	TATA-box binding protein associated factor 6 [Source:MGI Symbol;Acc:MGI:109129]
ENSMUSG00000045690	Wdr89	12:75630289-75669537	1.8208	1.73386	-0.0705785	down	0.87855	0.95205	WD repeat domain 89 [Source:MGI Symbol;Acc:MGI:1919588]
ENSMUSG00000021493	Pdlim7	13:55495794-55513676	28.2275	38.8696	0.461539	up	0.1156	0.317413	PDZ and LIM domain 7 [Source:MGI Symbol;Acc:MGI:1914649]
ENSMUSG00000000085	Scmh1	4:120405280-120530186	16.3013	12.0463	-0.436399	down	0.1589	0.391262	sex comb on midleg homolog 1 [Source:MGI Symbol;Acc:MGI:1352762]
ENSMUSG00000004393	Ddx56	11:6258918-6267772	38.9322	32.6478	-0.253979	down	0.30235	0.57202	DEAD (Asp-Glu-Ala-Asp) box polypeptide 56 [Source:MGI Symbol;Acc:MGI:1277172]
ENSMUSG00000060586	H2-Eb1	17:34305876-34316199	189.665	159.059	-0.253889	down	0.35935	0.628991	histocompatibility 2, class II antigen E beta [Source:MGI Symbol;Acc:MGI:95901]
ENSMUSG00000020564	Atxn7l1	12:33147692-33394760	42.2327	26.9045	-0.650513	down	0.01445	0.0681958	ataxin 7-like 1 [Source:MGI Symbol;Acc:MGI:3584458]
ENSMUSG00000028681	Ptch2	4:117096074-117116101	2.89179	0.58983	-2.29359	down	0.0003	0.00296323	patched 2 [Source:MGI Symbol;Acc:MGI:1095405]
ENSMUSG00000097008	Gm26860	10:42761495-42832514	1.42767	1.1399	-0.324758	down	0.85875	0.944388	-
ENSMUSG00000034968	Lbx2	6:83086366-83088243	7.99458	2.61348	-1.61305	down	0.0355	0.136706	ladybird homeobox homolog 2 (Drosophila) [Source:MGI Symbol;Acc:MGI:1342288]
ENSMUSG00000027078	Ube2l6	2:84798827-84810335	72.2008	51.89	-0.476559	down	0.0387	0.145926	ubiquitin-conjugating enzyme E2L 6 [Source:MGI Symbol;Acc:MGI:1914500]
ENSMUSG00000026955	Sapcd2	2:25372320-25378213	0.293926	1.12328	1.93419	up	0.16525	0.401505	suppressor APC domain containing 2 [Source:MGI Symbol;Acc:MGI:1919330]
ENSMUSG00000024078	Ttc27	17:74717749-74863570	4.52045	4.20272	-0.105146	down	0.755	0.90329	tetratricopeptide repeat domain 27 [Source:MGI Symbol;Acc:MGI:1921446]
ENSMUSG00000010205	Raver1	9:21062392-21131243	14.1357	12.0668	-0.228296	down	0.49415	0.748457	ribonucleoprotein, PTB-binding 1 [Source:MGI Symbol;Acc:MGI:1919016]
ENSMUSG00000025047	Pdcd11	19:47090765-47138294	2.08752	3.23181	0.630554	up	0.1484	0.375428	programmed cell death 11 [Source:MGI Symbol;Acc:MGI:1341788]
ENSMUSG00000030329	Pianp	6:124996693-125003096	0.363698	0.612238	0.751349	up	0.3086	0.578472	PILR alpha associated neural protein [Source:MGI Symbol;Acc:MGI:2441908]
ENSMUSG00000022844	Pdia5	16:35397312-35490873	32.7527	33.135	0.0167441	up	0.94615	0.978435	protein disulfide isomerase associated 5 [Source:MGI Symbol;Acc:MGI:1919849]
ENSMUSG00000050103	Agmo	12:37241640-37582202	5.54172	10.4798	0.919207	up	0.00295	0.0193172	alkylglycerol monooxygenase [Source:MGI Symbol;Acc:MGI:2442495]
ENSMUSG00000027639	Samhd1	2:157097532-157135265	43.1144	26.3726	-0.709129	down	0.0029	0.0190408	SAM domain and HD domain, 1 [Source:MGI Symbol;Acc:MGI:1927468]
ENSMUSG00000033430	Terf2ip	8:112011397-112020528	10.7997	10.9489	0.0197914	up	0.93805	0.975406	telomeric repeat binding factor 2, interacting protein [Source:MGI Symbol;Acc:MGI:1929871]
ENSMUSG00000074165	Zfp788	7:41633202-41651530	2.80588	1.66761	-0.750666	down	0.0842	0.255333	zinc finger protein 788 [Source:MGI Symbol;Acc:MGI:1914857]
ENSMUSG00000035954	Dock4	12:40446052-40846486	1.57225	0.901748	-0.802031	down	0.01825	0.0817377	dedicator of cytokinesis 4 [Source:MGI Symbol;Acc:MGI:1918006]
ENSMUSG00000002625	Akap8l	17:32321424-32350581	32.6066	27.2742	-0.257627	down	0.29335	0.562612	A kinase (PRKA) anchor protein 8-like [Source:MGI Symbol;Acc:MGI:1860606]
ENSMUSG00000045464	2810002D19Rik	2:94300766-94438136	7.61958	7.23	-0.0757164	down	0.9393	0.976048	-
ENSMUSG00000094156	Sult2a7	7:14465050-14494230	0.685609	0.445132	-0.623153	down	0.55685	0.791001	sulfotransferase family 2A, dehydroepiandrosterone (DHEA)-preferring, member 7 [Source:MGI Symbol;Acc:MGI:3645246]
ENSMUSG00000020220	Vps13d	4:144972621-145195005	2.50055	1.53375	-0.705184	down	0.2337	0.496727	vacuolar protein sorting 13D [Source:MGI Symbol;Acc:MGI:2448530]
ENSMUSG00000021417	Eci2	13:34963981-35027094	63.993	78.7423	0.299225	up	0.23595	0.49941	enoyl-Coenzyme A delta isomerase 2 [Source:MGI Symbol;Acc:MGI:1346064]
ENSMUSG00000005397	Nid1	13:13437601-13512275	77.509	78.7697	0.0232776	up	0.93195	0.972527	nidogen 1 [Source:MGI Symbol;Acc:MGI:97342]
ENSMUSG00000110234	Dnhd1	7:105634202-105721799	2.45965	1.29527	-0.925202	down	0.34995	0.62031	dynein heavy chain domain 1 [Source:MGI Symbol;Acc:MGI:1924755]
ENSMUSG00000045128	Rpl18a	8:70894721-70897412	433.927	668.393	0.623244	up	0.03105	0.123627	ribosomal protein L18A [Source:MGI Symbol;Acc:MGI:1924058]
ENSMUSG00000042275	Pelo	13:114958078-115101964	10.3227	8.12933	-0.344619	down	0.87305	0.950053	pelota homolog (Drosophila) [Source:MGI Symbol;Acc:MGI:2145154]
ENSMUSG00000096740	Lbhd1	19:8883731-8897890	1.76303	2.79385	0.664196	up	0.3774	0.647007	LBH domain containing 1 [Source:MGI Symbol;Acc:MGI:5516029]
ENSMUSG00000089774	Slc5a3	16:92058269-92112227	2.49607	1.52328	-0.712472	down	0.05345	0.184515	solute carrier family 5 (inositol transporters), member 3 [Source:MGI Symbol;Acc:MGI:1858226]
ENSMUSG00000021965	Ska3	14:57806560-57826163	0.453068	1.05484	1.21922	up	0.19155	0.440454	spindle and kinetochore associated complex subunit 3 [Source:MGI Symbol;Acc:MGI:3041235]
ENSMUSG00000030291	Med21	6:146602351-146650732	71.8745	61.827	-0.217244	down	0.6957	0.874163	mediator complex subunit 21 [Source:MGI Symbol;Acc:MGI:1347064]
ENSMUSG00000037443	Cep85	4:134129857-134187112	5.77001	10.6338	0.882014	up	0.05635	0.192174	centrosomal protein 85 [Source:MGI Symbol;Acc:MGI:1917262]
ENSMUSG00000041798	Gck	11:5900819-5950081	9.27866	31.25	1.75187	up	5.00E-05	0.000606116	glucokinase [Source:MGI Symbol;Acc:MGI:1270854]
ENSMUSG00000058761	Rnf169	7:99920253-99980448	2.01904	2.72999	0.435225	up	0.14795	0.374677	ring finger protein 169 [Source:MGI Symbol;Acc:MGI:1920257]
ENSMUSG00000044645	Gm7334	17:50698524-50699880	1.32482	0.894844	-0.566087	down	0.3992	0.66729	predicted gene 7334 [Source:MGI Symbol;Acc:MGI:3647393]
ENSMUSG00000063087	Gm10125	18:5491502-5775467	11.8706	6.53452	-0.861234	down	0.5169	0.765377	-
ENSMUSG00000023249	Parp3	9:106470321-106485424	29.2458	36.385	0.315114	up	0.265	0.531377	poly (ADP-ribose) polymerase family, member 3 [Source:MGI Symbol;Acc:MGI:1891258]
ENSMUSG00000025006	Sorbs1	19:40295048-40402267	98.195	35.9569	-1.44938	down	5.00E-05	0.000606116	sorbin and SH3 domain containing 1 [Source:MGI Symbol;Acc:MGI:700014]
ENSMUSG00000049723	Mmp12	9:7344380-7388047	5.81155	11.1628	0.941706	up	0.10065	0.288516	matrix metallopeptidase 12 [Source:MGI Symbol;Acc:MGI:97005]
ENSMUSG00000034449	Dhrs11	11:84820855-84828994	8.5285	11.4659	0.426991	up	0.28685	0.556329	dehydrogenase/reductase (SDR family) member 11 [Source:MGI Symbol;Acc:MGI:2652816]
ENSMUSG00000020272	Stk10	11:32533304-32624587	2.491	2.20804	-0.173954	down	0.65475	0.851688	serine/threonine kinase 10 [Source:MGI Symbol;Acc:MGI:1099439]
ENSMUSG00000003072	Atp5d	10:80115802-80145818	200.553	249.826	0.316943	up	0.22395	0.485573	ATP synthase, H+ transporting, mitochondrial F1 complex, delta subunit [Source:MGI Symbol;Acc:MGI:1913293]
ENSMUSG00000034274	Thoc5	11:4895319-4928867	10.397	8.80378	-0.23997	down	0.40835	0.674361	THO complex 5 [Source:MGI Symbol;Acc:MGI:1351333]
ENSMUSG00000026866	Kynu	2:43555328-43682715	8.92621	18.741	1.07008	up	0.00315	0.0203185	kynureninase (L-kynurenine hydrolase) [Source:MGI Symbol;Acc:MGI:1918039]
ENSMUSG00000036977	Anapc10	8:79711819-79779059	8.83607	6.99292	-0.33751	down	0.3097	0.579645	anaphase promoting complex subunit 10 [Source:MGI Symbol;Acc:MGI:1916249]
ENSMUSG00000024208	Uqcc2	17:27122662-27133916	82.0393	81.9755	-0.00112188	down	0.99695	0.998379	ubiquinol-cytochrome c reductase complex assembly factor 2 [Source:MGI Symbol;Acc:MGI:1914517]
ENSMUSG00000023341	Mx2	16:97535307-97560900	4.00532	3.58047	-0.161768	down	0.6582	0.85385	MX dynamin-like GTPase 2 [Source:MGI Symbol;Acc:MGI:97244]
ENSMUSG00000053965	Pde5a	3:122728946-122859374	2.1266	1.96102	-0.116943	down	0.75745	0.90386	phosphodiesterase 5A, cGMP-specific [Source:MGI Symbol;Acc:MGI:2651499]
ENSMUSG00000101892	9130401M01Rik	15:58022258-58076541	21.0779	28.3599	0.428124	up	0.4671	0.727096	RIKEN cDNA 9130401M01 gene [Source:MGI Symbol;Acc:MGI:1923008]
ENSMUSG00000034785	Dio1	4:107291464-107307169	9.11287	14.9865	0.717687	up	0.01805	0.0809903	deiodinase, iodothyronine, type I [Source:MGI Symbol;Acc:MGI:94896]
ENSMUSG00000031586	Rbpms	8:33782642-33929863	357.64	267.108	-0.421087	down	0.1881	0.435113	RNA binding protein gene with multiple splicing [Source:MGI Symbol;Acc:MGI:1334446]
ENSMUSG00000042751	Nmnat2	1:152954992-153119261	1.75538	0.35614	-2.30126	down	0.0151	0.0704699	nicotinamide nucleotide adenylyltransferase 2 [Source:MGI Symbol;Acc:MGI:2444155]
ENSMUSG00000032290	Ptpn9	9:56994922-57071966	34.3328	22.5628	-0.605644	down	0.0603	0.20166	protein tyrosine phosphatase, non-receptor type 9 [Source:MGI Symbol;Acc:MGI:1928376]
ENSMUSG00000033918	Parl	16:20279819-20302387	46.7534	40.8716	-0.193973	down	0.43195	0.696859	presenilin associated, rhomboid-like [Source:MGI Symbol;Acc:MGI:1277152]
ENSMUSG00000055239	Kcmf1	6:72841113-72899979	14.6489	12.1093	-0.274674	down	0.36015	0.62979	potassium channel modulatory factor 1 [Source:MGI Symbol;Acc:MGI:1921537]
ENSMUSG00000022947	Cbr3	16:93683214-93690990	43.3058	46.4397	0.100799	up	0.70835	0.881983	carbonyl reductase 3 [Source:MGI Symbol;Acc:MGI:1309992]
ENSMUSG00000066362	Rps13-ps1	8:87047688-87048226	5.33495	8.09872	0.60222	up	0.37195	0.641854	ribosomal protein S13, pseudogene 1 [Source:MGI Symbol;Acc:MGI:3647042]
ENSMUSG00000026469	Xpr1	1:155275700-155417415	2.23517	2.31853	0.0528231	up	0.88325	0.953085	xenotropic and polytropic retrovirus receptor 1 [Source:MGI Symbol;Acc:MGI:97932]
ENSMUSG00000006522	Itih3	14:30908572-30923760	78.845	132.409	0.747912	up	0.009	0.0472146	inter-alpha trypsin inhibitor, heavy chain 3 [Source:MGI Symbol;Acc:MGI:96620]
ENSMUSG00000009894	Snap47	11:59407133-59458567	52.3685	53.1989	0.0226959	up	0.926	0.968799	synaptosomal-associated protein, 47 [Source:MGI Symbol;Acc:MGI:1915076]
ENSMUSG00000067714	Lpar5	6:125067919-125082472	0.441991	0.937221	1.08437	up	0.40245	0.669373	lysophosphatidic acid receptor 5 [Source:MGI Symbol;Acc:MGI:2685918]
ENSMUSG00000038615	Nfe2l1	11:96817413-96829968	27.4292	36.8645	0.426518	up	0.0717	0.227394	nuclear factor, erythroid derived 2,-like 1 [Source:MGI Symbol;Acc:MGI:99421]
ENSMUSG00000030789	Itgax	7:128129546-128150657	1.20357	1.6664	0.469408	up	0.2549	0.519504	integrin alpha X [Source:MGI Symbol;Acc:MGI:96609]
ENSMUSG00000032481	Smarcc1	9:110084319-110240178	12.4537	22.7442	0.868927	up	0.01785	0.0802648	SWI/SNF related, matrix associated, actin dependent regulator of chromatin, subfamily c, member 1 [Source:MGI Symbol;Acc:MGI:1203524]
ENSMUSG00000097193	Gm26664	8:84665127-84669406	0.762599	0.859934	0.173302	up	0.86225	0.94614	-
ENSMUSG00000020647	Ncoa1	12:4247362-4477182	1.43624	1.59227	0.148788	up	0.66305	0.857714	nuclear receptor coactivator 1 [Source:MGI Symbol;Acc:MGI:1276523]
ENSMUSG00000038664	Herc1	9:66350449-66514593	6.91934	4.79736	-0.528393	down	0.1727	0.4125	HECT and RLD domain containing E3 ubiquitin protein ligase family member 1 [Source:MGI Symbol;Acc:MGI:2384589]
ENSMUSG00000058351	Smim4	14:31019137-31128930	69.5945	35.6415	-0.965416	down	0.438	0.702007	small integral membrane protein 4 [Source:MGI Symbol;Acc:MGI:1913737]
ENSMUSG00000024097	Srsf7	17:80200088-80207305	46.7165	23.3577	-1.00003	down	5.00E-05	0.000606116	serine/arginine-rich splicing factor 7 [Source:MGI Symbol;Acc:MGI:1926232]
ENSMUSG00000003458	Ncstn	1:172066012-172122330	121.664	68.9766	-0.818729	down	0.08065	0.247017	nicastrin [Source:MGI Symbol;Acc:MGI:1891700]
ENSMUSG00000025002	Cyp2c55	19:39007018-39042693	2.22809	10.3047	2.20942	up	5.00E-05	0.000606116	cytochrome P450, family 2, subfamily c, polypeptide 55 [Source:MGI Symbol;Acc:MGI:1919332]
ENSMUSG00000063354	Slc39a4	15:76612384-76616852	8.34935	22.486	1.42929	up	5.00E-05	0.000606116	solute carrier family 39 (zinc transporter), member 4 [Source:MGI Symbol;Acc:MGI:1919277]
ENSMUSG00000020876	Snx11	11:96766801-96777559	15.1749	9.381	-0.693869	down	0.0193	0.0853202	sorting nexin 11 [Source:MGI Symbol;Acc:MGI:1921729]
ENSMUSG00000028322	Exosc3	4:45316612-45379759	50.2081	37.1218	-0.435653	down	0.202	0.455486	exosome component 3 [Source:MGI Symbol;Acc:MGI:1913612]
ENSMUSG00000033152	Podxl2	6:88842557-88875044	6.10831	31.0399	2.34528	up	5.00E-05	0.000606116	podocalyxin-like 2 [Source:MGI Symbol;Acc:MGI:2442488]
ENSMUSG00000025525	Apool	X:112311333-112372755	17.1663	20.2379	0.237482	up	0.3906	0.659832	apolipoprotein O-like [Source:MGI Symbol;Acc:MGI:1915367]
ENSMUSG00000046679	C87436	6:86404218-86480830	15.1583	13.3749	-0.180582	down	0.62335	0.834579	expressed sequence C87436 [Source:MGI Symbol;Acc:MGI:2141787]
ENSMUSG00000052837	Junb	8:84956609-84976542	790.649	891.852	0.173767	up	0.6227	0.834134	jun B proto-oncogene [Source:MGI Symbol;Acc:MGI:96647]
ENSMUSG00000103996	4833421G17Rik	1:87853286-88008551	1.63963	1.02929	-0.67173	down	0.7773	0.912218	-
ENSMUSG00000000282	Mnt	11:74830919-74845725	0.338829	0.784509	1.21123	up	0.04885	0.173536	max binding protein [Source:MGI Symbol;Acc:MGI:109150]
ENSMUSG00000073482	Gm10517	1:182408263-182409021	0.963678	0.432058	-1.15733	down	0.2751	0.543629	-
ENSMUSG00000046573	Lyrm4	13:35978796-36117357	10.7982	9.82376	-0.13645	down	0.6442	0.845605	LYR motif containing 4 [Source:MGI Symbol;Acc:MGI:2683538]
ENSMUSG00000040016	Ptger3	3:157566891-157645888	9.75709	8.1856	-0.253363	down	0.4566	0.717913	prostaglandin E receptor 3 (subtype EP3) [Source:MGI Symbol;Acc:MGI:97795]
ENSMUSG00000028944	Prkag2	5:24862743-25100642	2.89596	5.16447	0.834581	up	0.0224	0.095791	protein kinase, AMP-activated, gamma 2 non-catalytic subunit [Source:MGI Symbol;Acc:MGI:1336153]
ENSMUSG00000003437	Paf1	7:28392950-28399388	44.2042	31.1504	-0.504933	down	0.0346	0.134156	Paf1, RNA polymerase II complex component [Source:MGI Symbol;Acc:MGI:1923988]
ENSMUSG00000002881	Nab1	1:52457293-52500679	13.9011	15.0782	0.117271	up	0.69745	0.874914	Ngfi-A binding protein 1 [Source:MGI Symbol;Acc:MGI:107564]
ENSMUSG00000085400	Pard3bos3	1:61638823-62642284	0	0.848287	inf	up	0.15775	0.389214	-
ENSMUSG00000024350	Dnajc18	18:35671102-35703144	5.46289	7.01533	0.360847	up	0.14655	0.372482	DnaJ heat shock protein family (Hsp40) member C18 [Source:MGI Symbol;Acc:MGI:1923844]
ENSMUSG00000104060	Gm37954	1:131285250-131527352	2.45693	1.71728	-0.516733	down	0.5775	0.805582	-
ENSMUSG00000107994	D830050J10Rik	6:115601901-115677780	5.05888	8.42572	0.735983	up	0.6111	0.828277	-
ENSMUSG00000024026	Glo1	17:30592865-30612659	118.477	158.089	0.416137	up	0.14435	0.369387	glyoxalase 1 [Source:MGI Symbol;Acc:MGI:95742]
ENSMUSG00000027007	Ssfa2	2:79635351-79672966	10.6219	11.8111	0.153105	up	0.5227	0.769066	sperm specific antigen 2 [Source:MGI Symbol;Acc:MGI:1917849]
ENSMUSG00000009545	Kcnq1	7:143106361-143427042	33.7454	2.80438	-3.58894	down	0.0008	0.00663335	potassium voltage-gated channel, subfamily Q, member 1 [Source:MGI Symbol;Acc:MGI:108083]
ENSMUSG00000024096	Ralbp1	17:65848432-65885755	16.3122	18.7783	0.203119	up	0.39935	0.667312	ralA binding protein 1 [Source:MGI Symbol;Acc:MGI:108466]
ENSMUSG00000056014	A430033K04Rik	5:138622858-138652414	3.33356	2.68858	-0.310219	down	0.3658	0.635654	RIKEN cDNA A430033K04 gene [Source:MGI Symbol;Acc:MGI:3583896]
ENSMUSG00000030519	Apba2	7:64501705-64753878	0	1.06048	inf	up	5.00E-05	0.000606116	amyloid beta (A4) precursor protein-binding, family A, member 2 [Source:MGI Symbol;Acc:MGI:1261791]
ENSMUSG00000050141	Fam205c	4:42868003-42874234	3.01191	2.37891	-0.340381	down	0.58415	0.811393	family with sequence similarity 205, member C [Source:MGI Symbol;Acc:MGI:2679716]
ENSMUSG00000021987	Mtmr6	14:60265204-60302370	19.9813	17.8613	-0.161818	down	0.48075	0.737697	myotubularin related protein 6 [Source:MGI Symbol;Acc:MGI:2145637]
ENSMUSG00000043153	Ispd	12:36381241-36689444	6.66243	5.26679	-0.339123	down	0.2693	0.536333	isoprenoid synthase domain containing [Source:MGI Symbol;Acc:MGI:1923097]
ENSMUSG00000062169	Cnih4	1:181144692-181168994	8.7	8.24106	-0.0781856	down	0.80605	0.92455	cornichon family AMPA receptor auxiliary protein 4 [Source:MGI Symbol;Acc:MGI:1925828]
ENSMUSG00000052727	Map1b	13:99421463-99516602	0.629673	0.394236	-0.675544	down	0.0996	0.286626	microtubule-associated protein 1B [Source:MGI Symbol;Acc:MGI:1306778]
ENSMUSG00000029578	Wipi2	5:142627697-142670588	14.7436	21.6094	0.551566	up	0.05345	0.184515	WD repeat domain, phosphoinositide interacting 2 [Source:MGI Symbol;Acc:MGI:1923831]
ENSMUSG00000034729	Mrps10	17:47368886-47381417	38.1944	37.2749	-0.0351564	down	0.8961	0.957389	mitochondrial ribosomal protein S10 [Source:MGI Symbol;Acc:MGI:1928139]
ENSMUSG00000073600	Prob1	18:35650350-35655238	0.345429	0.898189	1.37863	up	0.0574	0.194894	proline rich basic protein 1 [Source:MGI Symbol;Acc:MGI:2686460]
ENSMUSG00000040247	Tbc1d10c	19:4184357-4191047	4.34253	0.807067	-2.42777	down	0.00045	0.00413312	TBC1 domain family, member 10c [Source:MGI Symbol;Acc:MGI:1922072]
ENSMUSG00000062070	Pgk1	X:106187099-106203699	64.6006	71.4207	0.144795	up	0.5422	0.782005	phosphoglycerate kinase 1 [Source:MGI Symbol;Acc:MGI:97555]
ENSMUSG00000030921	Trim30a	7:104409024-104465193	14.4781	7.40163	-0.967961	down	5.00E-05	0.000606116	tripartite motif-containing 30A [Source:MGI Symbol;Acc:MGI:98178]
ENSMUSG00000019899	Lama2	10:26980035-27619758	10.8296	36.3823	1.74826	up	0.0148	0.069401	laminin, alpha 2 [Source:MGI Symbol;Acc:MGI:99912]
ENSMUSG00000027881	Prpf38b	3:108902804-108911727	24.0904	26.098	0.11548	up	0.7174	0.886132	PRP38 pre-mRNA processing factor 38 (yeast) domain containing B [Source:MGI Symbol;Acc:MGI:1914171]
ENSMUSG00000062960	Kdr	5:75932826-75978458	109.159	11.6363	-3.22972	down	5.00E-05	0.000606116	kinase insert domain protein receptor [Source:MGI Symbol;Acc:MGI:96683]
ENSMUSG00000030313	Dennd5b	6:148988070-149101680	6.53701	8.83736	0.434985	up	0.3993	0.667305	DENN/MADD domain containing 5B [Source:MGI Symbol;Acc:MGI:2444273]
ENSMUSG00000018570	2810408A11Rik	11:69897351-69900987	0.943568	1.29842	0.46056	up	0.4828	0.739209	RIKEN cDNA 2810408A11 gene [Source:MGI Symbol;Acc:MGI:1917669]
ENSMUSG00000056089	Gm5468	15:25414191-25414844	0.926641	0.81472	-0.185707	down	0.8726	0.949926	predicted gene 5468 [Source:MGI Symbol;Acc:MGI:3648948]
ENSMUSG00000108621	Gm37494	7:39542536-39580589	1.53932	0.987902	-0.639851	down	0.10895	0.304802	-
ENSMUSG00000021464	Ror2	13:53109311-53286124	0.012581	1.1565	6.52237	up	0.24795	0.511626	receptor tyrosine kinase-like orphan receptor 2 [Source:MGI Symbol;Acc:MGI:1347521]
ENSMUSG00000037373	Ctbp1	5:33247722-33274994	125.688	80.7693	-0.637966	down	0.00935	0.0485472	C-terminal binding protein 1 [Source:MGI Symbol;Acc:MGI:1201685]
ENSMUSG00000106574	Gm2451	3:139205693-139710299	1.20462	1.10547	-0.123919	down	0.86505	0.947119	predicted pseudogene 2451 [Source:MGI Symbol;Acc:MGI:3780618]
ENSMUSG00000052812	Atad2b	12:4917403-5044047	2.24104	2.56275	0.193524	up	0.55945	0.793618	ATPase family, AAA domain containing 2B [Source:MGI Symbol;Acc:MGI:2444798]
ENSMUSG00000039238	Zfp750	11:121451948-121673153	1.28945	2.42269	0.909858	up	0.51185	0.761596	zinc finger protein 750 [Source:MGI Symbol;Acc:MGI:2442210]
ENSMUSG00000029518	Rab35	5:115631907-115647736	1.26107	1.65177	0.389362	up	0.4492	0.712541	RAB35, member RAS oncogene family [Source:MGI Symbol;Acc:MGI:1924657]
ENSMUSG00000020641	Rsad2	12:26442752-26456452	11.1001	3.8515	-1.52709	down	5.00E-05	0.000606116	radical S-adenosyl methionine domain containing 2 [Source:MGI Symbol;Acc:MGI:1929628]
ENSMUSG00000017376	Nlk	11:78567167-78697373	3.5821	2.53115	-0.50101	down	0.30145	0.571201	nemo like kinase [Source:MGI Symbol;Acc:MGI:1201387]
ENSMUSG00000026678	Rgs5	1:169655500-169695813	519.225	90.7984	-2.51562	down	5.00E-05	0.000606116	regulator of G-protein signaling 5 [Source:MGI Symbol;Acc:MGI:1098434]
ENSMUSG00000028560	Usp1	4:98923809-98935543	17.6343	9.26303	-0.928827	down	0.00115	0.00897722	ubiquitin specific peptidase 1 [Source:MGI Symbol;Acc:MGI:2385198]
ENSMUSG00000021185	9030617O03Rik	12:100779056-100908198	8.64999	16.035	0.890456	up	0.0026	0.0173586	RIKEN cDNA 9030617O03 gene [Source:MGI Symbol;Acc:MGI:2444813]
ENSMUSG00000027690	Slc2a2	3:28697902-28781108	16.5631	50.3673	1.60452	up	0.0002	0.00207909	solute carrier family 2 (facilitated glucose transporter), member 2 [Source:MGI Symbol;Acc:MGI:1095438]
ENSMUSG00000033701	Acbd6	1:155558119-155691330	62.8852	69.1553	0.137118	up	0.66465	0.858993	acyl-Coenzyme A binding domain containing 6 [Source:MGI Symbol;Acc:MGI:1919732]
ENSMUSG00000042248	Cyp2c37	19:39992423-40012243	23.6694	28.8952	0.287805	up	0.27355	0.541515	cytochrome P450, family 2. subfamily c, polypeptide 37 [Source:MGI Symbol;Acc:MGI:1306806]
ENSMUSG00000050891	Tatdn1	15:58889228-58933730	2.86571	3.91149	0.448826	up	0.6344	0.840139	TatD DNase domain containing 1 [Source:MGI Symbol;Acc:MGI:1916944]
ENSMUSG00000061306	Slc38a10	11:120103959-120152341	58.4638	99.3503	0.76498	up	0.0049	0.0289578	solute carrier family 38, member 10 [Source:MGI Symbol;Acc:MGI:1919305]
ENSMUSG00000066705	Fxyd6	9:45370184-45396159	0.584175	162.125	8.11649	up	5.00E-05	0.000606116	FXYD domain-containing ion transport regulator 6 [Source:MGI Symbol;Acc:MGI:1890226]
ENSMUSG00000025466	Fuom	7:140093394-140102441	24.9985	27.557	0.140576	up	0.70325	0.878793	fucose mutarotase [Source:MGI Symbol;Acc:MGI:1916314]
ENSMUSG00000031095	Cul4b	X:38533273-38576196	4.24903	6.44072	0.600089	up	0.04055	0.151192	cullin 4B [Source:MGI Symbol;Acc:MGI:1919834]
ENSMUSG00000048732	Klhl11	11:100462613-100472741	2.23853	2.97453	0.410108	up	0.3303	0.600534	kelch-like 11 [Source:MGI Symbol;Acc:MGI:2388648]
ENSMUSG00000028713	Cyp4b1	4:115624724-115647723	423.952	46.9677	-3.17416	down	5.00E-05	0.000606116	cytochrome P450, family 4, subfamily b, polypeptide 1 [Source:MGI Symbol;Acc:MGI:103225]
ENSMUSG00000067722	BC003965	17:25184560-25187661	9.43369	7.50953	-0.329099	down	0.21995	0.480632	cDNA sequence BC003965 [Source:MGI Symbol;Acc:MGI:2670966]
ENSMUSG00000026728	Vim	2:13573926-13582826	171.171	338.307	0.982895	up	5.00E-05	0.000606116	vimentin [Source:MGI Symbol;Acc:MGI:98932]
ENSMUSG00000036822	Topors	4:40259600-40279421	18.9004	15.7893	-0.25947	down	0.41145	0.67727	topoisomerase I binding, arginine/serine-rich [Source:MGI Symbol;Acc:MGI:2146189]
ENSMUSG00000001333	Sync	4:129287616-129335370	0.107326	2.45314	4.51456	up	0.15925	0.391663	syncoilin [Source:MGI Symbol;Acc:MGI:1916078]
ENSMUSG00000017210	Med24	11:98704590-98729435	8.20794	8.34763	0.0243465	up	0.93405	0.973662	mediator complex subunit 24 [Source:MGI Symbol;Acc:MGI:1344385]
ENSMUSG00000037085	Trmt12	15:58872648-58876781	1.68619	1.42983	-0.237924	down	0.54135	0.781009	tRNA methyltranferase 12 [Source:MGI Symbol;Acc:MGI:1915510]
ENSMUSG00000025813	Homer2	7:81600480-81707527	2.4405	6.13285	1.32938	up	0.0178	0.0801137	homer scaffolding protein 2 [Source:MGI Symbol;Acc:MGI:1347354]
ENSMUSG00000030757	Zkscan2	7:123475383-123500449	0.65007	0.0105383	-5.94688	down	0.24405	0.508227	zinc finger with KRAB and SCAN domains 2 [Source:MGI Symbol;Acc:MGI:2444060]
ENSMUSG00000042487	Leo1	9:75441523-75466432	19.456	18.9914	-0.0348701	down	0.892	0.955654	Leo1, Paf1/RNA polymerase II complex component [Source:MGI Symbol;Acc:MGI:2685031]
ENSMUSG00000031333	Abcb7	X:104280656-104413856	1.81755	2.03639	0.164014	up	0.61885	0.832661	ATP-binding cassette, sub-family B (MDR/TAP), member 7 [Source:MGI Symbol;Acc:MGI:109533]
ENSMUSG00000049800	Sertad2	11:20543252-20653021	38.9867	25.2903	-0.6244	down	0.05215	0.181136	SERTA domain containing 2 [Source:MGI Symbol;Acc:MGI:1931026]
ENSMUSG00000037353	Letmd1	15:100469033-100479252	8.80557	10.9308	0.311916	up	0.2639	0.530113	LETM1 domain containing 1 [Source:MGI Symbol;Acc:MGI:1915864]
ENSMUSG00000005338	Cadm3	1:173331885-173466040	9.62439	3.38697	-1.5067	down	0.00085	0.00696914	cell adhesion molecule 3 [Source:MGI Symbol;Acc:MGI:2137858]
ENSMUSG00000036309	Skp1a	11:51949881-52286179	154.036	173.112	0.168438	up	0.75455	0.903033	S-phase kinase-associated protein 1A [Source:MGI Symbol;Acc:MGI:103575]
ENSMUSG00000032531	Amotl2	9:102716671-102733418	68.422	40.0323	-0.773296	down	0.00155	0.0114594	angiomotin-like 2 [Source:MGI Symbol;Acc:MGI:1929286]
ENSMUSG00000022760	Thap7	16:17527981-17531136	34.4831	29.0662	-0.246548	down	0.40945	0.675342	THAP domain containing 7 [Source:MGI Symbol;Acc:MGI:1916259]
ENSMUSG00000071005	Ccl19	4:42735544-42856771	25.094	11.2336	-1.15953	down	0.02045	0.0892474	chemokine (C-C motif) ligand 19 [Source:MGI Symbol;Acc:MGI:1346316]
ENSMUSG00000031161	Hdac6	X:7930119-7947889	2.88658	4.04856	0.488047	up	0.10975	0.306106	histone deacetylase 6 [Source:MGI Symbol;Acc:MGI:1333752]
ENSMUSG00000021108	Prkch	12:73584796-73778185	22.3061	3.51191	-2.66711	down	5.00E-05	0.000606116	protein kinase C, eta [Source:MGI Symbol;Acc:MGI:97600]
ENSMUSG00000029440	Psmd9	5:123047372-123250131	19.9069	24.1969	0.281559	up	0.73505	0.893487	proteasome (prosome, macropain) 26S subunit, non-ATPase, 9 [Source:MGI Symbol;Acc:MGI:1914401]
ENSMUSG00000064037	Gpn1	5:31485739-31512904	12.6365	8.1997	-0.623954	down	0.0162	0.0746065	GPN-loop GTPase 1 [Source:MGI Symbol;Acc:MGI:1921504]
ENSMUSG00000031750	Il34	8:110741828-110807477	146.032	28.3362	-2.36557	down	5.00E-05	0.000606116	interleukin 34 [Source:MGI Symbol;Acc:MGI:1923777]
ENSMUSG00000100837	1700063D05Rik	9:41192445-41217990	15.0208	0.789755	-4.24941	down	5.00E-05	0.000606116	-
ENSMUSG00000013822	Elof1	9:22112988-22117172	59.0801	67.8823	0.200363	up	0.42305	0.688942	ELF1 homolog, elongation factor 1 [Source:MGI Symbol;Acc:MGI:1913376]
ENSMUSG00000047230	Cldn2	X:139800827-139811386	3.23333	6.43104	0.992032	up	0.0034	0.0215893	claudin 2 [Source:MGI Symbol;Acc:MGI:1276110]
ENSMUSG00000041769	Ppp2r2d	7:138835822-138883057	19.1119	19.3437	0.0173903	up	0.9517	0.979736	protein phosphatase 2, regulatory subunit B, delta [Source:MGI Symbol;Acc:MGI:1289252]
ENSMUSG00000017734	Dbndd2	2:164456963-164493319	25.1587	17.8722	-0.493341	down	0.2648	0.531121	dysbindin (dystrobrevin binding protein 1) domain containing 2 [Source:MGI Symbol;Acc:MGI:106562]
ENSMUSG00000046805	Mpeg1	19:12460778-12465284	2.47888	5.23461	1.0784	up	0.00385	0.0239186	macrophage expressed gene 1 [Source:MGI Symbol;Acc:MGI:1333743]
ENSMUSG00000009569	Mkl2	16:13256480-13468755	20.4582	15.1363	-0.434664	down	0.5476	0.785837	MKL/myocardin-like 2 [Source:MGI Symbol;Acc:MGI:3050795]
ENSMUSG00000033237	Arid2	15:96287517-96404992	2.98243	4.07011	0.448579	up	0.28875	0.558684	AT rich interactive domain 2 (ARID, RFX-like) [Source:MGI Symbol;Acc:MGI:1924294]
ENSMUSG00000022636	Alcam	16:52248995-52454074	3.69898	43.8955	3.56887	up	5.00E-05	0.000606116	activated leukocyte cell adhesion molecule [Source:MGI Symbol;Acc:MGI:1313266]
ENSMUSG00000092094	Zfp804b	5:6769009-7344756	0.58101	0.310502	-0.90396	down	0.1897	0.437434	zinc finger protein 804B [Source:MGI Symbol;Acc:MGI:2685287]
ENSMUSG00000068299	Nat8f4	6:85899050-85904884	0.591083	1.29311	1.12942	up	0.0441	0.16083	N-acetyltransferase 8 (GCN5-related) family member 4 [Source:MGI Symbol;Acc:MGI:1922791]
ENSMUSG00000000317	Bcl6b	11:70224127-70229798	6.01392	1.30452	-2.20479	down	5.00E-05	0.000606116	B cell CLL/lymphoma 6, member B [Source:MGI Symbol;Acc:MGI:1278332]
ENSMUSG00000062526	Mppe1	18:67088335-67245830	14.217	13.6245	-0.0614079	down	0.9056	0.960195	metallophosphoesterase 1 [Source:MGI Symbol;Acc:MGI:2661311]
ENSMUSG00000015950	Ncf1	5:134184018-134229625	5.88905	5.78723	-0.0251606	down	0.9655	0.985259	neutrophil cytosolic factor 1 [Source:MGI Symbol;Acc:MGI:97283]
ENSMUSG00000006599	Gtf2h1	7:46796102-46823800	18.2882	21.9632	0.264172	up	0.31295	0.583422	general transcription factor II H, polypeptide 1 [Source:MGI Symbol;Acc:MGI:1277216]
ENSMUSG00000085058	8030453O22Rik	6:39462377-39557867	2.4028	0.500736	-2.26259	down	0.1682	0.405649	-
ENSMUSG00000093507	Gm20627	3:96254618-96256277	0	0.836834	inf	up	0.0019	0.0135485	-
ENSMUSG00000054203	Ifi205	1:174011997-174031810	5.8721	3.64747	-0.686981	down	0.08925	0.265326	interferon activated gene 205 [Source:MGI Symbol;Acc:MGI:101847]
ENSMUSG00000029641	Rasl11a	5:146845070-146847726	55.1983	56.7046	0.0388414	up	0.8837	0.953377	RAS-like, family 11, member A [Source:MGI Symbol;Acc:MGI:1916145]
ENSMUSG00000048534	Amica1	9:45079182-45135606	4.72789	3.10102	-0.608451	down	0.25285	0.517123	adhesion molecule, interacts with CXADR antigen 1 [Source:MGI Symbol;Acc:MGI:2685484]
ENSMUSG00000033257	Ttll4	1:74661744-74703730	3.09092	3.25773	0.0758297	up	0.8621	0.946133	tubulin tyrosine ligase-like family, member 4 [Source:MGI Symbol;Acc:MGI:1914784]
ENSMUSG00000040711	Sh3pxd2b	11:32347819-32428173	0.545682	3.97498	2.86482	up	5.00E-05	0.000606116	SH3 and PX domains 2B [Source:MGI Symbol;Acc:MGI:2442062]
ENSMUSG00000022803	Popdc2	16:38346990-38378216	2.20076	8.25977	1.9081	up	0.00125	0.00957441	popeye domain containing 2 [Source:MGI Symbol;Acc:MGI:1930150]
ENSMUSG00000040048	Ndufb10	17:24722059-24724478	191.849	185.172	-0.0511035	down	0.8277	0.933254	NADH dehydrogenase (ubiquinone) 1 beta subcomplex, 10 [Source:MGI Symbol;Acc:MGI:1915592]
ENSMUSG00000076556	Igkv4-57	6:69575974-69576500	3.4894	11.409	1.70911	up	0.11885	0.324032	immunoglobulin kappa variable 4-57 [Source:MGI Symbol;Acc:MGI:2685035]
ENSMUSG00000041538	H2-Ob	17:34238902-34245907	2.72874	1.46702	-0.89535	down	0.08915	0.26519	histocompatibility 2, O region beta locus [Source:MGI Symbol;Acc:MGI:95925]
ENSMUSG00000038403	Hfe2	3:96525171-96529210	4.35537	17.2401	1.9849	up	5.00E-05	0.000606116	hemochromatosis type 2 (juvenile) [Source:MGI Symbol;Acc:MGI:1916835]
ENSMUSG00000044442	N6amt1	16:87354184-87368742	9.72434	7.69567	-0.337552	down	0.27645	0.545096	N-6 adenine-specific DNA methyltransferase 1 (putative) [Source:MGI Symbol;Acc:MGI:1915018]
ENSMUSG00000024887	Asah2	19:31984653-32061469	0.67373	0.981978	0.543519	up	0.23805	0.50082	N-acylsphingosine amidohydrolase 2 [Source:MGI Symbol;Acc:MGI:1859310]
ENSMUSG00000030680	Pagr1a	7:126986859-127021211	15.4626	10.2168	-0.59784	down	0.6287	0.837477	PAXIP1 associated glutamate rich protein 1A [Source:MGI Symbol;Acc:MGI:1914528]
ENSMUSG00000025279	Dnase1l3	14:7964532-7994573	255.095	21.104	-3.59545	down	5.00E-05	0.000606116	deoxyribonuclease 1-like 3 [Source:MGI Symbol;Acc:MGI:1314633]
ENSMUSG00000044306	4930500M09Rik	1:170193419-170216422	1.28638	1.03436	-0.314573	down	0.8605	0.945383	-
ENSMUSG00000025413	Ttc4	4:106662255-106678944	20.6992	17.8047	-0.217316	down	0.3749	0.644972	tetratricopeptide repeat domain 4 [Source:MGI Symbol;Acc:MGI:1919604]
ENSMUSG00000039531	Zufsp	10:33926935-33951212	7.46294	5.08493	-0.553517	down	0.0728	0.22974	zinc finger with UFM1-specific peptidase domain [Source:MGI Symbol;Acc:MGI:1919830]
ENSMUSG00000027613	Eif6	2:155819831-155834854	103.524	99.1351	-0.0624992	down	0.78685	0.916357	eukaryotic translation initiation factor 6 [Source:MGI Symbol;Acc:MGI:1196288]
ENSMUSG00000074357	AA386476	8:47667177-47685239	0.448031	0.562183	0.327441	up	0.85975	0.944913	-
ENSMUSG00000025949	Pikfyve	1:65186682-65278695	3.9293	5.62775	0.518285	up	0.2783	0.547346	phosphoinositide kinase, FYVE finger containing [Source:MGI Symbol;Acc:MGI:1335106]
ENSMUSG00000034088	Hdlbp	1:93405939-93478815	40.2172	60.1902	0.581714	up	0.01835	0.0820853	high density lipoprotein (HDL) binding protein [Source:MGI Symbol;Acc:MGI:99256]
ENSMUSG00000041241	Mul1	4:138434670-138442265	4.97078	7.2012	0.534764	up	0.0708	0.225417	mitochondrial ubiquitin ligase activator of NFKB 1 [Source:MGI Symbol;Acc:MGI:1915600]
ENSMUSG00000097564	C430014B12Rik	1:82586920-82752394	0.462636	1.38921	1.58631	up	0.2518	0.515982	-
ENSMUSG00000024137	E4f1	17:24443791-24455311	12.0763	10.613	-0.186348	down	0.51405	0.76363	E4F transcription factor 1 [Source:MGI Symbol;Acc:MGI:109530]
ENSMUSG00000046314	Stxbp6	12:44852487-45074493	3.39117	6.62597	0.966352	up	0.14735	0.373545	syntaxin binding protein 6 (amisyn) [Source:MGI Symbol;Acc:MGI:2384963]
ENSMUSG00000026509	Capn2	1:182467259-182517608	103.003	82.5226	-0.319824	down	0.188	0.435019	calpain 2 [Source:MGI Symbol;Acc:MGI:88264]
ENSMUSG00000102426	RP23-330G24.3	X:152294827-152296304	3.31297	2.31745	-0.515586	down	0.26475	0.531121	-
ENSMUSG00000104114	Gm37297	1:89454805-89897617	1.52486	0.387034	-1.97814	down	0.28675	0.556329	-
ENSMUSG00000042743	Sgtb	13:104109740-104141735	1.43033	1.59661	0.158666	up	0.73375	0.892943	small glutamine-rich tetratricopeptide repeat (TPR)-containing, beta [Source:MGI Symbol;Acc:MGI:2444615]
ENSMUSG00000091649	Phf11b	14:59320963-59341351	26.5883	10.1028	-1.39604	down	5.00E-05	0.000606116	PHD finger protein 11B [Source:MGI Symbol;Acc:MGI:3645789]
ENSMUSG00000045316	Fahd1	17:24840142-24864450	18.86	26.5658	0.494237	up	0.3361	0.605492	fumarylacetoacetate hydrolase domain containing 1 [Source:MGI Symbol;Acc:MGI:1915886]
ENSMUSG00000036873	2410004B18Rik	3:145938013-145944829	18.5807	14.7658	-0.331549	down	0.4334	0.698131	RIKEN cDNA 2410004B18 gene [Source:MGI Symbol;Acc:MGI:1913671]
ENSMUSG00000057069	Ero1lb	13:12565882-12609526	5.25993	4.74668	-0.148124	down	0.5948	0.818052	ERO1-like beta (S. cerevisiae) [Source:MGI Symbol;Acc:MGI:1914725]
ENSMUSG00000019806	Aig1	10:13647053-13868980	19.2762	16.9251	-0.187657	down	0.5361	0.776874	androgen-induced 1 [Source:MGI Symbol;Acc:MGI:1913503]
ENSMUSG00000011256	Adam19	11:46055991-46147343	1.80834	2.57095	0.507636	up	0.1249	0.335537	a disintegrin and metallopeptidase domain 19 (meltrin beta) [Source:MGI Symbol;Acc:MGI:105377]
ENSMUSG00000005718	Tfap4	16:4544660-4559720	0.349041	0.94569	1.43797	up	0.0787	0.242719	transcription factor AP4 [Source:MGI Symbol;Acc:MGI:103239]
ENSMUSG00000029415	Sdad1	5:92284009-92310479	8.10348	5.90251	-0.457213	down	0.28025	0.549266	SDA1 domain containing 1 [Source:MGI Symbol;Acc:MGI:2140779]
ENSMUSG00000042066	Tmcc2	1:132356314-132391281	34.3837	4.72181	-2.86431	down	5.00E-05	0.000606116	transmembrane and coiled-coil domains 2 [Source:MGI Symbol;Acc:MGI:1916125]
ENSMUSG00000017697	Ada	2:163726583-163750239	22.5551	3.68829	-2.61243	down	5.00E-05	0.000606116	adenosine deaminase [Source:MGI Symbol;Acc:MGI:87916]
ENSMUSG00000013698	Pea15a	1:172148083-172206804	188.891	104.882	-0.848784	down	0.00955	0.0494456	phosphoprotein enriched in astrocytes 15A [Source:MGI Symbol;Acc:MGI:104799]
ENSMUSG00000028029	Aimp1	3:132660498-132841688	33.9329	35.4614	0.0635642	up	0.8773	0.951511	aminoacyl tRNA synthetase complex-interacting multifunctional protein 1 [Source:MGI Symbol;Acc:MGI:102774]
ENSMUSG00000043424	Eif3j2	18:43475417-43477796	0.611466	0.603237	-0.0195475	down	0.9751	0.989674	eukaryotic translation initiation factor 3, subunit J2 [Source:MGI Symbol;Acc:MGI:3704486]
ENSMUSG00000001415	Smg5	3:88336259-88362338	10.5566	10.8276	0.036569	up	0.89455	0.956783	Smg-5 homolog, nonsense mediated mRNA decay factor (C. elegans) [Source:MGI Symbol;Acc:MGI:2447364]
ENSMUSG00000091345	Col6a5	9:105856077-105960643	0.00959848	6.98392	9.50702	up	0.1538	0.383924	collagen, type VI, alpha 5 [Source:MGI Symbol;Acc:MGI:3648134]
ENSMUSG00000032293	Ireb2	9:54863788-54912530	2.60798	3.70281	0.50569	up	0.0745	0.233347	iron responsive element binding protein 2 [Source:MGI Symbol;Acc:MGI:1928268]
ENSMUSG00000073471	Rsph3a	17:7881105-7979824	3.61218	4.72588	0.387713	up	0.49205	0.747362	radial spoke 3A homolog (Chlamydomonas) [Source:MGI Symbol;Acc:MGI:1914082]
ENSMUSG00000028020	Glrb	3:80843598-80913660	0.147714	2.81956	4.25459	up	0.09705	0.281775	glycine receptor, beta subunit [Source:MGI Symbol;Acc:MGI:95751]
ENSMUSG00000097649	Gm10561	1:55170158-55235622	0.125666	0.805733	2.6807	up	0.21645	0.475781	-
ENSMUSG00000028413	B4galt1	4:40804601-40854005	32.1189	24.5359	-0.388528	down	0.0914	0.269695	UDP-Gal:betaGlcNAc beta 1,4- galactosyltransferase, polypeptide 1 [Source:MGI Symbol;Acc:MGI:95705]
ENSMUSG00000030035	Wbp1	6:83119043-83121559	27.5498	41.1728	0.579652	up	0.03255	0.128207	WW domain binding protein 1 [Source:MGI Symbol;Acc:MGI:104710]
ENSMUSG00000004018	Fancl	11:26386134-26593999	4.13725	5.41732	0.388909	up	0.50225	0.753889	Fanconi anemia, complementation group L [Source:MGI Symbol;Acc:MGI:1914280]
ENSMUSG00000056687	Gm11696	11:109346838-109401369	1.2287	0.676922	-0.860074	down	0.5693	0.799932	-
ENSMUSG00000016496	Cd274	19:29367454-29388095	3.74659	0.988462	-1.92232	down	5.00E-05	0.000606116	CD274 antigen [Source:MGI Symbol;Acc:MGI:1926446]
ENSMUSG00000031355	Arhgap6	X:168795098-169320372	21.4025	10.3549	-1.04747	down	0.03435	0.133434	Rho GTPase activating protein 6 [Source:MGI Symbol;Acc:MGI:1196332]
ENSMUSG00000021671	Poc5	13:96388293-96415587	8.06647	6.26054	-0.365651	down	0.2191	0.479451	POC5 centriolar protein [Source:MGI Symbol;Acc:MGI:1914713]
ENSMUSG00000024587	Nars	18:64499664-64516557	35.4189	38.3473	0.114608	up	0.6303	0.838105	asparaginyl-tRNA synthetase [Source:MGI Symbol;Acc:MGI:1917473]
ENSMUSG00000038010	Ccdc138	10:58497969-58576242	0.466425	1.05783	1.1814	up	0.07215	0.228229	coiled-coil domain containing 138 [Source:MGI Symbol;Acc:MGI:1923388]
ENSMUSG00000052512	Nav2	7:48866428-49610090	1.99914	3.55234	0.82939	up	0.137	0.356487	neuron navigator 2 [Source:MGI Symbol;Acc:MGI:2183691]
ENSMUSG00000029027	Dffb	4:153964448-153975126	2.6642	2.59716	-0.0367667	down	0.9418	0.977089	DNA fragmentation factor, beta subunit [Source:MGI Symbol;Acc:MGI:1196287]
ENSMUSG00000092072	Gm4540	3:106034663-106035092	4.89843	4.06816	-0.267943	down	0.7878	0.916517	predicted gene 4540 [Source:MGI Symbol;Acc:MGI:3782724]
ENSMUSG00000028859	Csf3r	4:126024549-126044440	1.21225	2.88466	1.25071	up	0.0067	0.0374669	colony stimulating factor 3 receptor (granulocyte) [Source:MGI Symbol;Acc:MGI:1339755]
ENSMUSG00000096401	Gm21811	8:20136501-20151665	11.0109	7.78979	-0.499274	down	0.2406	0.503656	predicted gene, 21811 [Source:MGI Symbol;Acc:MGI:5433975]
ENSMUSG00000028252	Ccnc	4:21727700-21837872	13.4987	9.62697	-0.487665	down	0.24675	0.510763	cyclin C [Source:MGI Symbol;Acc:MGI:1858199]
ENSMUSG00000107136	Gm42466	5:67607881-67909013	0.678779	0.31969	-1.08627	down	0.55605	0.790619	-
ENSMUSG00000047843	Bri3	5:144241689-144446757	23.0375	41.8758	0.862134	up	0.0251	0.104771	brain protein I3 [Source:MGI Symbol;Acc:MGI:1933174]
ENSMUSG00000030822	Prr14	7:127442135-127476759	44.7492	31.8946	-0.488547	down	0.07365	0.231575	proline rich 14 [Source:MGI Symbol;Acc:MGI:2384565]
ENSMUSG00000041740	Rnf10	5:115235835-115272898	39.7766	67.6127	0.765373	up	0.00345	0.0218311	ring finger protein 10 [Source:MGI Symbol;Acc:MGI:1859162]
ENSMUSG00000039068	Zzz3	3:152395472-152681432	7.42638	8.64289	0.218856	up	0.42695	0.692831	zinc finger, ZZ domain containing 3 [Source:MGI Symbol;Acc:MGI:1920453]
ENSMUSG00000058298	Mcm9	10:53536328-53630439	1.92596	1.81194	-0.0880458	down	0.8644	0.946745	minichromosome maintenance 9 homologous recombination repair factor [Source:MGI Symbol;Acc:MGI:1918817]
ENSMUSG00000028798	Eif3i	4:129591959-129600648	63.8061	74.2187	0.218088	up	0.3622	0.631956	eukaryotic translation initiation factor 3, subunit I [Source:MGI Symbol;Acc:MGI:1860763]
ENSMUSG00000039611	Tmem246	4:49584505-49597876	5.79891	1.27036	-2.19055	down	0.0017	0.0123139	transmembrane protein 246 [Source:MGI Symbol;Acc:MGI:1914313]
ENSMUSG00000027674	Pex5l	3:32939313-33143247	0.0556862	5.04225	6.50061	up	0.0401	0.150009	peroxisomal biogenesis factor 5-like [Source:MGI Symbol;Acc:MGI:1916672]
ENSMUSG00000032310	Cyp1a2	9:57676936-57683703	42.9905	148.53	1.78867	up	5.00E-05	0.000606116	cytochrome P450, family 1, subfamily a, polypeptide 2 [Source:MGI Symbol;Acc:MGI:88589]
ENSMUSG00000031960	Aars	8:111033143-111057664	19.6073	23.4502	0.258209	up	0.26875	0.535965	alanyl-tRNA synthetase [Source:MGI Symbol;Acc:MGI:2384560]
ENSMUSG00000014932	Yes1	5:32458842-32687057	11.2755	9.4362	-0.256918	down	0.6287	0.837477	YES proto-oncogene 1, Src family tyrosine kinase [Source:MGI Symbol;Acc:MGI:99147]
ENSMUSG00000003233	Dvl3	16:20511132-20532520	5.17001	8.41919	0.703515	up	0.0487	0.173171	dishevelled segment polarity protein 3 [Source:MGI Symbol;Acc:MGI:108100]
ENSMUSG00000019080	Mfsd3	15:76701541-76710559	4.45942	5.54957	0.315521	up	0.3522	0.622418	major facilitator superfamily domain containing 3 [Source:MGI Symbol;Acc:MGI:1916822]
ENSMUSG00000084923	Gm15611	5:8998401-8999669	1.1304	2.29932	1.02437	up	0.25325	0.517436	-
ENSMUSG00000034177	Rnf43	11:87662721-87735539	0.952494	2.26162	1.24758	up	0.0187	0.0832701	ring finger protein 43 [Source:MGI Symbol;Acc:MGI:2442609]
ENSMUSG00000056536	Pign	1:105382259-105663677	4.36307	4.67382	0.0992584	up	0.78385	0.91532	phosphatidylinositol glycan anchor biosynthesis, class N [Source:MGI Symbol;Acc:MGI:1351629]
ENSMUSG00000075254	Heg1	16:33684465-33819934	8.72781	10.1363	0.215839	up	0.38535	0.654961	heart development protein with EGF-like domains 1 [Source:MGI Symbol;Acc:MGI:1924696]
ENSMUSG00000029465	Arpc3	5:122391877-122414184	172.962	133.947	-0.368792	down	0.116	0.317976	actin related protein 2/3 complex, subunit 3 [Source:MGI Symbol;Acc:MGI:1928375]
ENSMUSG00000042312	S100a13	3:90514434-90524581	41.2624	31.7612	-0.37756	down	0.2543	0.518714	S100 calcium binding protein A13 [Source:MGI Symbol;Acc:MGI:109581]
ENSMUSG00000033429	Mcee	7:64392606-64412125	83.7938	106.224	0.342192	up	0.27915	0.547989	methylmalonyl CoA epimerase [Source:MGI Symbol;Acc:MGI:1920974]
ENSMUSG00000036526	Card11	5:140872989-141000582	1.23357	0.831261	-0.569461	down	0.26535	0.532006	caspase recruitment domain family, member 11 [Source:MGI Symbol;Acc:MGI:1916978]
ENSMUSG00000030203	Dusp16	6:134715467-134792625	2.81898	3.38114	0.262338	up	0.38635	0.655673	dual specificity phosphatase 16 [Source:MGI Symbol;Acc:MGI:1917936]
ENSMUSG00000042549	Map2k3os	11:60920916-60931867	1.53383	1.12894	-0.442173	down	0.4676	0.727565	-
ENSMUSG00000031353	Rbbp7	X:162760401-162829454	151.844	149.886	-0.0187305	down	0.94355	0.977539	retinoblastoma binding protein 7 [Source:MGI Symbol;Acc:MGI:1194910]
ENSMUSG00000108190	Gm44731	6:43264541-43289320	4.63849	4.34022	-0.0958862	down	0.9286	0.97062	-
ENSMUSG00000037149	Ddx1	12:13219307-13249213	47.43	49.2282	0.0536854	up	0.8177	0.928186	DEAD (Asp-Glu-Ala-Asp) box polypeptide 1 [Source:MGI Symbol;Acc:MGI:2144727]
ENSMUSG00000035198	Tubg1	11:101119937-101126419	24.2447	19.3891	-0.322419	down	0.20825	0.464297	tubulin, gamma 1 [Source:MGI Symbol;Acc:MGI:101834]
ENSMUSG00000046139	Patl1	19:11912398-11945096	1.50426	1.75566	0.222961	up	0.5457	0.784415	protein associated with topoisomerase II homolog 1 (yeast) [Source:MGI Symbol;Acc:MGI:2147679]
ENSMUSG00000030623	Prss23os	7:89507782-89527187	3.8829	3.34301	-0.215987	down	0.84885	0.940995	-
ENSMUSG00000021340	Gpld1	13:24943151-24990753	9.58853	24.1849	1.33473	up	5.00E-05	0.000606116	glycosylphosphatidylinositol specific phospholipase D1 [Source:MGI Symbol;Acc:MGI:106604]
ENSMUSG00000049493	Pls1	9:95752641-95845311	0.165659	1.36717	3.0449	up	0.00145	0.010868	plastin 1 (I-isoform) [Source:MGI Symbol;Acc:MGI:104809]
ENSMUSG00000030059	Tmf1	6:97152996-97179122	21.3592	20.4267	-0.0644056	down	0.80075	0.922828	TATA element modulatory factor 1 [Source:MGI Symbol;Acc:MGI:2684999]
ENSMUSG00000025171	Ubtd1	19:41981762-42034641	17.8913	22.5324	0.33274	up	0.24715	0.511108	ubiquitin domain containing 1 [Source:MGI Symbol;Acc:MGI:2385092]
ENSMUSG00000031886	Ces2e	8:104926259-104934672	34.4324	78.0945	1.18146	up	5.00E-05	0.000606116	carboxylesterase 2E [Source:MGI Symbol;Acc:MGI:2443170]
ENSMUSG00000020283	Pex13	11:23646478-23732876	14.7038	14.2162	-0.0486588	down	0.85855	0.944373	peroxisomal biogenesis factor 13 [Source:MGI Symbol;Acc:MGI:1919379]
ENSMUSG00000029169	Dhx15	5:52150202-52190514	23.4622	21.3638	-0.135164	down	0.5655	0.798079	DEAH (Asp-Glu-Ala-His) box polypeptide 15 [Source:MGI Symbol;Acc:MGI:1099786]
ENSMUSG00000105861	Gm43508	5:44472131-44799680	0.812835	0.0805592	-3.33484	down	0.1645	0.400346	-
ENSMUSG00000092243	Gm7030	17:36109233-36129692	1.10481	0.517658	-1.09373	down	0.69035	0.871698	predicted gene 7030 [Source:MGI Symbol;Acc:MGI:3647514]
ENSMUSG00000030835	Nomo1	7:46033697-46084212	8.48025	8.01307	-0.0817512	down	0.75615	0.903487	nodal modulator 1 [Source:MGI Symbol;Acc:MGI:2385850]
ENSMUSG00000034723	Tmx4	2:134594184-134644145	10.1813	6.68097	-0.607787	down	0.0158	0.073201	thioredoxin-related transmembrane protein 4 [Source:MGI Symbol;Acc:MGI:106558]
ENSMUSG00000000531	Grasp	15:101224206-101232755	11.0436	4.91738	-1.16725	down	0.0054	0.0314065	GRP1 (general receptor for phosphoinositides 1)-associated scaffold protein [Source:MGI Symbol;Acc:MGI:1860303]
ENSMUSG00000029802	Abcg2	6:58584522-58695676	127.453	92.0674	-0.469203	down	0.6457	0.84609	ATP-binding cassette, sub-family G (WHITE), member 2 [Source:MGI Symbol;Acc:MGI:1347061]
ENSMUSG00000028132	Tmem56	3:121201760-121283098	353.548	52.0401	-2.76421	down	5.00E-05	0.000606116	transmembrane protein 56 [Source:MGI Symbol;Acc:MGI:1923195]
ENSMUSG00000053113	Socs3	11:117966078-117970047	24.8814	120.744	2.27881	up	5.00E-05	0.000606116	suppressor of cytokine signaling 3 [Source:MGI Symbol;Acc:MGI:1201791]
ENSMUSG00000030790	Adm	7:110626280-110639358	161.428	54.1557	-1.57571	down	5.00E-05	0.000606116	adrenomedullin [Source:MGI Symbol;Acc:MGI:108058]
ENSMUSG00000047260	Emc6	11:73175518-73177037	36.0737	37.2571	0.046568	up	0.8502	0.941543	ER membrane protein complex subunit 6 [Source:MGI Symbol;Acc:MGI:1913298]
ENSMUSG00000102059	Gm20257	1:58646687-58695989	2.50301	1.78154	-0.490541	down	0.38905	0.658351	predicted gene, 20257 [Source:MGI Symbol;Acc:MGI:5012442]
ENSMUSG00000109946	D2Bwg1423e	2:27442323-27444221	3.43948	5.53039	0.68519	up	0.096	0.279501	DNA segment, Chr 2, Brigham & Women's Genetics 1423 expressed [Source:MGI Symbol;Acc:MGI:106557]
ENSMUSG00000087075	A230065H16Rik	12:111406808-111412090	0.0677942	2.08068	4.93975	up	0.13955	0.360564	RIKEN cDNA A230065H16 gene [Source:MGI Symbol;Acc:MGI:2685744]
ENSMUSG00000025858	Get4	5:139252323-139270051	57.2829	52.153	-0.135354	down	0.61555	0.830615	golgi to ER traffic protein 4 [Source:MGI Symbol;Acc:MGI:1914854]
ENSMUSG00000024959	Bad	19:6938068-6951898	60.0285	53.439	-0.167755	down	0.56475	0.797358	BCL2-associated agonist of cell death [Source:MGI Symbol;Acc:MGI:1096330]
ENSMUSG00000005949	Ctns	11:73183595-73199042	13.9932	15.8698	0.181557	up	0.4756	0.733246	cystinosis, nephropathic [Source:MGI Symbol;Acc:MGI:1932872]
ENSMUSG00000037112	Sik2	9:50845300-51009073	12.6183	15.3525	0.282962	up	0.72925	0.891076	salt inducible kinase 2 [Source:MGI Symbol;Acc:MGI:2445031]
ENSMUSG00000097048	1600020E01Rik	6:86524491-86582466	17.6724	11.2294	-0.654222	down	0.6142	0.829777	-
ENSMUSG00000025268	Maged2	X:150806369-150814345	73.286	60.4802	-0.277074	down	0.23535	0.49886	melanoma antigen, family D, 2 [Source:MGI Symbol;Acc:MGI:1933391]
ENSMUSG00000022130	Tgds	14:118107830-118132765	12.2731	11.5265	-0.0905467	down	0.73215	0.892093	TDP-glucose 4,6-dehydratase [Source:MGI Symbol;Acc:MGI:1923605]
ENSMUSG00000016344	Ppdpf	2:181187246-181188771	111.233	89.1112	-0.319902	down	0.25	0.513657	pancreatic progenitor cell differentiation and proliferation factor [Source:MGI Symbol;Acc:MGI:1913746]
ENSMUSG00000029227	Fip1l1	5:74535448-74728605	18.7388	20.8073	0.151058	up	0.6123	0.829061	FIP1 like 1 (S. cerevisiae) [Source:MGI Symbol;Acc:MGI:1914149]
ENSMUSG00000024151	Msh2	17:87672329-87723713	15.1836	11.2352	-0.434497	down	0.091	0.269002	mutS homolog 2 [Source:MGI Symbol;Acc:MGI:101816]
ENSMUSG00000045691	Thtpa	14:55053868-55106593	5.64774	6.91673	0.292417	up	0.4156	0.681882	thiamine triphosphatase [Source:MGI Symbol;Acc:MGI:2446078]
ENSMUSG00000025578	Cbx8	11:119036304-119040969	1.01742	2.01393	0.985101	up	0.0757	0.235797	chromobox 8 [Source:MGI Symbol;Acc:MGI:1353589]
ENSMUSG00000037202	Prf1	10:61297835-61304263	1.85058	0.0756274	-4.61292	down	0.00855	0.045406	perforin 1 (pore forming protein) [Source:MGI Symbol;Acc:MGI:97551]
ENSMUSG00000039781	Cep131	11:120064429-120086827	3.41644	4.29056	0.328673	up	0.3514	0.621603	centrosomal protein 131 [Source:MGI Symbol;Acc:MGI:107440]
ENSMUSG00000052310	Slc39a1	3:90248171-90253612	31.7478	35.9538	0.179486	up	0.4444	0.708297	solute carrier family 39 (zinc transporter), member 1 [Source:MGI Symbol;Acc:MGI:1353474]
ENSMUSG00000096221	1500002C15Rik	4:155704799-155734727	1.89252	1.98432	0.0683363	up	0.95985	0.983724	-
ENSMUSG00000056268	Dennd1b	1:138963434-139178960	5.65272	4.98183	-0.18227	down	0.7697	0.908921	DENN/MADD domain containing 1B [Source:MGI Symbol;Acc:MGI:2447812]
ENSMUSG00000034473	Sec22a	16:35311130-35363918	8.29766	6.54209	-0.342955	down	0.2495	0.513205	SEC22 homolog A, vesicle trafficking protein [Source:MGI Symbol;Acc:MGI:2447876]
ENSMUSG00000004945	Tmem242	17:5388762-5440259	41.8916	59.0087	0.494269	up	0.0651	0.21267	transmembrane protein 242 [Source:MGI Symbol;Acc:MGI:1917794]
ENSMUSG00000028965	Tnfrsf9	4:150914561-151861876	1.25072	0.197045	-2.66616	down	0.03155	0.124872	tumor necrosis factor receptor superfamily, member 9 [Source:MGI Symbol;Acc:MGI:1101059]
ENSMUSG00000039396	Neil3	8:53586866-53639065	0.75393	1.1448	0.602589	up	0.25795	0.52231	nei like 3 (E. coli) [Source:MGI Symbol;Acc:MGI:2384588]
ENSMUSG00000022236	Ropn1l	15:31441209-31453689	3.30377	7.0052	1.08431	up	0.08115	0.247981	ropporin 1-like [Source:MGI Symbol;Acc:MGI:2182357]
ENSMUSG00000024498	Tcerg1	18:42511509-42575551	9.66614	8.54726	-0.177479	down	0.49655	0.74977	transcription elongation regulator 1 (CA150) [Source:MGI Symbol;Acc:MGI:1926421]
ENSMUSG00000017707	Serinc3	2:163623271-163645801	906.216	472.493	-0.939561	down	0.1062	0.298991	serine incorporator 3 [Source:MGI Symbol;Acc:MGI:1349457]
ENSMUSG00000059845	Gm11567	11:99879186-99880229	1.04444	0.101986	-3.35628	down	0.0529	0.183263	predicted gene 11567 [Source:MGI Symbol;Acc:MGI:3649436]
ENSMUSG00000036502	Tmem255a	X:38189792-38252439	0.858794	6.13438	2.83653	up	0.00085	0.00696914	transmembrane protein 255A [Source:MGI Symbol;Acc:MGI:3045722]
ENSMUSG00000091237	Gm17114	4:117834505-117883487	0	0.754474	inf	up	0.1132	0.312776	-
ENSMUSG00000025404	R3hdm2	10:127380326-127499384	14.2722	9.93888	-0.522054	down	0.4213	0.687313	R3H domain containing 2 [Source:MGI Symbol;Acc:MGI:1919000]
ENSMUSG00000110475	RP23-431O7.9	8:95081185-95202812	0.812012	0	#NAME?	down	0.1456	0.371032	-
ENSMUSG00000087396	4933407K13Rik	X:75706931-75764699	1.08059	0.8609	-0.327898	down	0.49565	0.749194	-
ENSMUSG00000073125	Xlr3b	X:73107634-73292976	5.50739	2.91165	-0.919531	down	0.3286	0.598895	X-linked lymphocyte-regulated 3B [Source:MGI Symbol;Acc:MGI:109505]
ENSMUSG00000038909	Kat7	11:95274258-95310246	20.9641	18.9439	-0.146187	down	0.55045	0.787236	K(lysine) acetyltransferase 7 [Source:MGI Symbol;Acc:MGI:2182799]
ENSMUSG00000045252	Zfp574	7:25072566-25083492	12.2056	11.4024	-0.0982002	down	0.73355	0.892922	zinc finger protein 574 [Source:MGI Symbol;Acc:MGI:2442951]
ENSMUSG00000027676	Ccdc39	3:33799831-33844310	0.694593	1.11859	0.687434	up	0.471	0.730222	coiled-coil domain containing 39 [Source:MGI Symbol;Acc:MGI:1289263]
ENSMUSG00000024989	Cep55	19:38055024-38074425	0.856456	1.64525	0.941855	up	0.39325	0.662249	centrosomal protein 55 [Source:MGI Symbol;Acc:MGI:1921357]
ENSMUSG00000028309	Rnf20	4:49632005-49656887	10.0366	10.9042	0.119615	up	0.67185	0.863073	ring finger protein 20 [Source:MGI Symbol;Acc:MGI:1925927]
ENSMUSG00000047033	Pcdhb15	18:36930183-37841873	0.635937	0.506509	-0.328297	down	0.8228	0.930591	protocadherin beta 15 [Source:MGI Symbol;Acc:MGI:2136750]
ENSMUSG00000047511	Olfr1396	11:48904655-49135387	3.1855	0.212714	-3.90454	down	0.0049	0.0289578	olfactory receptor 1396 [Source:MGI Symbol;Acc:MGI:3031230]
ENSMUSG00000042198	Chchd7	4:3938887-3951046	59.3739	35.3775	-0.746996	down	0.02965	0.119316	coiled-coil-helix-coiled-coil-helix domain containing 7 [Source:MGI Symbol;Acc:MGI:1913683]
ENSMUSG00000048486	Fitm2	2:163466378-163473005	3.2154	3.67494	0.192722	up	0.51795	0.766165	fat storage-inducing transmembrane protein 2 [Source:MGI Symbol;Acc:MGI:2444508]
ENSMUSG00000028412	Slc44a1	4:53440412-53622478	26.5496	39.6838	0.579861	up	0.0233	0.0988902	solute carrier family 44, member 1 [Source:MGI Symbol;Acc:MGI:2140592]
ENSMUSG00000028952	Zbtb48	4:152019773-152027671	7.46623	5.96133	-0.324746	down	0.39615	0.664615	zinc finger and BTB domain containing 48 [Source:MGI Symbol;Acc:MGI:2140248]
ENSMUSG00000032548	Slco2a1	9:102988711-103096002	17.2879	6.05531	-1.51349	down	5.00E-05	0.000606116	solute carrier organic anion transporter family, member 2a1 [Source:MGI Symbol;Acc:MGI:1346021]
ENSMUSG00000028577	Plaa	4:94567513-94603244	14.7091	17.1723	0.22337	up	0.3754	0.645334	phospholipase A2, activating protein [Source:MGI Symbol;Acc:MGI:104810]
ENSMUSG00000063077	Kif1b	4:149176318-149307693	7.37919	9.42944	0.353708	up	0.1382	0.358401	kinesin family member 1B [Source:MGI Symbol;Acc:MGI:108426]
ENSMUSG00000033400	Agl	3:116739998-116808166	2.84154	3.98376	0.48746	up	0.138	0.358263	amylo-1,6-glucosidase, 4-alpha-glucanotransferase [Source:MGI Symbol;Acc:MGI:1924809]
ENSMUSG00000028356	Ambp	4:63143274-63154799	374.043	1032.03	1.46421	up	5.00E-05	0.000606116	alpha 1 microglobulin/bikunin [Source:MGI Symbol;Acc:MGI:88002]
ENSMUSG00000004270	Lpcat3	6:124663026-124712178	29.9409	37.8896	0.339686	up	0.3009	0.570675	lysophosphatidylcholine acyltransferase 3 [Source:MGI Symbol;Acc:MGI:1315211]
ENSMUSG00000030826	Bcat2	7:45567793-45589711	31.0904	27.5662	-0.17357	down	0.6271	0.836656	branched chain aminotransferase 2, mitochondrial [Source:MGI Symbol;Acc:MGI:1276534]
ENSMUSG00000004707	Ly9	1:171559192-171609746	3.37198	3.38214	0.00434198	up	0.9917	0.996207	lymphocyte antigen 9 [Source:MGI Symbol;Acc:MGI:96885]
ENSMUSG00000027523	Gnas	2:174281236-174346744	737.559	886.463	0.265302	up	0.39835	0.666476	GNAS (guanine nucleotide binding protein, alpha stimulating) complex locus [Source:MGI Symbol;Acc:MGI:95777]
ENSMUSG00000039191	Rbpj	5:53466151-53657362	7.17684	7.77189	0.114917	up	0.6428	0.84531	recombination signal binding protein for immunoglobulin kappa J region [Source:MGI Symbol;Acc:MGI:96522]
ENSMUSG00000006403	Adamts4	1:171234852-171260637	2.01694	12.2406	2.60143	up	0.07205	0.228011	a disintegrin-like and metallopeptidase (reprolysin type) with thrombospondin type 1 motif, 4 [Source:MGI Symbol;Acc:MGI:1339949]
ENSMUSG00000028863	Meaf6	4:125085133-125113238	14.802	17.6029	0.250021	up	0.54705	0.785437	MYST/Esa1-associated factor 6 [Source:MGI Symbol;Acc:MGI:1917338]
ENSMUSG00000006345	Ggt1	10:75561603-75586200	0.0454843	1.57292	5.11193	up	0.0354	0.136393	gamma-glutamyltransferase 1 [Source:MGI Symbol;Acc:MGI:95706]
ENSMUSG00000109866	RP23-248P8.2	8:77610859-77769682	3.33617	0.869372	-1.94015	down	0.3181	0.587496	-
ENSMUSG00000021037	Ahsa1	12:87266745-87273997	118.462	90.1744	-0.393638	down	0.08655	0.260147	AHA1, activator of heat shock protein ATPase 1 [Source:MGI Symbol;Acc:MGI:2387603]
ENSMUSG00000020364	Zfp354a	11:51059256-51072799	2.92482	2.47892	-0.238633	down	0.578	0.806057	zinc finger protein 354A [Source:MGI Symbol;Acc:MGI:103172]
ENSMUSG00000024251	Thada	17:84190055-84466196	1.0224	1.15219	0.172406	up	0.6072	0.826044	thyroid adenoma associated [Source:MGI Symbol;Acc:MGI:3039623]
ENSMUSG00000092274	Neat1	19:5824707-5845478	6.88585	6.39741	-0.106147	down	0.8018	0.923067	-
ENSMUSG00000032724	Abtb2	2:103566309-103718423	1.7282	6.52637	1.91701	up	5.00E-05	0.000606116	ankyrin repeat and BTB (POZ) domain containing 2 [Source:MGI Symbol;Acc:MGI:2139365]
ENSMUSG00000015314	Slamf6	1:171909956-171953170	1.14167	0.551138	-1.05066	down	0.2433	0.507137	SLAM family member 6 [Source:MGI Symbol;Acc:MGI:1353620]
ENSMUSG00000091086	Rpl6l	10:111125850-111126738	0.574587	1.10776	0.947048	up	0.2885	0.558421	ribosomal protein L6-like [Source:MGI Symbol;Acc:MGI:3647789]
ENSMUSG00000024805	Pcgf5	19:36379066-36456192	15.5851	12.8252	-0.281193	down	0.3182	0.587606	polycomb group ring finger 5 [Source:MGI Symbol;Acc:MGI:1923505]
ENSMUSG00000024592	C330018D20Rik	18:56955832-56975368	3.64532	3.79787	0.059146	up	0.8594	0.94478	RIKEN cDNA C330018D20 gene [Source:MGI Symbol;Acc:MGI:1924672]
ENSMUSG00000071653	1810009A15Rik	19:8883731-8897890	48.5355	39.7091	-0.289571	down	0.54775	0.785837	RIKEN cDNA 1810009A15 gene [Source:MGI Symbol;Acc:MGI:1913526]
ENSMUSG00000034334	Fam151b	13:92449621-92484031	0.484963	1.04418	1.10642	up	0.11065	0.307914	family with sequence similarity 151, member B [Source:MGI Symbol;Acc:MGI:1921192]
ENSMUSG00000063646	Jakmip1	5:37028334-37150607	1.53905	0.0852259	-4.17461	down	5.00E-05	0.000606116	janus kinase and microtubule interacting protein 1 [Source:MGI Symbol;Acc:MGI:1923321]
ENSMUSG00000036948	BC037034	5:138259655-138264033	2.53933	3.61145	0.508133	up	0.273	0.540765	cDNA sequence BC037034 [Source:MGI Symbol;Acc:MGI:2385896]
ENSMUSG00000043991	Pura	18:36281096-36289723	2.10299	1.96847	-0.0953645	down	0.8092	0.926033	purine rich element binding protein A [Source:MGI Symbol;Acc:MGI:103079]
ENSMUSG00000043154	Ppp2r3a	9:101105083-101251795	3.14228	3.30697	0.0736993	up	0.80985	0.926445	protein phosphatase 2, regulatory subunit B'', alpha [Source:MGI Symbol;Acc:MGI:2442104]
ENSMUSG00000004637	Wwox	8:114439654-115352708	5.72926	5.74069	0.00287482	up	0.99215	0.996207	WW domain-containing oxidoreductase [Source:MGI Symbol;Acc:MGI:1931237]
ENSMUSG00000067288	Rps28	17:33810519-33824562	159.128	310.072	0.962417	up	0.1396	0.360629	ribosomal protein S28 [Source:MGI Symbol;Acc:MGI:1859516]
ENSMUSG00000040651	Fam208a	14:27428846-27508460	5.37402	3.65042	-0.55794	down	0.05445	0.187346	family with sequence similarity 208, member A [Source:MGI Symbol;Acc:MGI:1921694]
ENSMUSG00000003053	Cyp2c29	19:39229253-39330713	92.2618	152.472	0.72474	up	0.01015	0.0518746	cytochrome P450, family 2, subfamily c, polypeptide 29 [Source:MGI Symbol;Acc:MGI:103238]
ENSMUSG00000090258	Churc1	12:76765537-76921412	133.195	81.9966	-0.699909	down	0.0325	0.128045	churchill domain containing 1 [Source:MGI Symbol;Acc:MGI:1923684]
ENSMUSG00000041506	Rrp9	9:106470321-106485424	19.4519	11.4505	-0.764505	down	0.21485	0.473399	RRP9, small subunit (SSU) processome component, homolog (yeast) [Source:MGI Symbol;Acc:MGI:2384313]
ENSMUSG00000104040	Gm37563	9:104151281-104263617	0.451554	0.726544	0.68615	up	0.707	0.881152	-
ENSMUSG00000032369	Plscr1	9:92249749-92272278	134.803	54.7993	-1.29862	down	5.00E-05	0.000606116	phospholipid scramblase 1 [Source:MGI Symbol;Acc:MGI:893575]
ENSMUSG00000074215	Gm10643	8:84063560-84065137	0.282563	0.561943	0.99185	up	0.257	0.521538	predicted gene 10643 [Source:MGI Symbol;Acc:MGI:3642507]
ENSMUSG00000050737	Ptges	2:30889470-30929863	0.34169	1.61209	2.23817	up	0.00225	0.0154944	prostaglandin E synthase [Source:MGI Symbol;Acc:MGI:1927593]
ENSMUSG00000028040	Efna4	3:89333389-89349996	0.394285	3.38565	3.10212	up	0.135	0.353099	ephrin A4 [Source:MGI Symbol;Acc:MGI:106643]
ENSMUSG00000028671	Gale	4:135963726-135968178	5.97945	12.2823	1.0385	up	0.0061	0.034761	galactose-4-epimerase, UDP [Source:MGI Symbol;Acc:MGI:1921496]
ENSMUSG00000021832	Psmc6	14:45329823-45349071	75.6162	66.1808	-0.192282	down	0.41195	0.677636	proteasome (prosome, macropain) 26S subunit, ATPase, 6 [Source:MGI Symbol;Acc:MGI:1914339]
ENSMUSG00000044328	Trp53i13	11:77508098-77607815	30.971	22.2878	-0.474661	down	0.3205	0.589701	transformation related protein 53 inducible protein 13 [Source:MGI Symbol;Acc:MGI:1915125]
ENSMUSG00000036120	Rfxank	8:70130793-70139154	12.3203	9.57928	-0.363043	down	0.42195	0.687991	regulatory factor X-associated ankyrin-containing protein [Source:MGI Symbol;Acc:MGI:1333865]
ENSMUSG00000050440	Hamp	7:30916982-30973464	254.651	455.345	0.838439	up	0.27945	0.548358	hepcidin antimicrobial peptide [Source:MGI Symbol;Acc:MGI:1933533]
ENSMUSG00000021326	Trim27	13:21179444-21194724	11.6303	9.47076	-0.296332	down	0.23145	0.49445	tripartite motif-containing 27 [Source:MGI Symbol;Acc:MGI:97904]
ENSMUSG00000024780	Cdc37l1	19:28990493-29017569	11.3573	11.6246	0.0335631	up	0.89565	0.957327	cell division cycle 37-like 1 [Source:MGI Symbol;Acc:MGI:1914322]
ENSMUSG00000078652	Psme3	11:101316212-101323537	28.1042	32.0767	0.190739	up	0.40895	0.674972	proteaseome (prosome, macropain) activator subunit 3 (PA28 gamma, Ki) [Source:MGI Symbol;Acc:MGI:1096366]
ENSMUSG00000067017	Gm3608	1:105382259-105663677	1.33654	0.90874	-0.55656	down	0.465	0.72583	predicted gene 3608 [Source:MGI Symbol;Acc:MGI:3804932]
ENSMUSG00000040177	2310057M21Rik	7:130162450-133124354	3.84024	2.52659	-0.604003	down	0.5235	0.769563	RIKEN cDNA 2310057M21 gene [Source:MGI Symbol;Acc:MGI:1915527]
ENSMUSG00000036478	Btg1	10:96617000-96622813	19.6946	22.8914	0.217006	up	0.3672	0.636891	B cell translocation gene 1, anti-proliferative [Source:MGI Symbol;Acc:MGI:88215]
ENSMUSG00000027331	Knstrn	2:118814002-118853957	3.80306	13.0294	1.77653	up	0.0169	0.0771279	kinetochore-localized astrin/SPAG5 binding [Source:MGI Symbol;Acc:MGI:1289298]
ENSMUSG00000096910	Zfp955b	17:33289648-33303196	5.86724	5.03828	-0.219751	down	0.53585	0.776874	zinc finger protein 955B [Source:MGI Symbol;Acc:MGI:4834573]
ENSMUSG00000040167	Ikzf5	7:130162450-133124354	5.34993	4.75487	-0.170116	down	0.8893	0.954735	IKAROS family zinc finger 5 [Source:MGI Symbol;Acc:MGI:1914393]
ENSMUSG00000110202	Gm45435	8:79711819-79779059	2.39086	1.39325	-0.77908	down	0.6954	0.874163	-
ENSMUSG00000097614	Gm26508	11:119077572-119086221	1.84716	1.22615	-0.591175	down	0.72255	0.888677	-
ENSMUSG00000037270	4932438A13Rik	3:36863103-37060035	16.5271	13.3231	-0.310907	down	0.3991	0.667274	RIKEN cDNA 4932438A13 gene [Source:MGI Symbol;Acc:MGI:2444631]
ENSMUSG00000037640	Zfp60	7:27731388-27753702	4.78387	4.67428	-0.033436	down	0.917	0.964543	zinc finger protein 60 [Source:MGI Symbol;Acc:MGI:99207]
ENSMUSG00000024639	Gnaq	19:16132830-16387463	6.4253	7.09647	0.143339	up	0.65685	0.85323	guanine nucleotide binding protein, alpha q polypeptide [Source:MGI Symbol;Acc:MGI:95776]
ENSMUSG00000090523	Gypc	18:32528321-32560034	48.8469	28.1497	-0.795145	down	0.00095	0.00765217	glycophorin C [Source:MGI Symbol;Acc:MGI:1098566]
ENSMUSG00000019988	Nedd1	10:92684745-92723688	7.97467	7.99912	0.00441558	up	0.9875	0.995008	neural precursor cell expressed, developmentally down-regulated gene 1 [Source:MGI Symbol;Acc:MGI:97293]
ENSMUSG00000021576	Pdcd6	13:74303120-74317326	48.6566	51.31	0.0766041	up	0.74855	0.900555	programmed cell death 6 [Source:MGI Symbol;Acc:MGI:109283]
ENSMUSG00000111348	RP24-189I2.4	9:75306287-75345876	0.67687	1.22335	0.853884	up	0.7386	0.895248	-
ENSMUSG00000087362	Gm13710	2:84500759-84531322	0	0.828617	inf	up	5.00E-05	0.000606116	-
ENSMUSG00000045827	Serpinb9	13:33003249-33017957	13.8636	5.84063	-1.24711	down	5.00E-05	0.000606116	serine (or cysteine) peptidase inhibitor, clade B, member 9 [Source:MGI Symbol;Acc:MGI:106603]
ENSMUSG00000038291	Snx25	8:46033260-46195590	0.932231	0.359429	-1.37498	down	0.1838	0.428818	sorting nexin 25 [Source:MGI Symbol;Acc:MGI:2142610]
ENSMUSG00000049036	Tmem121	12:113185929-113189523	0.108591	0.976982	3.16942	up	0.03735	0.14204	transmembrane protein 121 [Source:MGI Symbol;Acc:MGI:1916445]
ENSMUSG00000074807	Gm10762	2:128966592-129021756	10.4008	8.46799	-0.296597	down	0.56855	0.799459	predicted gene 10762 [Source:MGI Symbol;Acc:MGI:3704209]
ENSMUSG00000028708	Mknk1	4:115839197-115879250	17.834	18.1503	0.0253585	up	0.92635	0.969096	MAP kinase-interacting serine/threonine kinase 1 [Source:MGI Symbol;Acc:MGI:894316]
ENSMUSG00000044573	Acp1	12:30884321-30911612	14.8911	16.8656	0.179626	up	0.45415	0.716133	acid phosphatase 1, soluble [Source:MGI Symbol;Acc:MGI:87881]
ENSMUSG00000025909	Sntg1	1:8361474-9299878	23.5228	20.586	-0.1924	down	0.53745	0.777818	syntrophin, gamma 1 [Source:MGI Symbol;Acc:MGI:1918346]
ENSMUSG00000051331	Cacna1c	6:118587239-119221616	0.36237	1.10955	1.61444	up	0.02845	0.115437	calcium channel, voltage-dependent, L type, alpha 1C subunit [Source:MGI Symbol;Acc:MGI:103013]
ENSMUSG00000055850	Rnf181	6:72355446-72366956	89.0985	113.187	0.345239	up	0.28285	0.551952	ring finger protein 181 [Source:MGI Symbol;Acc:MGI:1913760]
ENSMUSG00000021932	Rnaseh2b	14:62276230-62372992	12.1952	13.1877	0.112879	up	0.74055	0.895719	ribonuclease H2, subunit B [Source:MGI Symbol;Acc:MGI:1914403]
ENSMUSG00000036362	P2ry13	3:59002470-59351167	3.76221	1.12726	-1.73876	down	0.50125	0.753159	purinergic receptor P2Y, G-protein coupled 13 [Source:MGI Symbol;Acc:MGI:1921441]
ENSMUSG00000040283	Btnl9	11:49165584-49187159	12.7452	1.22451	-3.37968	down	5.00E-05	0.000606116	butyrophilin-like 9 [Source:MGI Symbol;Acc:MGI:2442439]
ENSMUSG00000030533	Unc45a	7:80325291-80341005	28.1098	28.4815	0.0189484	up	0.95125	0.979736	unc-45 myosin chaperone A [Source:MGI Symbol;Acc:MGI:2142246]
ENSMUSG00000059708	Akap17b	X:36608313-36645395	0.740177	0.846081	0.192925	up	0.66555	0.859472	A kinase (PRKA) anchor protein 17B [Source:MGI Symbol;Acc:MGI:2443758]
ENSMUSG00000102440	Pcdhga9	18:36930183-37841873	1.22052	0.497402	-1.29501	down	0.256	0.520733	protocadherin gamma subfamily A, 9 [Source:MGI Symbol;Acc:MGI:1935226]
ENSMUSG00000046822	Slc39a3	10:81028537-81037426	12.9929	13.699	0.0763434	up	0.7609	0.90486	solute carrier family 39 (zinc transporter), member 3 [Source:MGI Symbol;Acc:MGI:2147269]
ENSMUSG00000028649	Macf1	4:123349632-123684360	19.8266	12.2821	-0.690879	down	0.05785	0.195697	microtubule-actin crosslinking factor 1 [Source:MGI Symbol;Acc:MGI:108559]
ENSMUSG00000018678	Sp2	11:96907425-96982959	9.038	7.75997	-0.219953	down	0.7849	0.915904	Sp2 transcription factor [Source:MGI Symbol;Acc:MGI:1926162]
ENSMUSG00000034614	Pik3ip1	11:3288873-3342971	4.3306	16.5844	1.93719	up	0.0016	0.0117285	phosphoinositide-3-kinase interacting protein 1 [Source:MGI Symbol;Acc:MGI:1917016]
ENSMUSG00000034501	Pcnx4	12:72536356-72580213	4.178	3.42056	-0.288582	down	0.31645	0.586442	pecanex homolog 4 [Source:MGI Symbol;Acc:MGI:1914958]
ENSMUSG00000003378	Grik5	7:25009848-25072346	0.982555	1.08995	0.149647	up	0.75975	0.904257	glutamate receptor, ionotropic, kainate 5 (gamma 2) [Source:MGI Symbol;Acc:MGI:95818]
ENSMUSG00000019856	Fam184a	10:53633144-53750909	0.232102	1.69211	2.86599	up	0.12385	0.333388	family with sequence similarity 184, member A [Source:MGI Symbol;Acc:MGI:1923156]
ENSMUSG00000025010	Ccnj	19:40831278-40848572	1.14366	0.99058	-0.207313	down	0.65335	0.850869	cyclin J [Source:MGI Symbol;Acc:MGI:2443297]
ENSMUSG00000054708	Ankrd24	10:81628539-81647610	2.20441	2.72682	0.306827	up	0.62885	0.837477	ankyrin repeat domain 24 [Source:MGI Symbol;Acc:MGI:1890394]
ENSMUSG00000040331	Nsmce4a	7:130162450-133124354	74.9046	53.7456	-0.478907	down	0.745	0.898952	NSE4 homolog A, SMC5-SMC6 complex component [Source:MGI Symbol;Acc:MGI:1915122]
ENSMUSG00000025066	Sfr1	19:47731755-47735588	74.9328	80.6838	0.106681	up	0.65235	0.850507	SWI5 dependent recombination repair 1 [Source:MGI Symbol;Acc:MGI:1915038]
ENSMUSG00000022723	Crybg3	16:59471774-59555752	1.81833	1.36983	-0.408617	down	0.42985	0.695383	beta-gamma crystallin domain containing 3 [Source:MGI Symbol;Acc:MGI:2676311]
ENSMUSG00000025730	Rab40c	17:25794570-25985796	10.4759	7.68091	-0.447731	down	0.69685	0.874434	Rab40C, member RAS oncogene family [Source:MGI Symbol;Acc:MGI:2183454]
ENSMUSG00000050079	Rspry1	8:94574137-94660275	12.8353	14.9895	0.223834	up	0.5007	0.752641	ring finger and SPRY domain containing 1 [Source:MGI Symbol;Acc:MGI:1914860]
ENSMUSG00000042331	Specc1	11:61956762-62223013	1.07523	7.76358	2.85208	up	5.00E-05	0.000606116	sperm antigen with calponin homology and coiled-coil domains 1 [Source:MGI Symbol;Acc:MGI:2442356]
ENSMUSG00000027487	Cdk5rap1	2:154335379-154373010	6.33574	5.32833	-0.249829	down	0.521	0.767889	CDK5 regulatory subunit associated protein 1 [Source:MGI Symbol;Acc:MGI:1914221]
ENSMUSG00000023232	Serinc2	4:130253494-130279205	1.9915	3.50887	0.817152	up	0.0869	0.260824	serine incorporator 2 [Source:MGI Symbol;Acc:MGI:1919132]
ENSMUSG00000033099	Nol12	15:78934932-78943634	7.91789	9.68792	0.29107	up	0.6805	0.867435	nucleolar protein 12 [Source:MGI Symbol;Acc:MGI:2146285]
ENSMUSG00000038502	Ptov1	7:44863066-44869788	154.606	186.933	0.273922	up	0.3446	0.615064	prostate tumor over expressed gene 1 [Source:MGI Symbol;Acc:MGI:1933946]
ENSMUSG00000066640	Fbxl18	5:142866945-142895421	3.63102	4.69146	0.369659	up	0.35075	0.620903	F-box and leucine-rich repeat protein 18 [Source:MGI Symbol;Acc:MGI:2444450]
ENSMUSG00000019768	Esr1	10:4611592-5005614	13.6242	9.37127	-0.539855	down	0.07385	0.232005	estrogen receptor 1 (alpha) [Source:MGI Symbol;Acc:MGI:1352467]
ENSMUSG00000028773	Fabp3	4:130308161-130359943	0.0930288	4.58366	5.62268	up	0.20125	0.454493	fatty acid binding protein 3, muscle and heart [Source:MGI Symbol;Acc:MGI:95476]
ENSMUSG00000087165	2010001A14Rik	11:57795498-57801417	1.88681	3.35098	0.828632	up	0.3168	0.58672	-
ENSMUSG00000063358	Mapk1	16:16983381-17047453	48.8312	39.6799	-0.299394	down	0.25175	0.515952	mitogen-activated protein kinase 1 [Source:MGI Symbol;Acc:MGI:1346858]
ENSMUSG00000022687	Boc	16:44485048-44558897	0.694243	7.527	3.43856	up	5.00E-05	0.000606116	biregional cell adhesion molecule-related/down-regulated by oncogenes (Cdon) binding protein [Source:MGI Symbol;Acc:MGI:2151153]
ENSMUSG00000025170	Rab40b	11:121356124-121388251	3.65696	3.77012	0.0439652	up	0.91085	0.961994	Rab40B, member RAS oncogene family [Source:MGI Symbol;Acc:MGI:2183451]
ENSMUSG00000074749	Kiz	2:146855863-146970097	11.4631	16.1044	0.490454	up	0.0841	0.255188	kizuna centrosomal protein [Source:MGI Symbol;Acc:MGI:2684960]
ENSMUSG00000002963	Pnkp	7:44857138-44862992	32.5091	22.3471	-0.540755	down	0.02845	0.115437	polynucleotide kinase 3'- phosphatase [Source:MGI Symbol;Acc:MGI:1891698]
ENSMUSG00000036580	Spg20	3:55112107-55137322	17.3937	16.7602	-0.0535276	down	0.83235	0.935247	spastic paraplegia 20, spartin (Troyer syndrome) homolog (human) [Source:MGI Symbol;Acc:MGI:2139806]
ENSMUSG00000001247	Lsr	7:30916982-30973464	22.2819	72.012	1.69236	up	5.00E-05	0.000606116	lipolysis stimulated lipoprotein receptor [Source:MGI Symbol;Acc:MGI:1927471]
ENSMUSG00000078763	Slfn1	11:83116848-83122670	1.17661	1.58426	0.429178	up	0.51505	0.764264	schlafen 1 [Source:MGI Symbol;Acc:MGI:1313259]
ENSMUSG00000023809	Rps6ka2	17:7170114-7303313	3.2371	2.00511	-0.69102	down	0.02675	0.109969	ribosomal protein S6 kinase, polypeptide 2 [Source:MGI Symbol;Acc:MGI:1342290]
ENSMUSG00000087365	C430049B03Rik	X:53055045-53057190	0.875663	0.208402	-2.07101	down	0.28425	0.553482	-
ENSMUSG00000016494	Cd34	1:194938818-195092249	5.27467	80.8724	3.9385	up	5.00E-05	0.000606116	CD34 antigen [Source:MGI Symbol;Acc:MGI:88329]
ENSMUSG00000106157	4930555A03Rik	3:151294125-151296641	0.897157	0.378512	-1.24502	down	0.13805	0.358329	-
ENSMUSG00000076672	Ighv3-6	12:114288151-114288582	98.9989	10.073	-3.29692	down	0.0755	0.235424	immunoglobulin heavy variable 3-6 [Source:MGI Symbol;Acc:MGI:4439856]
ENSMUSG00000027361	Gabpb1	2:126627441-126683805	13.602	7.16102	-0.925578	down	0.0041	0.0251522	GA repeat binding protein, beta 1 [Source:MGI Symbol;Acc:MGI:95611]
ENSMUSG00000000751	Rpa1	11:75298165-75348324	66.2755	46.0494	-0.525292	down	0.1587	0.390966	replication protein A1 [Source:MGI Symbol;Acc:MGI:1915525]
ENSMUSG00000039005	Tlr4	4:66827583-66930284	7.7274	6.8191	-0.180403	down	0.5125	0.762254	toll-like receptor 4 [Source:MGI Symbol;Acc:MGI:96824]
ENSMUSG00000029063	Nadk	4:155562377-155591001	52.9316	58.7118	0.149519	up	0.51695	0.765377	NAD kinase [Source:MGI Symbol;Acc:MGI:2183149]
ENSMUSG00000110841	RP23-269H21.1	10:45875290-45876086	5.99941	5.35709	-0.163372	down	0.7628	0.906283	-
ENSMUSG00000016756	Cmah	13:24327419-24477285	2.08717	3.83726	0.878529	up	0.0386	0.145699	cytidine monophospho-N-acetylneuraminic acid hydroxylase [Source:MGI Symbol;Acc:MGI:103227]
ENSMUSG00000097328	Tnfsf12	11:69682137-69696098	19.6346	21.833	0.153112	up	0.687	0.870576	tumor necrosis factor (ligand) superfamily, member 12 [Source:MGI Symbol;Acc:MGI:1196259]
ENSMUSG00000024240	Epc1	18:6435950-6516108	7.36885	6.61374	-0.155973	down	0.78715	0.916357	enhancer of polycomb homolog 1 (Drosophila) [Source:MGI Symbol;Acc:MGI:1278322]
ENSMUSG00000037400	Atp11b	3:35754105-35856276	9.58893	9.63915	0.00753546	up	0.9793	0.991535	ATPase, class VI, type 11B [Source:MGI Symbol;Acc:MGI:1923545]
ENSMUSG00000018841	Rad51d	11:82876433-82890614	5.2566	6.01418	0.194238	up	0.5789	0.806698	RAD51 paralog D [Source:MGI Symbol;Acc:MGI:1261809]
ENSMUSG00000020122	Egfr	11:16752202-16918158	20.8869	38.215	0.871544	up	0.0712	0.225906	epidermal growth factor receptor [Source:MGI Symbol;Acc:MGI:95294]
ENSMUSG00000026333	Gin1	1:97706047-97793709	9.12815	5.43559	-0.747886	down	0.2333	0.496696	gypsy retrotransposon integrase 1 [Source:MGI Symbol;Acc:MGI:2182036]
ENSMUSG00000097993	Ptprv	1:135108496-135132594	0.0683136	0.624056	3.19143	up	5.00E-05	0.000606116	-
ENSMUSG00000055723	Rras2	7:114046781-114117781	48.5793	25.7889	-0.913591	down	0.00015	0.00161187	related RAS viral (r-ras) oncogene 2 [Source:MGI Symbol;Acc:MGI:1914172]
ENSMUSG00000020232	Hmg20b	10:81346047-81350480	59.0809	64.9787	0.137274	up	0.59775	0.819497	high mobility group 20B [Source:MGI Symbol;Acc:MGI:1341190]
ENSMUSG00000067547	Gm7666	15:6579870-6663313	2.6575	3.28693	0.306671	up	0.84135	0.938255	predicted pseudogene 7666 [Source:MGI Symbol;Acc:MGI:3648907]
ENSMUSG00000038429	Usp5	6:124815018-124829484	35.5311	42.8232	0.269308	up	0.2363	0.499647	ubiquitin specific peptidase 5 (isopeptidase T) [Source:MGI Symbol;Acc:MGI:1347343]
ENSMUSG00000027716	Trpc3	3:36620481-36690167	1.87878	0.203658	-3.20558	down	0.0001	0.00112055	transient receptor potential cation channel, subfamily C, member 3 [Source:MGI Symbol;Acc:MGI:109526]
ENSMUSG00000043448	Gjc2	11:59175567-59183213	69.1666	55.6774	-0.312983	down	0.18205	0.426295	gap junction protein, gamma 2 [Source:MGI Symbol;Acc:MGI:2153060]
ENSMUSG00000078889	Gm14288	2:175789356-175801093	0.320527	1.57287	2.29488	up	0.00635	0.0358238	predicted gene 14288 [Source:MGI Symbol;Acc:MGI:3706570]
ENSMUSG00000034403	Pja1	X:99465733-99471273	103.132	91.258	-0.176471	down	0.4664	0.726701	praja ring finger 1, E3 ubiquitin protein ligase [Source:MGI Symbol;Acc:MGI:1101765]
ENSMUSG00000039697	Ncoa7	10:30608140-30803326	7.81522	6.2414	-0.324417	down	0.34945	0.619873	nuclear receptor coactivator 7 [Source:MGI Symbol;Acc:MGI:2444847]
ENSMUSG00000018209	Stk4	2:164053539-164155524	6.40045	5.08806	-0.331057	down	0.4188	0.685216	serine/threonine kinase 4 [Source:MGI Symbol;Acc:MGI:1929004]
ENSMUSG00000105827	Hist2h2bb	3:96267074-96279001	1.62972	1.64337	0.0120292	up	0.8002	0.922828	histone cluster 2, H2bb [Source:MGI Symbol;Acc:MGI:2448413]
ENSMUSG00000021193	Pitrm1	13:6548156-6648777	15.2438	19.7371	0.372688	up	0.3595	0.629029	pitrilysin metallepetidase 1 [Source:MGI Symbol;Acc:MGI:1916867]
ENSMUSG00000032418	Me1	9:86581370-86701253	23.3215	33.8457	0.537312	up	0.0265	0.109063	malic enzyme 1, NADP(+)-dependent, cytosolic [Source:MGI Symbol;Acc:MGI:97043]
ENSMUSG00000015852	Fcrls	3:87250757-87263738	0.163757	0.577337	1.81786	up	0.3044	0.574121	Fc receptor-like S, scavenger receptor [Source:MGI Symbol;Acc:MGI:1933397]
ENSMUSG00000029366	Dck	5:88764995-88783281	4.02635	3.62479	-0.151576	down	0.63135	0.838522	deoxycytidine kinase [Source:MGI Symbol;Acc:MGI:102726]
ENSMUSG00000040213	Kyat3	3:142701050-142746870	22.829	38.7331	0.762702	up	0.0042	0.0256583	kynurenine aminotransferase 3 [Source:MGI Symbol;Acc:MGI:2677849]
ENSMUSG00000033128	Gga1	15:78877189-78894585	10.8899	12.8977	0.244122	up	0.36515	0.634976	golgi associated, gamma adaptin ear containing, ARF binding protein 1 [Source:MGI Symbol;Acc:MGI:2146207]
ENSMUSG00000038517	Tbkbp1	11:97136170-97151495	4.52609	2.04263	-1.14784	down	0.00555	0.0321641	TBK1 binding protein 1 [Source:MGI Symbol;Acc:MGI:1920424]
ENSMUSG00000051786	Tubgcp6	15:89089083-89123087	1.70939	1.64586	-0.0546452	down	0.9211	0.966159	tubulin, gamma complex associated protein 6 [Source:MGI Symbol;Acc:MGI:2146071]
ENSMUSG00000053293	Pom121	5:135369952-135394546	4.17505	3.85981	-0.113264	down	0.7673	0.908228	nuclear pore membrane protein 121 [Source:MGI Symbol;Acc:MGI:2137624]
ENSMUSG00000035364	4930524J08Rik	5:99979060-99979663	0.126065	0.818577	2.69895	up	0.22515	0.486879	RIKEN cDNA 4930524J08 gene [Source:MGI Symbol;Acc:MGI:1922379]
ENSMUSG00000020590	Snx13	12:35047188-35147469	11.5321	7.67847	-0.586764	down	0.01185	0.058347	sorting nexin 13 [Source:MGI Symbol;Acc:MGI:2661416]
ENSMUSG00000079043	Fastkd5	2:130590001-130630038	5.85061	4.72535	-0.308165	down	0.3574	0.627826	FAST kinase domains 5 [Source:MGI Symbol;Acc:MGI:2139469]
ENSMUSG00000041957	Pkp2	16:16213317-16272712	11.8525	10.2119	-0.214944	down	0.4226	0.688591	plakophilin 2 [Source:MGI Symbol;Acc:MGI:1914701]
ENSMUSG00000031554	Adam5	8:24727092-24824369	0.03682	0.619216	4.07188	up	0.1112	0.308683	a disintegrin and metallopeptidase domain 5 [Source:MGI Symbol;Acc:MGI:104730]
ENSMUSG00000038608	Dock10	1:80501072-80758527	12.9373	11.6894	-0.146337	down	0.65435	0.851566	dedicator of cytokinesis 10 [Source:MGI Symbol;Acc:MGI:2146320]
ENSMUSG00000066315	Gm12918	4:10848419-10849055	1.82753	3.54937	0.957667	up	0.204	0.458305	predicted gene 12918 [Source:MGI Symbol;Acc:MGI:3652005]
ENSMUSG00000026343	Gpr39	1:125676994-125913101	3.24633	43.4066	3.74103	up	5.00E-05	0.000606116	G protein-coupled receptor 39 [Source:MGI Symbol;Acc:MGI:1918361]
ENSMUSG00000023966	Rsph9	17:46110985-46144216	6.10937	12.3969	1.02089	up	0.22655	0.488466	radial spoke head 9 homolog (Chlamydomonas) [Source:MGI Symbol;Acc:MGI:1922814]
ENSMUSG00000061898	Rbak	5:143172185-143180775	3.2526	2.75463	-0.239733	down	0.5428	0.782779	RB-associated KRAB zinc finger [Source:MGI Symbol;Acc:MGI:1927369]
ENSMUSG00000058192	Zfp846	9:20581290-20605409	4.87083	4.23124	-0.203086	down	0.82	0.929502	zinc finger protein 846 [Source:MGI Symbol;Acc:MGI:1924012]
ENSMUSG00000026142	Rhbdd1	1:82316451-82445366	9.35872	7.49047	-0.321255	down	0.2034	0.457517	rhomboid domain containing 1 [Source:MGI Symbol;Acc:MGI:1924117]
ENSMUSG00000079260	Tmppe	9:114401075-114474898	6.84027	4.30602	-0.667698	down	0.27815	0.547321	transmembrane protein with metallophosphoesterase domain [Source:MGI Symbol;Acc:MGI:5317335]
ENSMUSG00000027187	Cat	2:103453848-103485160	152.267	298.935	0.973231	up	0.0027	0.0179364	catalase [Source:MGI Symbol;Acc:MGI:88271]
ENSMUSG00000011034	Slc5a1	5:33104218-33162870	0.804655	0.258446	-1.63851	down	0.0094	0.0487723	solute carrier family 5 (sodium/glucose cotransporter), member 1 [Source:MGI Symbol;Acc:MGI:107678]
ENSMUSG00000056708	Ier5	1:155096360-155099636	25.7571	41.9858	0.704932	up	0.00545	0.0316596	immediate early response 5 [Source:MGI Symbol;Acc:MGI:1337072]
ENSMUSG00000022752	Tomm70a	16:57121713-57154530	13.589	13.6113	0.00235518	up	0.9917	0.996207	translocase of outer mitochondrial membrane 70 homolog A (yeast) [Source:MGI Symbol;Acc:MGI:106295]
ENSMUSG00000073423	Zfp414	17:33629089-33645706	24.6796	19.4852	-0.340939	down	0.32215	0.591623	zinc finger protein 414 [Source:MGI Symbol;Acc:MGI:1915641]
ENSMUSG00000033405	Nudt15	14:73519863-73596142	0.723271	0.835721	0.208485	up	0.9152	0.963601	nudix (nucleoside diphosphate linked moiety X)-type motif 15 [Source:MGI Symbol;Acc:MGI:2443366]
ENSMUSG00000028557	Rnf11	4:109451097-109484728	47.4362	49.3787	0.0579016	up	0.82555	0.931976	ring finger protein 11 [Source:MGI Symbol;Acc:MGI:1352759]
ENSMUSG00000021759	Plpp1	13:112800893-112927380	503.336	119.169	-2.07852	down	5.00E-05	0.000606116	phospholipid phosphatase 1 [Source:MGI Symbol;Acc:MGI:108412]
ENSMUSG00000026021	Sumo1	1:59516263-59670834	174.849	132.661	-0.398364	down	0.08935	0.26557	small ubiquitin-like modifier 1 [Source:MGI Symbol;Acc:MGI:1197010]
ENSMUSG00000027170	Eif3m	2:104867804-105017904	93.3439	97.7425	0.0664296	up	0.7778	0.912367	eukaryotic translation initiation factor 3, subunit M [Source:MGI Symbol;Acc:MGI:1351744]
ENSMUSG00000076937	Iglc2	16:19198395-19200351	7.04477	3.15604	-1.15844	down	0.1611	0.394427	immunoglobulin lambda constant 2 [Source:MGI Symbol;Acc:MGI:99547]
ENSMUSG00000017286	Glod4	11:76046225-76250619	42.2065	40.8315	-0.0477841	down	0.9007	0.958517	glyoxalase domain containing 4 [Source:MGI Symbol;Acc:MGI:1914451]
ENSMUSG00000025014	Dntt	19:41029274-41059523	0.860179	0.196237	-2.13204	down	0.01125	0.0560703	deoxynucleotidyltransferase, terminal [Source:MGI Symbol;Acc:MGI:98659]
ENSMUSG00000027777	Schip1	3:67892219-68626481	19.4168	6.32498	-1.61817	down	5.00E-05	0.000606116	schwannomin interacting protein 1 [Source:MGI Symbol;Acc:MGI:1353557]
ENSMUSG00000069306	Hist1h4m	13:21811745-21812147	2.075	3.20624	0.627772	up	0.6439	0.845605	histone cluster 1, H4m [Source:MGI Symbol;Acc:MGI:2448441]
ENSMUSG00000087141	Plcxd2	16:45746242-46010218	0.370934	1.12025	1.59459	up	0.55165	0.787887	phosphatidylinositol-specific phospholipase C, X domain containing 2 [Source:MGI Symbol;Acc:MGI:3647874]
ENSMUSG00000109336	Samd4b	7:28399521-28598185	3.15745	2.54944	-0.30858	down	0.59275	0.817071	sterile alpha motif domain containing 4B [Source:MGI Symbol;Acc:MGI:2448542]
ENSMUSG00000038065	Mturn	6:54680929-54703851	3.27642	4.04762	0.304954	up	0.4752	0.733014	maturin, neural progenitor differentiation regulator homolog (Xenopus) [Source:MGI Symbol;Acc:MGI:1915485]
ENSMUSG00000042625	Safb2	17:56560964-56584585	18.3699	19.7419	0.103917	up	0.734	0.892951	scaffold attachment factor B2 [Source:MGI Symbol;Acc:MGI:2146808]
ENSMUSG00000028221	Tmem55a	4:14864075-14915176	24.0534	22.4138	-0.101857	down	0.66995	0.862661	transmembrane protein 55A [Source:MGI Symbol;Acc:MGI:1919769]
ENSMUSG00000073490	Ifi207	1:173723429-173741809	7.93226	4.20141	-0.916859	down	0.0023	0.0157647	interferon activated gene 207 [Source:MGI Symbol;Acc:MGI:2138302]
ENSMUSG00000031546	Gins4	8:23226615-23237659	32.064	28.5329	-0.16833	down	0.5191	0.767008	GINS complex subunit 4 (Sld5 homolog) [Source:MGI Symbol;Acc:MGI:1923847]
ENSMUSG00000069895	Atxn1l	8:109726450-109737739	1.43461	1.24955	-0.199247	down	0.67045	0.862714	ataxin 1-like [Source:MGI Symbol;Acc:MGI:3694797]
ENSMUSG00000097412	1810014B01Rik	10:86685600-86705509	0.57425	0.732492	0.351134	up	0.80555	0.92425	-
ENSMUSG00000093668	Pou5f2	13:77708689-78166238	1.113	0.275727	-2.01314	down	0.3338	0.603126	POU domain class 5, transcription factor 2 [Source:MGI Symbol;Acc:MGI:1922757]
ENSMUSG00000035297	Cops4	5:100518308-100547803	71.2027	59.4305	-0.260728	down	0.25305	0.517387	COP9 signalosome subunit 4 [Source:MGI Symbol;Acc:MGI:1349414]
ENSMUSG00000020630	Rnaseh1	12:28649601-28659591	14.666	10.7418	-0.449233	down	0.15315	0.382953	ribonuclease H1 [Source:MGI Symbol;Acc:MGI:1335073]
ENSMUSG00000083284	Gm13688	2:80602732-80603340	1.06685	0.306249	-1.80058	down	0.15935	0.391778	predicted gene 13688 [Source:MGI Symbol;Acc:MGI:3652062]
ENSMUSG00000021595	Nsun2	13:69497958-69635780	32.0729	32.9585	0.0392968	up	0.88765	0.954393	NOL1/NOP2/Sun domain family member 2 [Source:MGI Symbol;Acc:MGI:107252]
ENSMUSG00000026944	Abca2	2:25428702-25448540	1.87295	2.2638	0.27343	up	0.43785	0.702007	ATP-binding cassette, sub-family A (ABC1), member 2 [Source:MGI Symbol;Acc:MGI:99606]
ENSMUSG00000026078	Pdcl3	1:38985607-38997238	46.2367	35.424	-0.384312	down	0.3095	0.579532	phosducin-like 3 [Source:MGI Symbol;Acc:MGI:1916083]
ENSMUSG00000081207	Gm13775	4:61783122-61801286	1.1205	0	#NAME?	down	5.00E-05	0.000606116	-
ENSMUSG00000034312	Iqsec1	6:90656087-90988685	2.65812	3.09653	0.220249	up	0.6106	0.828277	IQ motif and Sec7 domain 1 [Source:MGI Symbol;Acc:MGI:1196356]
ENSMUSG00000078994	Zfp429	13:67389308-67399767	2.23724	1.8596	-0.266728	down	0.5074	0.758283	zinc finger protein 429 [Source:MGI Symbol;Acc:MGI:1920057]
ENSMUSG00000021539	Lect2	13:56542459-56548538	21.3989	74.2577	1.795	up	5.00E-05	0.000606116	leukocyte cell-derived chemotaxin 2 [Source:MGI Symbol;Acc:MGI:1278342]
ENSMUSG00000036285	Noa1	5:77294181-77310084	9.6482	12.6493	0.390721	up	0.18685	0.433362	nitric oxide associated 1 [Source:MGI Symbol;Acc:MGI:1914306]
ENSMUSG00000074269	Rec114	9:58582239-58743964	1.15383	1.17842	0.0304261	up	0.9813	0.992191	REC114 meiotic recombination protein [Source:MGI Symbol;Acc:MGI:1920923]
ENSMUSG00000030034	Ino80b	6:83121764-83125431	25.055	21.3553	-0.230499	down	0.471	0.730222	INO80 complex subunit B [Source:MGI Symbol;Acc:MGI:1917270]
ENSMUSG00000038347	Tcte2	17:13482552-13906150	0.71408	0.651447	-0.132438	down	0.9029	0.959119	t-complex-associated testis expressed 2 [Source:MGI Symbol;Acc:MGI:98641]
ENSMUSG00000031351	Zfp185	X:72987338-73031543	0.0872594	7.07487	6.34125	up	0.16775	0.405097	zinc finger protein 185 [Source:MGI Symbol;Acc:MGI:108095]
ENSMUSG00000014361	Mertk	2:128698955-128802894	21.3113	11.1254	-0.937763	down	0.0001	0.00112055	c-mer proto-oncogene tyrosine kinase [Source:MGI Symbol;Acc:MGI:96965]
ENSMUSG00000053552	Ebf4	2:130295168-130370481	0.332875	0.608454	0.870165	up	0.16785	0.405205	early B cell factor 4 [Source:MGI Symbol;Acc:MGI:2385972]
ENSMUSG00000001100	Poldip2	11:78512192-78522736	46.2654	59.9263	0.373255	up	0.1329	0.34979	polymerase (DNA-directed), delta interacting protein 2 [Source:MGI Symbol;Acc:MGI:1915061]
ENSMUSG00000060198	Gm11353	13:26492553-26493180	0.939172	1.11301	0.245	up	0.82095	0.929974	predicted gene 11353 [Source:MGI Symbol;Acc:MGI:3649794]
ENSMUSG00000053838	Nudcd3	11:6105690-6201643	19	14.9141	-0.349322	down	0.1523	0.381478	NudC domain containing 3 [Source:MGI Symbol;Acc:MGI:2144158]
ENSMUSG00000032322	Pstpip1	9:56089961-56128888	1.35521	1.55244	0.196028	up	0.7237	0.889197	proline-serine-threonine phosphatase-interacting protein 1 [Source:MGI Symbol;Acc:MGI:1321396]
ENSMUSG00000073418	C4b	17:34728379-34743882	109.515	293.992	1.42464	up	0.00025	0.00253596	complement component 4B (Chido blood group) [Source:MGI Symbol;Acc:MGI:88228]
ENSMUSG00000052253	Zfp622	15:25984365-25998482	14.6856	16.6596	0.181947	up	0.47845	0.735707	zinc finger protein 622 [Source:MGI Symbol;Acc:MGI:1289282]
ENSMUSG00000021720	Rnf180	13:105149351-105271039	1.86659	1.4384	-0.375941	down	0.54465	0.783766	ring finger protein 180 [Source:MGI Symbol;Acc:MGI:1919066]
ENSMUSG00000022369	Mtbp	15:55534093-55626423	2.98687	2.54929	-0.228537	down	0.72015	0.887661	Mdm2, transformed 3T3 cell double minute p53 binding protein [Source:MGI Symbol;Acc:MGI:2146005]
ENSMUSG00000035666	Gtf3c4	2:28822298-28840360	2.84063	3.94682	0.47448	up	0.1499	0.377919	general transcription factor IIIC, polypeptide 4 [Source:MGI Symbol;Acc:MGI:2138937]
ENSMUSG00000048967	Yjefn3	8:69887787-69903518	1.44103	0.998196	-0.529707	down	0.70495	0.879868	YjeF N-terminal domain containing 3 [Source:MGI Symbol;Acc:MGI:2681845]
ENSMUSG00000036053	Fmnl2	2:52857859-53134202	2.37271	1.88048	-0.335433	down	0.33395	0.603174	formin-like 2 [Source:MGI Symbol;Acc:MGI:1918659]
ENSMUSG00000039481	Nrtn	17:56751324-56757530	21.1069	12.9637	-0.703239	down	0.09275	0.272582	neurturin [Source:MGI Symbol;Acc:MGI:108417]
ENSMUSG00000027379	Bub1	2:127801121-127831865	0.217432	1.02791	2.24107	up	0.0025	0.0168831	BUB1, mitotic checkpoint serine/threonine kinase [Source:MGI Symbol;Acc:MGI:1100510]
ENSMUSG00000026024	Als2	1:59100589-59237231	4.49406	5.4461	0.277202	up	0.50325	0.754686	amyotrophic lateral sclerosis 2 (juvenile) [Source:MGI Symbol;Acc:MGI:1921268]
ENSMUSG00000018819	Lsp1	7:142460808-142516009	32.6524	52.0484	0.672664	up	0.0367	0.140223	lymphocyte specific 1 [Source:MGI Symbol;Acc:MGI:96832]
ENSMUSG00000024948	Map4k2	19:6341134-6378030	8.59529	3.61396	-1.24997	down	0.00905	0.0473752	mitogen-activated protein kinase kinase kinase kinase 2 [Source:MGI Symbol;Acc:MGI:1346883]
ENSMUSG00000066894	Vsig10	5:117318496-117355005	3.55094	5.66743	0.674495	up	0.23435	0.49746	V-set and immunoglobulin domain containing 10 [Source:MGI Symbol;Acc:MGI:2448533]
ENSMUSG00000041124	Msantd4	9:4376561-4386870	24.241	17.0305	-0.509325	down	0.0311	0.123792	Myb/SANT-like DNA-binding domain containing 4 with coiled-coils [Source:MGI Symbol;Acc:MGI:1925350]
ENSMUSG00000046160	Olig1	16:91269771-91271933	0.482997	0.638883	0.403537	up	0.6192	0.832661	oligodendrocyte transcription factor 1 [Source:MGI Symbol;Acc:MGI:1355334]
ENSMUSG00000004319	Clcn3	8:60910388-60983300	5.5362	5.94805	0.10352	up	0.70645	0.881065	chloride channel, voltage-sensitive 3 [Source:MGI Symbol;Acc:MGI:103555]
ENSMUSG00000055835	Zfp1	8:111643400-111671011	8.07476	7.30776	-0.14399	down	0.6784	0.867158	zinc finger protein 1 [Source:MGI Symbol;Acc:MGI:99154]
ENSMUSG00000029229	Chic2	5:74997987-75044774	43.6394	44.8357	0.0390155	up	0.96605	0.985259	cysteine-rich hydrophobic domain 2 [Source:MGI Symbol;Acc:MGI:1921527]
ENSMUSG00000009563	Tor2a	2:32757025-32775633	42.0223	48.0012	0.191915	up	0.43995	0.703498	torsin family 2, member A [Source:MGI Symbol;Acc:MGI:1353596]
ENSMUSG00000027104	Atf2	2:73816508-73892639	21.8554	23.0995	0.0798683	up	0.75615	0.903487	activating transcription factor 2 [Source:MGI Symbol;Acc:MGI:109349]
ENSMUSG00000024182	Axin1	17:26138687-26195811	10.3985	7.36588	-0.497442	down	0.0695	0.222548	axin 1 [Source:MGI Symbol;Acc:MGI:1096327]
ENSMUSG00000031877	Ces2g	8:104961717-104969537	16.8184	18.1218	0.107682	up	0.6553	0.852047	carboxylesterase 2G [Source:MGI Symbol;Acc:MGI:1919611]
ENSMUSG00000001948	Spa17	9:37555697-37657312	1.55337	3.28129	1.07886	up	0.4835	0.739209	sperm autoantigenic protein 17 [Source:MGI Symbol;Acc:MGI:1333778]
ENSMUSG00000051306	Usp42	5:143710324-143732280	4.95417	4.09382	-0.275197	down	0.35735	0.627826	ubiquitin specific peptidase 42 [Source:MGI Symbol;Acc:MGI:1924050]
ENSMUSG00000029121	Crmp1	5:37241939-37336894	0.602618	0.0629724	-3.25845	down	0.0016	0.0117285	collapsin response mediator protein 1 [Source:MGI Symbol;Acc:MGI:107793]
ENSMUSG00000024477	Pggt1b	18:46239948-46280850	11.9926	7.98616	-0.586572	down	0.0217	0.0936164	protein geranylgeranyltransferase type I, beta subunit [Source:MGI Symbol;Acc:MGI:1917514]
ENSMUSG00000027739	Rab33b	3:51482330-51496232	18.1801	12.1265	-0.584201	down	0.0242	0.101797	RAB33B, member RAS oncogene family [Source:MGI Symbol;Acc:MGI:1330805]
ENSMUSG00000107319	Gm42670	5:67259970-67291461	1.75414	1.14567	-0.614573	down	0.71545	0.884767	-
ENSMUSG00000026043	Col3a1	1:45311537-45349706	301.252	2311.51	2.93979	up	0.00545	0.0316596	collagen, type III, alpha 1 [Source:MGI Symbol;Acc:MGI:88453]
ENSMUSG00000105068	Gm42950	5:7680107-7960346	0.11973	0.620657	2.37402	up	0.19485	0.445181	-
ENSMUSG00000021684	Pde8b	13:95024453-95250336	16.0039	1.71771	-3.21987	down	5.00E-05	0.000606116	phosphodiesterase 8B [Source:MGI Symbol;Acc:MGI:2443999]
ENSMUSG00000036686	Cc2d1a	8:84132827-84147936	4.05873	5.43109	0.420214	up	0.1974	0.448353	coiled-coil and C2 domain containing 1A [Source:MGI Symbol;Acc:MGI:2384831]
ENSMUSG00000026492	Tfb2m	1:179528054-179546267	8.9495	10.7698	0.267106	up	0.3312	0.601317	transcription factor B2, mitochondrial [Source:MGI Symbol;Acc:MGI:107937]
ENSMUSG00000059187	Fam19a1	6:96113153-96657198	1.73197	0.614474	-1.49499	down	0.2251	0.486843	family with sequence similarity 19, member A1 [Source:MGI Symbol;Acc:MGI:2443695]
ENSMUSG00000022772	Senp5	16:31962505-32003287	4.38322	4.53934	0.0504896	up	0.87875	0.95205	SUMO/sentrin specific peptidase 5 [Source:MGI Symbol;Acc:MGI:2443596]
ENSMUSG00000054793	Cadm4	7:24482022-24504539	0.0227137	7.92232	8.44622	up	0.2247	0.486623	cell adhesion molecule 4 [Source:MGI Symbol;Acc:MGI:2449088]
ENSMUSG00000022529	Zfp263	16:3744092-3750790	13.7988	9.20499	-0.584058	down	0.02985	0.119923	zinc finger protein 263 [Source:MGI Symbol;Acc:MGI:1921370]
ENSMUSG00000098050	Gm5345	8:40853827-40855027	0.600305	7.54727	3.65219	up	0.0011	0.00866996	predicted gene 5345 [Source:MGI Symbol;Acc:MGI:3644320]
ENSMUSG00000022177	Haus4	14:54541784-54554361	9.16859	14.219	0.633053	up	0.0602	0.201371	HAUS augmin-like complex, subunit 4 [Source:MGI Symbol;Acc:MGI:1261794]
ENSMUSG00000030244	Gys2	6:142422612-142473109	6.65963	13.7836	1.04944	up	0.0032	0.0205506	glycogen synthase 2 [Source:MGI Symbol;Acc:MGI:2385254]
ENSMUSG00000097353	A430046D13Rik	10:128499363-128504242	0.266115	0.6762	1.3454	up	0.08165	0.249197	-
ENSMUSG00000027010	Slc25a12	2:71271062-71367749	18.6258	16.3587	-0.187244	down	0.53575	0.776827	solute carrier family 25 (mitochondrial carrier, Aralar), member 12 [Source:MGI Symbol;Acc:MGI:1926080]
ENSMUSG00000027660	Skil	3:31095057-31122577	8.50329	10.0509	0.241235	up	0.4419	0.705619	SKI-like [Source:MGI Symbol;Acc:MGI:106203]
ENSMUSG00000095463	Entpd4	14:69337173-69523605	0.506214	0.592591	0.22729	up	0.85855	0.944373	ectonucleoside triphosphate diphosphohydrolase 4 [Source:MGI Symbol;Acc:MGI:1914714]
ENSMUSG00000026456	Cyb5r1	1:134405558-134411740	20.1486	10.1636	-0.987269	down	0.0012	0.00928354	cytochrome b5 reductase 1 [Source:MGI Symbol;Acc:MGI:1919267]
ENSMUSG00000028195	Cyr61	3:145646975-145649981	274.827	180.191	-0.609	down	0.06675	0.216325	cysteine rich protein 61 [Source:MGI Symbol;Acc:MGI:88613]
ENSMUSG00000024190	Dusp1	17:26505589-26508519	795.484	522.746	-0.605724	down	0.09005	0.267001	dual specificity phosphatase 1 [Source:MGI Symbol;Acc:MGI:105120]
ENSMUSG00000050973	Gdpgp1	7:80232864-80242061	1.5327	1.43633	-0.0936839	down	0.8137	0.927678	GDP-D-glucose phosphorylase 1 [Source:MGI Symbol;Acc:MGI:2443429]
ENSMUSG00000058317	Ube2e2	14:18573574-18894267	20.6224	30.7551	0.576615	up	0.0797	0.244979	ubiquitin-conjugating enzyme E2E 2 [Source:MGI Symbol;Acc:MGI:2384997]
ENSMUSG00000034786	Gpsm3	17:34589805-34597400	9.32003	11.2244	0.268238	up	0.50365	0.754735	G-protein signalling modulator 3 (AGS3-like, C. elegans) [Source:MGI Symbol;Acc:MGI:2146785]
ENSMUSG00000075227	Znhit2	19:6061191-6062472	31.7383	30.0032	-0.0811085	down	0.78795	0.916546	zinc finger, HIT domain containing 2 [Source:MGI Symbol;Acc:MGI:1352481]
ENSMUSG00000029701	Rbm28	6:29123575-29165006	31.0698	16.1308	-0.945696	down	0.00195	0.0138244	RNA binding motif protein 28 [Source:MGI Symbol;Acc:MGI:2655711]
ENSMUSG00000034910	Pygo1	9:72925644-72952181	0.263766	1.46439	2.47297	up	5.00E-05	0.000606116	pygopus 1 [Source:MGI Symbol;Acc:MGI:1919385]
ENSMUSG00000021868	Ppif	14:25694153-25700468	9.92473	18.6804	0.912422	up	0.0056	0.0324155	peptidylprolyl isomerase F (cyclophilin F) [Source:MGI Symbol;Acc:MGI:2145814]
ENSMUSG00000074207	Adh1	3:138260990-138307022	534.255	1518.05	1.50662	up	0.00055	0.00488933	alcohol dehydrogenase 1 (class I) [Source:MGI Symbol;Acc:MGI:87921]
ENSMUSG00000028729	Ebna1bp2	4:118620798-118627776	50.7035	33.9448	-0.578896	down	0.1007	0.288603	EBNA1 binding protein 2 [Source:MGI Symbol;Acc:MGI:1916322]
ENSMUSG00000029484	Anxa3	5:96793338-96845966	51.0054	28.9812	-0.815534	down	0.0008	0.00663335	annexin A3 [Source:MGI Symbol;Acc:MGI:1201378]
ENSMUSG00000007987	Ift22	5:136908149-136915404	7.57365	9.07802	0.26139	up	0.59745	0.819469	intraflagellar transport 22 [Source:MGI Symbol;Acc:MGI:1914536]
ENSMUSG00000021259	Cyp46a1	12:108334376-108362231	0.824847	1.18931	0.527921	up	0.3931	0.662149	cytochrome P450, family 46, subfamily a, polypeptide 1 [Source:MGI Symbol;Acc:MGI:1341877]
ENSMUSG00000052605	Isoc2b	7:4844958-4870258	12.2171	19.5607	0.679055	up	0.0501	0.176906	isochorismatase domain containing 2b [Source:MGI Symbol;Acc:MGI:1914691]
ENSMUSG00000034893	Cog3	14:75702350-75754493	8.05472	6.65635	-0.275103	down	0.2774	0.546235	component of oligomeric golgi complex 3 [Source:MGI Symbol;Acc:MGI:2450151]
ENSMUSG00000038515	Grtp1	8:13159160-13200620	1.35217	4.60119	1.76673	up	0.10265	0.292761	GH regulated TBC protein 1 [Source:MGI Symbol;Acc:MGI:1914040]
ENSMUSG00000024002	Brd4	17:32196273-32284722	34.5673	34.9301	0.0150641	up	0.9557	0.981563	bromodomain containing 4 [Source:MGI Symbol;Acc:MGI:1888520]
ENSMUSG00000033253	Szt2	4:118359989-118409273	0.846447	1.16183	0.456906	up	0.46305	0.723942	seizure threshold 2 [Source:MGI Symbol;Acc:MGI:3033336]
ENSMUSG00000093467	Gm20659	11:101971142-101992264	20.9843	7.43138	-1.49761	down	0.51545	0.764545	-
ENSMUSG00000040963	Asgr2	11:70092643-70106187	6.28986	19.6423	1.64287	up	5.00E-05	0.000606116	asialoglycoprotein receptor 2 [Source:MGI Symbol;Acc:MGI:88082]
ENSMUSG00000078675	Mup16	4:61515591-61519531	475.906	207.72	-1.19604	down	5.00E-05	0.000606116	major urinary protein 16 [Source:MGI Symbol;Acc:MGI:3780250]
ENSMUSG00000102545	6430573P05Rik	3:79287172-79289848	0.800036	0.646881	-0.306565	down	0.7505	0.901261	-
ENSMUSG00000021905	Dph3	14:32080565-32103202	18.7091	17.6971	-0.0802263	down	0.87315	0.950053	diphthamine biosynthesis 3 [Source:MGI Symbol;Acc:MGI:1922658]
ENSMUSG00000014243	Zswim7	11:62267223-62281375	8.89841	14.0757	0.661588	up	0.17655	0.417885	zinc finger SWIM-type containing 7 [Source:MGI Symbol;Acc:MGI:1916997]
ENSMUSG00000005732	Ranbp1	16:18239783-18289249	142.093	113.282	-0.326926	down	0.31265	0.583157	RAN binding protein 1 [Source:MGI Symbol;Acc:MGI:96269]
ENSMUSG00000054640	Slc8a1	17:81388690-81649607	0.217182	2.37677	3.45202	up	0.0001	0.00112055	solute carrier family 8 (sodium/calcium exchanger), member 1 [Source:MGI Symbol;Acc:MGI:107956]
ENSMUSG00000024833	Pola2	19:5940542-5964206	15.4886	5.26481	-1.55675	down	5.00E-05	0.000606116	polymerase (DNA directed), alpha 2 [Source:MGI Symbol;Acc:MGI:99690]
ENSMUSG00000091562	Crybg3	16:59558012-59600886	2.48036	2.41639	-0.0376908	down	0.9266	0.969289	-
ENSMUSG00000068966	Zbtb34	2:33406107-33431324	0.426107	0.617269	0.534684	up	0.3643	0.63425	zinc finger and BTB domain containing 34 [Source:MGI Symbol;Acc:MGI:2685195]
ENSMUSG00000106662	Gm43034	5:124493079-124532496	0.641402	1.08946	0.764312	up	0.7449	0.898905	-
ENSMUSG00000002763	Pex6	17:46442447-46831413	21.7716	23.1268	0.0871168	up	0.961	0.984336	peroxisomal biogenesis factor 6 [Source:MGI Symbol;Acc:MGI:2385054]
ENSMUSG00000028923	Necap2	4:141066511-141078357	66.7151	37.9689	-0.813194	down	0.00065	0.00560835	NECAP endocytosis associated 2 [Source:MGI Symbol;Acc:MGI:1913397]
ENSMUSG00000023845	Lnpep	17:17527722-17624489	2.58507	2.32707	-0.151689	down	0.6148	0.829994	leucyl/cystinyl aminopeptidase [Source:MGI Symbol;Acc:MGI:2387123]
ENSMUSG00000031438	Rnf128	X:139563315-139673145	10.101	28.5142	1.49718	up	0.00055	0.00488933	ring finger protein 128 [Source:MGI Symbol;Acc:MGI:1914139]
ENSMUSG00000030587	2200002D01Rik	7:29238328-29248466	8.07793	8.22203	0.0255081	up	0.97225	0.988405	RIKEN cDNA 2200002D01 gene [Source:MGI Symbol;Acc:MGI:1919525]
ENSMUSG00000095115	Itpripl2	7:118485110-118491975	4.29566	7.74725	0.850806	up	0.0006	0.00526679	inositol 1,4,5-triphosphate receptor interacting protein-like 2 [Source:MGI Symbol;Acc:MGI:2442416]
ENSMUSG00000008373	Prpf31	7:3629984-3644887	26.391	19.8503	-0.410883	down	0.2691	0.53608	pre-mRNA processing factor 31 [Source:MGI Symbol;Acc:MGI:1916238]
ENSMUSG00000003421	Nosip	7:45053583-45078210	52.4136	35.2476	-0.572413	down	0.03415	0.132868	nitric oxide synthase interacting protein [Source:MGI Symbol;Acc:MGI:1913644]
ENSMUSG00000034560	A230046K03Rik	10:83543940-83596469	9.1603	8.94515	-0.0342895	down	0.8882	0.954581	RIKEN cDNA A230046K03 gene [Source:MGI Symbol;Acc:MGI:2441787]
ENSMUSG00000042029	Ncapg2	12:116405401-116463531	0.354424	0.685006	0.95064	up	0.0468	0.168086	non-SMC condensin II complex, subunit G2 [Source:MGI Symbol;Acc:MGI:1923294]
ENSMUSG00000076612	Ighg2c	12:113285324-113288932	19.6742	6.12905	-1.68257	down	0.3505	0.62061	immunoglobulin heavy constant gamma 2C [Source:MGI Symbol;Acc:MGI:2686979]
ENSMUSG00000075389	2810410L24Rik	11:120185399-120189852	1.28522	0.888706	-0.532237	down	0.6135	0.829461	-
ENSMUSG00000069622	Gm10273	10:59395631-59396757	1.54002	1.39497	-0.142712	down	0.81585	0.928007	predicted pseudogene 10273 [Source:MGI Symbol;Acc:MGI:3704362]
ENSMUSG00000050390	C77080	4:129189759-129261404	0.507415	1.38018	1.44362	up	0.16565	0.402211	expressed sequence C77080 [Source:MGI Symbol;Acc:MGI:2140651]
ENSMUSG00000055733	Nap1l3	X:122394564-122397401	3.90368	1.13391	-1.78353	down	0.0001	0.00112055	nucleosome assembly protein 1-like 3 [Source:MGI Symbol;Acc:MGI:1859565]
ENSMUSG00000000088	Cox5a	9:57521273-57543184	254.579	337.353	0.406146	up	0.2131	0.470887	cytochrome c oxidase subunit Va [Source:MGI Symbol;Acc:MGI:88474]
ENSMUSG00000049672	Zbtb14	17:69383049-69390750	9.25035	6.29197	-0.555996	down	0.0371	0.141383	zinc finger and BTB domain containing 14 [Source:MGI Symbol;Acc:MGI:1195345]
ENSMUSG00000053137	Mapk11	15:89142485-89149606	6.43149	0.924625	-2.79821	down	5.00E-05	0.000606116	mitogen-activated protein kinase 11 [Source:MGI Symbol;Acc:MGI:1338024]
ENSMUSG00000039990	Edrf1	7:133637542-133672971	4.62142	5.67487	0.296252	up	0.42875	0.694523	erythroid differentiation regulatory factor 1 [Source:MGI Symbol;Acc:MGI:1919831]
ENSMUSG00000025779	Ly96	1:16688050-16709611	81.3841	68.0685	-0.257761	down	0.3561	0.626743	lymphocyte antigen 96 [Source:MGI Symbol;Acc:MGI:1341909]
ENSMUSG00000042787	Exog	9:119444903-119465517	5.51789	3.43165	-0.685215	down	0.05405	0.186279	endo/exonuclease (5'-3'), endonuclease G-like [Source:MGI Symbol;Acc:MGI:2143333]
ENSMUSG00000037852	Cpe	8:64592541-64693054	1.04219	2.60068	1.31928	up	0.01835	0.0820853	carboxypeptidase E [Source:MGI Symbol;Acc:MGI:101932]
ENSMUSG00000050628	Ubald2	11:116434093-116439077	7.77959	11.5846	0.574446	up	0.1415	0.364382	UBA-like domain containing 2 [Source:MGI Symbol;Acc:MGI:1914635]
ENSMUSG00000025333	Gpr143	X:152781920-152808646	0.865089	0.0502073	-4.10688	down	0.1533	0.383263	G protein-coupled receptor 143 [Source:MGI Symbol;Acc:MGI:107193]
ENSMUSG00000056973	Ces1d	8:93166067-93197838	71.4561	165.222	1.20927	up	5.00E-05	0.000606116	carboxylesterase 1D [Source:MGI Symbol;Acc:MGI:2148202]
ENSMUSG00000002679	Med6	12:81573556-81595008	52.9248	32.124	-0.720293	down	0.00565	0.0326276	mediator complex subunit 6 [Source:MGI Symbol;Acc:MGI:1917042]
ENSMUSG00000036104	Rab3gap1	1:127868772-127943868	9.30943	9.76461	0.0688696	up	0.78025	0.913457	RAB3 GTPase activating protein subunit 1 [Source:MGI Symbol;Acc:MGI:2445001]
ENSMUSG00000071648	Rom1	19:8927381-8929356	2.41732	6.81426	1.49515	up	0.00435	0.0263551	rod outer segment membrane protein 1 [Source:MGI Symbol;Acc:MGI:97998]
ENSMUSG00000031093	Dock11	X:35888831-36076562	0.891452	2.06003	1.20843	up	0.00185	0.0132629	dedicator of cytokinesis 11 [Source:MGI Symbol;Acc:MGI:1923224]
ENSMUSG00000024958	Gpr137	19:6938068-6951898	8.77593	10.928	0.316406	up	0.56765	0.799298	G protein-coupled receptor 137 [Source:MGI Symbol;Acc:MGI:2147529]
ENSMUSG00000052798	Nup107	10:117750623-117792705	7.17119	4.57321	-0.649004	down	0.0303	0.121465	nucleoporin 107 [Source:MGI Symbol;Acc:MGI:2143854]
ENSMUSG00000049811	Fam161a	11:23007530-23030788	11.7978	10.4529	-0.174614	down	0.6651	0.859229	family with sequence similarity 161, member A [Source:MGI Symbol;Acc:MGI:1921123]
ENSMUSG00000036555	Iqce	5:140661826-140702378	5.07457	6.11552	0.269191	up	0.5328	0.775296	IQ motif containing E [Source:MGI Symbol;Acc:MGI:1921489]
ENSMUSG00000096433	Zfp994	17:22197264-22225614	2.09928	1.52808	-0.458177	down	0.1552	0.386039	zinc finger protein 994 [Source:MGI Symbol;Acc:MGI:3643318]
ENSMUSG00000087557	Gm15869	16:14299243-14317375	0.294398	0.655784	1.15545	up	0.54495	0.783957	-
ENSMUSG00000042659	Arrdc4	7:68736994-68749241	11.1327	14.8421	0.41489	up	0.3007	0.570591	arrestin domain containing 4 [Source:MGI Symbol;Acc:MGI:1913662]
ENSMUSG00000047238	Mageh1	X:153036165-153037575	28.818	20.1852	-0.513673	down	0.0599	0.200551	melanoma antigen, family H, 1 [Source:MGI Symbol;Acc:MGI:1922875]
ENSMUSG00000021236	Entpd5	12:84373856-84409029	18.1574	54.8437	1.59477	up	5.00E-05	0.000606116	ectonucleoside triphosphate diphosphohydrolase 5 [Source:MGI Symbol;Acc:MGI:1321385]
ENSMUSG00000005672	Kit	5:75574915-75656722	27.3031	2.46469	-3.46959	down	5.00E-05	0.000606116	kit oncogene [Source:MGI Symbol;Acc:MGI:96677]
ENSMUSG00000029538	Srsf9	5:115327176-115333080	37.3536	23.521	-0.6673	down	0.02585	0.107079	serine/arginine-rich splicing factor 9 [Source:MGI Symbol;Acc:MGI:104896]
ENSMUSG00000041168	Lonp1	17:56614300-56626903	17.9675	28.2886	0.654836	up	0.0079	0.0428065	lon peptidase 1, mitochondrial [Source:MGI Symbol;Acc:MGI:1921392]
ENSMUSG00000076563	Igkv5-48	6:69726572-69727138	2.54677	5.11151	1.00508	up	0.4741	0.732782	immunoglobulin kappa variable 5-48 [Source:MGI Symbol;Acc:MGI:3642817]
ENSMUSG00000051452	Gm11437	11:84129671-84401651	1.09014	2.44671	1.16633	up	0.50305	0.754549	predicted gene 11437 [Source:MGI Symbol;Acc:MGI:3650287]
ENSMUSG00000021368	Tbc1d7	13:43151743-43171501	9.52084	15.5478	0.707552	up	0.0513	0.179244	TBC1 domain family, member 7 [Source:MGI Symbol;Acc:MGI:1914296]
ENSMUSG00000036395	Glb1l2	9:26733727-26806468	0.032525	1.82963	5.81386	up	0.0508	0.178347	galactosidase, beta 1-like 2 [Source:MGI Symbol;Acc:MGI:2388283]
ENSMUSG00000023982	Guca1a	17:47394559-47400584	1.32351	1.23454	-0.100397	down	0.8893	0.954735	guanylate cyclase activator 1a (retina) [Source:MGI Symbol;Acc:MGI:102770]
ENSMUSG00000057037	Cfhr1	1:139547052-139560272	12.5087	24.0092	0.940654	up	0.00145	0.010868	complement factor H-related 1 [Source:MGI Symbol;Acc:MGI:2138169]
ENSMUSG00000066838	Zfp772	7:7202116-7209998	2.53281	2.61153	0.0441581	up	0.9104	0.961983	zinc finger protein 772 [Source:MGI Symbol;Acc:MGI:2385265]
ENSMUSG00000036273	Lrrk2	15:91673174-91816120	6.7794	3.8872	-0.802426	down	0.0016	0.0117285	leucine-rich repeat kinase 2 [Source:MGI Symbol;Acc:MGI:1913975]
ENSMUSG00000050855	Zfp940	7:29833619-29858990	1.59555	1.28843	-0.308442	down	0.5096	0.759713	zinc finger protein 940 [Source:MGI Symbol;Acc:MGI:2446235]
ENSMUSG00000025395	Prim1	10:128015167-128030037	4.86595	4.40218	-0.144503	down	0.7236	0.889197	DNA primase, p49 subunit [Source:MGI Symbol;Acc:MGI:97757]
ENSMUSG00000097115	1810019N24Rik	7:12948591-12961887	0.672587	0.428902	-0.649071	down	0.3988	0.666925	-
ENSMUSG00000028656	Cap1	4:122836241-122886056	7.06615	7.45502	0.0772888	up	0.9238	0.967326	CAP, adenylate cyclase-associated protein 1 (yeast) [Source:MGI Symbol;Acc:MGI:88262]
ENSMUSG00000029022	Miip	4:147860777-147868816	13.3025	11.8929	-0.161601	down	0.59615	0.818826	migration and invasion inhibitory protein [Source:MGI Symbol;Acc:MGI:106506]
ENSMUSG00000020483	Dynll2	11:87979524-87987533	5.11406	7.3194	0.517258	up	0.1	0.287382	dynein light chain LC8-type 2 [Source:MGI Symbol;Acc:MGI:1915347]
ENSMUSG00000079179	Rab10os	12:3235503-3309969	8.19613	6.28003	-0.384172	down	0.6093	0.827664	-
ENSMUSG00000048856	Slc25a47	12:108851128-108856814	47.0168	125.471	1.4161	up	5.00E-05	0.000606116	solute carrier family 25, member 47 [Source:MGI Symbol;Acc:MGI:2144766]
ENSMUSG00000027230	Creb3l1	2:91982327-92024502	5.72338	15.2758	1.41631	up	5.00E-05	0.000606116	cAMP responsive element binding protein 3-like 1 [Source:MGI Symbol;Acc:MGI:1347062]
ENSMUSG00000073902	Gm1966	7:106596742-106604035	0.64632	0.264029	-1.29155	down	0.01225	0.0598744	predicted gene 1966 [Source:MGI Symbol;Acc:MGI:3584360]
ENSMUSG00000017499	Cdc6	11:98907800-98923940	0.715855	0.49873	-0.521409	down	0.4454	0.709197	cell division cycle 6 [Source:MGI Symbol;Acc:MGI:1345150]
ENSMUSG00000060407	Cyp2a12	7:27029080-27037375	61.979	152.064	1.29483	up	5.00E-05	0.000606116	cytochrome P450, family 2, subfamily a, polypeptide 12 [Source:MGI Symbol;Acc:MGI:105055]
ENSMUSG00000003068	Stk11	10:80115802-80145818	6.01701	17.1941	1.5148	up	0.04145	0.153532	serine/threonine kinase 11 [Source:MGI Symbol;Acc:MGI:1341870]
ENSMUSG00000026797	Stxbp1	2:32787601-32848168	25.3297	10.8454	-1.22374	down	5.00E-05	0.000606116	syntaxin binding protein 1 [Source:MGI Symbol;Acc:MGI:107363]
ENSMUSG00000051427	Ccdc157	11:4135201-4160293	3.92642	5.48013	0.480994	up	0.2472	0.511108	coiled-coil domain containing 157 [Source:MGI Symbol;Acc:MGI:3041210]
ENSMUSG00000050052	Tdrp	8:13952007-13975032	14.1946	3.9869	-1.83201	down	5.00E-05	0.000606116	testis development related protein [Source:MGI Symbol;Acc:MGI:1919398]
ENSMUSG00000024665	Fads2	19:10064163-10101503	66.1465	104.286	0.65681	up	0.00565	0.0326276	fatty acid desaturase 2 [Source:MGI Symbol;Acc:MGI:1930079]
ENSMUSG00000034259	Exosc4	15:76294433-76330677	22.8948	20.4611	-0.162137	down	0.67685	0.866007	exosome component 4 [Source:MGI Symbol;Acc:MGI:1923576]
ENSMUSG00000031537	Ikbkb	8:22659211-22706589	29.4878	21.3047	-0.468944	down	0.1613	0.394785	inhibitor of kappaB kinase beta [Source:MGI Symbol;Acc:MGI:1338071]
ENSMUSG00000025157	Zdhhc16	19:41933471-41981157	13.0398	14.4222	0.145366	up	0.69765	0.874914	zinc finger, DHHC domain containing 16 [Source:MGI Symbol;Acc:MGI:1921418]
ENSMUSG00000015536	Mocs2	13:114818235-114832275	63.3553	87.992	0.473906	up	0.061	0.203352	molybdenum cofactor synthesis 2 [Source:MGI Symbol;Acc:MGI:1336894]
ENSMUSG00000015165	Hnrnpl	7:28808540-28822266	24.2893	37.1018	0.611168	up	0.01155	0.0570807	heterogeneous nuclear ribonucleoprotein L [Source:MGI Symbol;Acc:MGI:104816]
ENSMUSG00000020491	2810021J22Rik	11:58867215-58883288	1.65822	1.04462	-0.666657	down	0.16795	0.405313	RIKEN cDNA 2810021J22 gene [Source:MGI Symbol;Acc:MGI:1917194]
ENSMUSG00000043017	Ptgir	7:16906489-16910905	2.57935	3.8089	0.562366	up	0.1539	0.384043	prostaglandin I receptor (IP) [Source:MGI Symbol;Acc:MGI:99535]
ENSMUSG00000033931	Rbm34	8:126947171-126971071	14.4573	15.4673	0.0974225	up	0.76705	0.908064	RNA binding motif protein 34 [Source:MGI Symbol;Acc:MGI:1098653]
ENSMUSG00000033454	Zbtb1	12:76370265-76396950	2.36283	2.49999	0.0814033	up	0.7419	0.896908	zinc finger and BTB domain containing 1 [Source:MGI Symbol;Acc:MGI:2442326]
ENSMUSG00000000001	Gnai3	3:108107279-108146146	52.0916	50.4181	-0.0471102	down	0.83935	0.937367	guanine nucleotide binding protein (G protein), alpha inhibiting 3 [Source:MGI Symbol;Acc:MGI:95773]
ENSMUSG00000098702	1500015A07Rik	18:61726389-61786702	1.11975	0.74057	-0.596465	down	0.6087	0.827156	-
ENSMUSG00000029094	Afap1	5:35893318-36003923	16.7862	21.1964	0.336545	up	0.15695	0.388198	actin filament associated protein 1 [Source:MGI Symbol;Acc:MGI:1917542]
ENSMUSG00000020857	Nme2	11:93949813-93968521	178.337	265.59	0.574595	up	0.0848	0.256675	NME/NM23 nucleoside diphosphate kinase 2 [Source:MGI Symbol;Acc:MGI:97356]
ENSMUSG00000061778	Mospd2	X:164936168-164980375	7.79919	11.3911	0.54651	up	0.06965	0.222771	motile sperm domain containing 2 [Source:MGI Symbol;Acc:MGI:1924013]
ENSMUSG00000036733	Rbm42	7:30640998-30664994	154.768	98.4846	-0.652136	down	0.01255	0.0609346	RNA binding motif protein 42 [Source:MGI Symbol;Acc:MGI:1915285]
ENSMUSG00000036934	4921524J17Rik	8:85408758-85433323	34.6708	22.4035	-0.629993	down	0.01725	0.0783596	RIKEN cDNA 4921524J17 gene [Source:MGI Symbol;Acc:MGI:1913964]
ENSMUSG00000030123	Plxnd1	6:115954810-115995005	8.24941	4.63878	-0.830546	down	0.00155	0.0114594	plexin D1 [Source:MGI Symbol;Acc:MGI:2154244]
ENSMUSG00000020744	Slc25a19	11:115614177-115628295	12.6393	9.50642	-0.410937	down	0.13665	0.355829	solute carrier family 25 (mitochondrial thiamine pyrophosphate carrier), member 19 [Source:MGI Symbol;Acc:MGI:1914533]
ENSMUSG00000024371	C2	17:34856373-34898265	104.847	92.9571	-0.173651	down	0.7726	0.910038	complement component 2 (within H-2S) [Source:MGI Symbol;Acc:MGI:88226]
ENSMUSG00000041949	Tango6	8:106683067-106851439	4.81235	4.4759	-0.104563	down	0.7144	0.884474	transport and golgi organization 6 [Source:MGI Symbol;Acc:MGI:2142786]
ENSMUSG00000083355	Gm11581	1:60809115-60809942	13.3891	8.50237	-0.655125	down	0.14985	0.377919	predicted gene 11581 [Source:MGI Symbol;Acc:MGI:3652083]
ENSMUSG00000027533	Fabp5	3:10012547-10016607	61.2723	71.7711	0.22817	up	0.37555	0.645334	fatty acid binding protein 5, epidermal [Source:MGI Symbol;Acc:MGI:101790]
ENSMUSG00000041653	Pnpla3	15:84167815-84189512	0.700258	0.327798	-1.09508	down	0.0478	0.170841	patatin-like phospholipase domain containing 3 [Source:MGI Symbol;Acc:MGI:2151796]
ENSMUSG00000044783	Hjurp	1:88262470-88277633	15.9092	14.2456	-0.159341	down	0.5309	0.774149	Holliday junction recognition protein [Source:MGI Symbol;Acc:MGI:2685821]
ENSMUSG00000028706	Nsun4	4:116032841-116053876	11.2808	6.93942	-0.700985	down	0.0222	0.0952969	NOL1/NOP2/Sun domain family, member 4 [Source:MGI Symbol;Acc:MGI:1919431]
ENSMUSG00000024300	Myo1f	17:33555718-33607764	4.7135	5.89362	0.322356	up	0.3211	0.590286	myosin IF [Source:MGI Symbol;Acc:MGI:107711]
ENSMUSG00000048096	Lmod1	1:135324806-135368065	0.460882	2.70209	2.5516	up	5.00E-05	0.000606116	leiomodin 1 (smooth muscle) [Source:MGI Symbol;Acc:MGI:2135671]
ENSMUSG00000076671	Ighv13-2	12:114357758-114358218	0	5.26422	inf	up	0.12135	0.329196	immunoglobulin heavy variable 13-2 [Source:MGI Symbol;Acc:MGI:3705861]
ENSMUSG00000001930	Vwf	6:125546773-125686679	1.08588	0.511624	-1.0857	down	0.05125	0.179112	Von Willebrand factor [Source:MGI Symbol;Acc:MGI:98941]
ENSMUSG00000036880	Acaa2	18:74779196-74806207	656.187	826.686	0.333232	up	0.25425	0.518684	acetyl-Coenzyme A acyltransferase 2 (mitochondrial 3-oxoacyl-Coenzyme A thiolase) [Source:MGI Symbol;Acc:MGI:1098623]
ENSMUSG00000054648	Zfp869	8:69706331-69710724	9.32485	7.74324	-0.268144	down	0.37515	0.645327	zinc finger protein 869 [Source:MGI Symbol;Acc:MGI:1914119]
ENSMUSG00000046352	Gjb2	14:57098599-57104702	9.77707	32.9646	1.75344	up	5.00E-05	0.000606116	gap junction protein, beta 2 [Source:MGI Symbol;Acc:MGI:95720]
ENSMUSG00000024742	Fen1	19:10198367-10207824	11.5336	7.4335	-0.633732	down	0.13235	0.349094	flap structure specific endonuclease 1 [Source:MGI Symbol;Acc:MGI:102779]
ENSMUSG00000033808	Tmem87a	2:120355311-120504913	2.82859	2.53115	-0.16029	down	0.86545	0.947438	transmembrane protein 87A [Source:MGI Symbol;Acc:MGI:2441844]
ENSMUSG00000020737	Hn1	11:115497352-115514387	100.499	68.588	-0.551154	down	0.01875	0.0834167	hematological and neurological expressed sequence 1 [Source:MGI Symbol;Acc:MGI:1096361]
ENSMUSG00000009640	Dmap1	4:117674680-117682273	20.2296	18.7837	-0.106987	down	0.6976	0.874914	DNA methyltransferase 1-associated protein 1 [Source:MGI Symbol;Acc:MGI:1913483]
ENSMUSG00000025892	Gria4	9:4417895-4796234	0.233013	0.855456	1.87629	up	0.0131	0.0629177	glutamate receptor, ionotropic, AMPA4 (alpha 4) [Source:MGI Symbol;Acc:MGI:95811]
ENSMUSG00000030557	Mef2a	7:67222543-67372858	27.6666	24.6046	-0.169214	down	0.63765	0.84201	myocyte enhancer factor 2A [Source:MGI Symbol;Acc:MGI:99532]
ENSMUSG00000038936	Sccpdh	1:179668209-179687189	24.5063	17.773	-0.463465	down	0.0632	0.208085	saccharopine dehydrogenase (putative) [Source:MGI Symbol;Acc:MGI:1924486]
ENSMUSG00000018377	Vezf1	11:88068278-88084729	16.6736	10.5384	-0.661908	down	0.006	0.0342844	vascular endothelial zinc finger 1 [Source:MGI Symbol;Acc:MGI:1313291]
ENSMUSG00000075701	Selenos	7:66079648-66089405	141.313	119.513	-0.241733	down	0.299	0.568616	selenoprotein S [Source:MGI Symbol;Acc:MGI:95994]
ENSMUSG00000063694	Cycs	6:50562562-50566538	20.0776	17.6737	-0.183984	down	0.5043	0.75488	cytochrome c, somatic [Source:MGI Symbol;Acc:MGI:88578]
ENSMUSG00000025597	Klhl4	X:114474332-114560829	3.82588	0.672453	-2.50828	down	5.00E-05	0.000606116	kelch-like 4 [Source:MGI Symbol;Acc:MGI:2442829]
ENSMUSG00000036295	Lrrn3	12:41024089-41955588	36.3602	7.7813	-2.22428	down	5.00E-05	0.000606116	leucine rich repeat protein 3, neuronal [Source:MGI Symbol;Acc:MGI:106036]
ENSMUSG00000001670	Tat	8:109990436-109999803	190.669	318.385	0.739701	up	0.0199	0.087367	tyrosine aminotransferase [Source:MGI Symbol;Acc:MGI:98487]
ENSMUSG00000062382	Ftl1-ps1	13:74406395-74407317	94.0499	138.833	0.561847	up	0.0195	0.0860487	ferritin light polypeptide 1, pseudogene 1 [Source:MGI Symbol;Acc:MGI:3779109]
ENSMUSG00000025764	Jade1	3:41555730-41616864	17.6028	13.0475	-0.432026	down	0.0957	0.278905	jade family PHD finger 1 [Source:MGI Symbol;Acc:MGI:1925835]
ENSMUSG00000031360	Ctps2	X:162901237-163032508	37.9117	29.6939	-0.352477	down	0.32325	0.593346	cytidine 5'-triphosphate synthase 2 [Source:MGI Symbol;Acc:MGI:1933185]
ENSMUSG00000059461	Gm7331	X:162411953-162643649	4.94573	11.2217	1.18204	up	0.6265	0.83657	predicted gene 7331 [Source:MGI Symbol;Acc:MGI:3644702]
ENSMUSG00000044367	Slc16a13	11:70216788-70221064	2.07777	1.48241	-0.48709	down	0.40115	0.668583	solute carrier family 16 (monocarboxylic acid transporters), member 13 [Source:MGI Symbol;Acc:MGI:1916559]
ENSMUSG00000002844	Adprh	16:38445398-38453493	92.2898	91.3393	-0.014935	down	0.94745	0.978572	ADP-ribosylarginine hydrolase [Source:MGI Symbol;Acc:MGI:1098234]
ENSMUSG00000049044	Rapgef4	2:71981239-72257474	3.49663	10.3051	1.55932	up	5.00E-05	0.000606116	Rap guanine nucleotide exchange factor (GEF) 4 [Source:MGI Symbol;Acc:MGI:1917723]
ENSMUSG00000052681	Rap1b	10:117814470-117845935	120.673	79.6064	-0.600151	down	0.01695	0.077308	RAS related protein 1b [Source:MGI Symbol;Acc:MGI:894315]
ENSMUSG00000023169	Slc38a1	15:96571417-96642913	0.794083	0.354711	-1.16265	down	0.02355	0.0996916	solute carrier family 38, member 1 [Source:MGI Symbol;Acc:MGI:2145895]
ENSMUSG00000030374	Strn4	7:16809245-16840931	63.3012	39.2012	-0.691336	down	0.01075	0.0541487	striatin, calmodulin binding protein 4 [Source:MGI Symbol;Acc:MGI:2142346]
ENSMUSG00000006398	Cdc20	4:118428092-118437352	4.3492	18.4282	2.0831	up	0.2315	0.49445	cell division cycle 20 [Source:MGI Symbol;Acc:MGI:1859866]
ENSMUSG00000041297	Cdk13	13:17715961-17805097	2.91155	2.46089	-0.242602	down	0.39595	0.664431	cyclin-dependent kinase 13 [Source:MGI Symbol;Acc:MGI:1916812]
ENSMUSG00000032012	Nectin1	9:43716840-43807461	1.22723	3.41231	1.47535	up	0.0002	0.00207909	nectin cell adhesion molecule 1 [Source:MGI Symbol;Acc:MGI:1926483]
ENSMUSG00000022808	Snx4	16:33251455-33299562	28.0948	29.4449	0.0677135	up	0.7713	0.909293	sorting nexin 4 [Source:MGI Symbol;Acc:MGI:1916400]
ENSMUSG00000015341	Golga7	8:23241345-23258909	177.856	107.197	-0.730442	down	0.0026	0.0173586	golgi autoantigen, golgin subfamily a, 7 [Source:MGI Symbol;Acc:MGI:1931029]
ENSMUSG00000025477	Inpp5a	7:139389108-139582797	81.663	48.7604	-0.743973	down	0.01015	0.0518746	inositol polyphosphate-5-phosphatase A [Source:MGI Symbol;Acc:MGI:2686961]
ENSMUSG00000020422	Tns3	11:8431651-8664535	11.0028	14.8273	0.430382	up	0.1515	0.38071	tensin 3 [Source:MGI Symbol;Acc:MGI:2443012]
ENSMUSG00000067787	Blcap	2:157556361-157571274	54.8143	55.1202	0.0080279	up	0.975	0.989641	bladder cancer associated protein [Source:MGI Symbol;Acc:MGI:1858907]
ENSMUSG00000032816	Igdcc4	9:65101485-65137940	0.529559	2.53617	2.25979	up	0.00015	0.00161187	immunoglobulin superfamily, DCC subclass, member 4 [Source:MGI Symbol;Acc:MGI:1858497]
ENSMUSG00000021235	Coq6	12:84345308-84373796	15.9524	15.5109	-0.0404945	down	0.89785	0.957934	coenzyme Q6 monooxygenase [Source:MGI Symbol;Acc:MGI:1924408]
ENSMUSG00000034297	Med13	11:86201369-86357602	1.07416	1.22873	0.193956	up	0.72435	0.889597	mediator complex subunit 13 [Source:MGI Symbol;Acc:MGI:3029632]
ENSMUSG00000028007	Snx7	3:117781646-117868936	22.9692	41.8701	0.86622	up	0.0014	0.0105688	sorting nexin 7 [Source:MGI Symbol;Acc:MGI:1923811]
ENSMUSG00000097386	9130213A22Rik	11:69120053-69124055	0.59635	0.332628	-0.842249	down	0.355	0.625407	RIKEN cDNA 9130213A22 gene [Source:MGI Symbol;Acc:MGI:3642718]
ENSMUSG00000096988	A930029G22Rik	17:69416659-69439304	1.63511	1.12707	-0.536811	down	0.57725	0.805394	-
ENSMUSG00000034667	Xpot	10:121587379-121626316	6.77295	7.48506	0.144231	up	0.5525	0.788334	exportin, tRNA (nuclear export receptor for tRNAs) [Source:MGI Symbol;Acc:MGI:1920442]
ENSMUSG00000048327	Ckap2l	2:129246375-129297212	1.11937	3.85823	1.78525	up	0.00045	0.00413312	cytoskeleton associated protein 2-like [Source:MGI Symbol;Acc:MGI:1917716]
ENSMUSG00000018040	Rrp7a	15:83089505-83122801	14.1295	11.0559	-0.353897	down	0.22255	0.484255	ribosomal RNA processing 7 homolog A (S. cerevisiae) [Source:MGI Symbol;Acc:MGI:1922028]
ENSMUSG00000020287	Mpg	11:32225627-32267707	11.1984	13.4651	0.265941	up	0.51745	0.765657	N-methylpurine-DNA glycosylase [Source:MGI Symbol;Acc:MGI:97073]
ENSMUSG00000105660	Gm42975	5:16553494-16620152	0.574772	0.397256	-0.532919	down	0.72655	0.89075	-
ENSMUSG00000082345	Gm13622	2:69722544-69754012	1.96986	0.68246	-1.52928	down	0.5305	0.773873	predicted gene 13622 [Source:MGI Symbol;Acc:MGI:3652182]
ENSMUSG00000042340	Ctf1	7:127712735-127732166	2.94567	8.18583	1.47453	up	0.00625	0.0353958	cardiotrophin 1 [Source:MGI Symbol;Acc:MGI:105115]
ENSMUSG00000044424	Gm9493	19:23558759-23652812	4.19726	7.80138	0.894283	up	0.1823	0.426676	predicted gene 9493 [Source:MGI Symbol;Acc:MGI:3779903]
ENSMUSG00000029310	Nudt9	5:104044618-104065379	63.3302	61.7933	-0.035443	down	0.88045	0.952458	nudix (nucleoside diphosphate linked moiety X)-type motif 9 [Source:MGI Symbol;Acc:MGI:1921417]
ENSMUSG00000097908	4933404O12Rik	5:136919145-136937112	0.908482	1.88969	1.05662	up	0.09875	0.285019	-
ENSMUSG00000039701	Usp53	3:122931492-122984510	2.2029	4.96076	1.17115	up	0.05945	0.1995	ubiquitin specific peptidase 53 [Source:MGI Symbol;Acc:MGI:2139607]
ENSMUSG00000000916	Nsun5	5:135369952-135394546	14.4224	12.2916	-0.230639	down	0.53175	0.774618	NOL1/NOP2/Sun domain family, member 5 [Source:MGI Symbol;Acc:MGI:2140844]
ENSMUSG00000022536	Glyr1	16:5013905-5049910	34.865	36.6083	0.0703899	up	0.7628	0.906283	glyoxylate reductase 1 homolog (Arabidopsis) [Source:MGI Symbol;Acc:MGI:1921272]
ENSMUSG00000000148	Brat1	5:140705010-140719379	8.21884	8.72473	0.0861755	up	0.7583	0.90386	BRCA1-associated ATM activator 1 [Source:MGI Symbol;Acc:MGI:1891679]
ENSMUSG00000031725	Ces1f	8:93256235-93279747	27.8986	54.5849	0.968305	up	0.002	0.0141106	carboxylesterase 1F [Source:MGI Symbol;Acc:MGI:2142687]
ENSMUSG00000028339	Col15a1	4:47197486-47313167	0.0916008	10.1645	6.79396	up	5.00E-05	0.000606116	collagen, type XV, alpha 1 [Source:MGI Symbol;Acc:MGI:88449]
ENSMUSG00000021253	Tgfb3	12:85824658-86079041	4.57733	85.9778	4.23139	up	5.00E-05	0.000606116	transforming growth factor, beta 3 [Source:MGI Symbol;Acc:MGI:98727]
ENSMUSG00000038369	Ncoa6	2:155390655-155473894	5.43872	3.18474	-0.772089	down	0.0807	0.247017	nuclear receptor coactivator 6 [Source:MGI Symbol;Acc:MGI:1929915]
ENSMUSG00000036528	Ppfibp2	7:107595206-107758032	2.8005	9.9168	1.82419	up	5.00E-05	0.000606116	PTPRF interacting protein, binding protein 2 (liprin beta 2) [Source:MGI Symbol;Acc:MGI:894649]
ENSMUSG00000015619	Gata3	2:9857077-9890034	0.686254	0.0891242	-2.94485	down	0.1153	0.316649	GATA binding protein 3 [Source:MGI Symbol;Acc:MGI:95663]
ENSMUSG00000030247	Kcnj8	6:142564836-142571614	320.204	28.1422	-3.50819	down	5.00E-05	0.000606116	potassium inwardly-rectifying channel, subfamily J, member 8 [Source:MGI Symbol;Acc:MGI:1100508]
ENSMUSG00000060798	Intu	3:40531285-40704774	0.819554	1.15723	0.497769	up	0.5938	0.817359	inturned planar cell polarity protein [Source:MGI Symbol;Acc:MGI:2443752]
ENSMUSG00000028833	Ncdn	4:126743749-126753438	11.8051	11.47	-0.041547	down	0.8726	0.949926	neurochondrin [Source:MGI Symbol;Acc:MGI:1347351]
ENSMUSG00000049555	Tmie	9:110865710-110900530	1.17199	6.46569	2.46384	up	0.0037	0.0231831	transmembrane inner ear [Source:MGI Symbol;Acc:MGI:2159400]
ENSMUSG00000027583	Zbtb46	2:181387761-181459426	20.4264	10.4331	-0.969257	down	0.00065	0.00560835	zinc finger and BTB domain containing 46 [Source:MGI Symbol;Acc:MGI:1919397]
ENSMUSG00000020463	Smek2	11:29170908-29220797	26.7144	25.4069	-0.0723945	down	0.7912	0.918098	SMEK homolog 2, suppressor of mek1 (Dictyostelium) [Source:MGI Symbol;Acc:MGI:2144474]
ENSMUSG00000019873	Reep3	10:67009188-67256326	15.3844	12.3381	-0.318355	down	0.2428	0.506311	receptor accessory protein 3 [Source:MGI Symbol;Acc:MGI:88930]
ENSMUSG00000024036	Slc37a1	17:31295482-31350696	2.09911	0.522204	-2.00709	down	0.00105	0.0083386	solute carrier family 37 (glycerol-3-phosphate transporter), member 1 [Source:MGI Symbol;Acc:MGI:2446181]
ENSMUSG00000019969	Psen1	12:83688202-83735199	54.3652	54.1232	-0.00643671	down	0.9804	0.991926	presenilin 1 [Source:MGI Symbol;Acc:MGI:1202717]
ENSMUSG00000022960	Donson	16:91647505-91962915	5.72781	2.87203	-0.995913	down	0.5972	0.819432	downstream neighbor of SON [Source:MGI Symbol;Acc:MGI:1890621]
ENSMUSG00000069793	Slfn9	11:82978389-82991830	1.67122	1.70815	0.0315331	up	0.945	0.978005	schlafen 9 [Source:MGI Symbol;Acc:MGI:2445121]
ENSMUSG00000025423	Pias2	18:77065207-77155708	10.8681	12.7335	0.228531	up	0.43125	0.696342	protein inhibitor of activated STAT 2 [Source:MGI Symbol;Acc:MGI:1096566]
ENSMUSG00000028127	Abcd3	3:121758773-121815302	34.6216	58.9727	0.768375	up	0.007	0.0388336	ATP-binding cassette, sub-family D (ALD), member 3 [Source:MGI Symbol;Acc:MGI:1349216]
ENSMUSG00000063245	Zfp993	4:146153455-147492201	0.77681	1.55031	0.996927	up	0.359	0.628754	zinc finger protein 993 [Source:MGI Symbol;Acc:MGI:3713585]
ENSMUSG00000056753	C330011M18Rik	8:84065235-84096992	0.385206	0.99965	1.37579	up	0.35455	0.62484	-
ENSMUSG00000054493	Gm9947	1:14752936-14776931	1.16242	1.11715	-0.0572964	down	0.96505	0.985259	-
ENSMUSG00000030499	Kctd15	7:34639013-34660416	0.550894	5.1778	3.23249	up	5.00E-05	0.000606116	potassium channel tetramerisation domain containing 15 [Source:MGI Symbol;Acc:MGI:2385276]
ENSMUSG00000047036	Zfp445	9:122844528-122866006	10.2936	11.6949	0.184131	up	0.63035	0.838105	zinc finger protein 445 [Source:MGI Symbol;Acc:MGI:2143340]
ENSMUSG00000046311	Zfp62	11:49203291-49218816	9.3031	7.99127	-0.219287	down	0.42965	0.69529	zinc finger protein 62 [Source:MGI Symbol;Acc:MGI:99662]
ENSMUSG00000105906	Iglc1	16:19051366-19106749	2.24306	2.97506	0.407449	up	0.76085	0.90486	immunoglobulin lambda constant 1 [Source:MGI Symbol;Acc:MGI:99546]
ENSMUSG00000021260	Hhipl1	12:108306269-108328300	0.715155	3.56566	2.31784	up	0.00165	0.012017	hedgehog interacting protein-like 1 [Source:MGI Symbol;Acc:MGI:1919265]
ENSMUSG00000096074	Ighv1-72	12:115757983-115758461	15.9912	0	#NAME?	down	5.00E-05	0.000606116	immunoglobulin heavy variable 1-72 [Source:MGI Symbol;Acc:MGI:4439633]
ENSMUSG00000053411	Cbx7	15:79891658-79971119	22.0007	11.2621	-0.966079	down	0.0348	0.134754	chromobox 7 [Source:MGI Symbol;Acc:MGI:1196439]
ENSMUSG00000050148	Ubqln2	X:153498226-153501570	5.4708	8.84113	0.69248	up	0.01825	0.0817377	ubiquilin 2 [Source:MGI Symbol;Acc:MGI:1860283]
ENSMUSG00000036006	Fam65b	13:24582188-24733816	2.52032	1.21707	-1.0502	down	0.0302	0.121163	family with sequence similarity 65, member B [Source:MGI Symbol;Acc:MGI:2444879]
ENSMUSG00000021482	Aaed1	13:64291835-64312710	64.7961	72.6706	0.165464	up	0.5249	0.77054	AhpC/TSA antioxidant enzyme domain containing 1 [Source:MGI Symbol;Acc:MGI:1913379]
ENSMUSG00000037736	Limch1	5:66745826-67057158	3.48755	3.69395	0.0829507	up	0.89825	0.957934	LIM and calponin homology domains 1 [Source:MGI Symbol;Acc:MGI:1924819]
ENSMUSG00000013663	Pten	19:32757496-32826160	18.1019	30.2697	0.741734	up	0.0027	0.0179364	phosphatase and tensin homolog [Source:MGI Symbol;Acc:MGI:109583]
ENSMUSG00000049580	Tsku	7:98350667-98361328	4.06255	8.91578	1.13397	up	0.0019	0.0135485	tsukushi, small leucine rich proteoglycan [Source:MGI Symbol;Acc:MGI:2443855]
ENSMUSG00000043432	Leng9	7:4137038-4150374	5.9269	4.56954	-0.375231	down	0.56575	0.798079	leukocyte receptor cluster (LRC) member 9 [Source:MGI Symbol;Acc:MGI:2444509]
ENSMUSG00000017485	Top2b	14:16365178-16430787	16.2643	19.1219	0.233521	up	0.313	0.583422	topoisomerase (DNA) II beta [Source:MGI Symbol;Acc:MGI:98791]
ENSMUSG00000030435	U2af2	7:5062142-5079938	8.44415	11.1373	0.399371	up	0.193	0.442263	U2 small nuclear ribonucleoprotein auxiliary factor (U2AF) 2 [Source:MGI Symbol;Acc:MGI:98886]
ENSMUSG00000026643	Nmt2	2:3284211-3328877	7.65408	6.03635	-0.342552	down	0.1917	0.440454	N-myristoyltransferase 2 [Source:MGI Symbol;Acc:MGI:1202298]
ENSMUSG00000024668	Sdhaf2	19:10500512-10525209	10.728	11.1355	0.0537954	up	0.82595	0.932213	succinate dehydrogenase complex assembly factor 2 [Source:MGI Symbol;Acc:MGI:1913322]
ENSMUSG00000020755	Sap30bp	11:115858405-115966725	9.52369	9.10839	-0.0643241	down	0.8264	0.932505	SAP30 binding protein [Source:MGI Symbol;Acc:MGI:1927479]
ENSMUSG00000019802	Sec63	10:42761495-42832514	10.3434	8.25858	-0.324743	down	0.1734	0.413768	SEC63-like (S. cerevisiae) [Source:MGI Symbol;Acc:MGI:2155302]
ENSMUSG00000043391	2510009E07Rik	16:21649044-21694665	13.1722	8.88793	-0.567574	down	0.0193	0.0853202	RIKEN cDNA 2510009E07 gene [Source:MGI Symbol;Acc:MGI:1919440]
ENSMUSG00000053819	Camk2d	3:126596301-126846326	35.6184	37.2466	0.0644863	up	0.822	0.93041	calcium/calmodulin-dependent protein kinase II, delta [Source:MGI Symbol;Acc:MGI:1341265]
ENSMUSG00000062981	Mrpl42	10:95480805-95501927	144.134	145.348	0.0120986	up	0.9616	0.984537	mitochondrial ribosomal protein L42 [Source:MGI Symbol;Acc:MGI:1333774]
ENSMUSG00000030847	Bag3	7:128523615-128546981	24.6798	19.708	-0.324549	down	0.19495	0.445201	BCL2-associated athanogene 3 [Source:MGI Symbol;Acc:MGI:1352493]
ENSMUSG00000026126	Ptpn18	1:34459761-34475733	2.27514	2.56847	0.174955	up	0.7337	0.892943	protein tyrosine phosphatase, non-receptor type 18 [Source:MGI Symbol;Acc:MGI:108410]
ENSMUSG00000031171	Ftsj1	X:8238667-8252406	13.3234	15.256	0.195415	up	0.4775	0.735248	FtsJ RNA methyltransferase homolog 1 (E. coli) [Source:MGI Symbol;Acc:MGI:1859648]
ENSMUSG00000015468	Notch4	17:34564267-34588503	4.10083	1.21442	-1.75565	down	5.00E-05	0.000606116	notch 4 [Source:MGI Symbol;Acc:MGI:107471]
ENSMUSG00000078439	Smim24	10:81393050-81395392	3.05198	4.61286	0.595917	up	0.3297	0.600005	small integral membrane protein 24 [Source:MGI Symbol;Acc:MGI:1919523]
ENSMUSG00000011658	Fuz	7:44894304-44929496	10.5359	10.2496	-0.0397383	down	0.9435	0.977539	fuzzy planar cell polarity protein [Source:MGI Symbol;Acc:MGI:1917550]
ENSMUSG00000014294	Ndufa2	18:36735067-36744557	248.894	262.964	0.0793327	up	0.76995	0.908921	NADH dehydrogenase (ubiquinone) 1 alpha subcomplex, 2 [Source:MGI Symbol;Acc:MGI:1343103]
ENSMUSG00000056692	D17Wsu92e	17:27751231-27820558	9.43858	17.6492	0.902959	up	0.00045	0.00413312	DNA segment, Chr 17, Wayne State University 92, expressed [Source:MGI Symbol;Acc:MGI:106281]
ENSMUSG00000026229	Psmd1	1:86064386-86301375	47.091	47.2183	0.00389264	up	0.98905	0.995293	proteasome (prosome, macropain) 26S subunit, non-ATPase, 1 [Source:MGI Symbol;Acc:MGI:1917497]
ENSMUSG00000055707	Klhl26	8:70450218-70476968	13.1309	12.4044	-0.0821119	down	0.76395	0.906883	kelch-like 26 [Source:MGI Symbol;Acc:MGI:2443079]
ENSMUSG00000038564	Ift172	5:31253276-31291116	4.84767	4.81411	-0.0100216	down	0.97625	0.990189	intraflagellar transport 172 [Source:MGI Symbol;Acc:MGI:2682064]
ENSMUSG00000110195	Pde2a	7:101348066-101512827	61.8656	10.1472	-2.60806	down	5.00E-05	0.000606116	phosphodiesterase 2A, cGMP-stimulated [Source:MGI Symbol;Acc:MGI:2446107]
ENSMUSG00000038991	Txndc5	13:38500272-38528824	144.886	176.695	0.28634	up	0.26775	0.534552	thioredoxin domain containing 5 [Source:MGI Symbol;Acc:MGI:2145316]
ENSMUSG00000031627	Irf2	8:46739731-46847458	40.2023	25.4194	-0.661344	down	0.19085	0.439189	interferon regulatory factor 2 [Source:MGI Symbol;Acc:MGI:96591]
ENSMUSG00000085039	Gm15927	7:3629984-3644887	0.683524	0.0846861	-3.01279	down	0.01135	0.0563963	-
ENSMUSG00000026749	Nek6	2:38511642-38644087	7.83841	28.9695	1.8859	up	0.00225	0.0154944	NIMA (never in mitosis gene a)-related expressed kinase 6 [Source:MGI Symbol;Acc:MGI:1891638]
ENSMUSG00000047423	AI837181	19:5425156-5427313	9.10667	7.5466	-0.271097	down	0.4664	0.726701	expressed sequence AI837181 [Source:MGI Symbol;Acc:MGI:2147598]
ENSMUSG00000070583	Fv1	4:147868978-147870358	3.6503	4.45045	0.285936	up	0.49695	0.74977	Friend virus susceptibility 1 [Source:MGI Symbol;Acc:MGI:95595]
ENSMUSG00000038212	Mfsd14b	13:65064662-65112982	32.0954	24.5538	-0.386418	down	0.09735	0.282311	major facilitator superfamily domain containing 14B [Source:MGI Symbol;Acc:MGI:1913881]
ENSMUSG00000097239	Gm27029	11:101406663-101435673	5.11577	2.75456	-0.893129	down	0.3194	0.588859	predicted gene, 27029 [Source:MGI Symbol;Acc:MGI:5504144]
ENSMUSG00000085355	3010003L21Rik	6:148921034-148947129	0.651309	1.4616	1.16613	up	0.44495	0.708789	-
ENSMUSG00000009907	Vps4b	1:106764070-106796728	40.5175	32.6433	-0.31176	down	0.6047	0.824478	vacuolar protein sorting 4B [Source:MGI Symbol;Acc:MGI:1100499]
ENSMUSG00000099583	Hist1h3d	13:23575762-23576322	0.449428	1.48638	1.72564	up	0.20815	0.464145	histone cluster 1, H3d [Source:MGI Symbol;Acc:MGI:2448322]
ENSMUSG00000037487	Ubr5	15:37967327-38078853	3.41137	2.98031	-0.194888	down	0.45135	0.714406	ubiquitin protein ligase E3 component n-recognin 5 [Source:MGI Symbol;Acc:MGI:1918040]
ENSMUSG00000031453	Rasa3	8:13566947-13677603	40.1252	37.5146	-0.097054	down	0.67645	0.86596	RAS p21 protein activator 3 [Source:MGI Symbol;Acc:MGI:1197013]
ENSMUSG00000047810	Ccdc88b	19:6844622-6858211	0.515761	0.595196	0.206664	up	0.7488	0.90056	coiled-coil domain containing 88B [Source:MGI Symbol;Acc:MGI:1925567]
ENSMUSG00000035686	Thrsp	7:97412937-97417730	74.5698	81.0364	0.119978	up	0.6589	0.854078	thyroid hormone responsive [Source:MGI Symbol;Acc:MGI:109126]
ENSMUSG00000025480	Syce1	7:140777228-140787852	1.1565	0.747706	-0.62922	down	0.371	0.640969	synaptonemal complex central element protein 1 [Source:MGI Symbol;Acc:MGI:1921325]
ENSMUSG00000038009	Dnajc22	15:99093169-99104737	11.3206	24.3818	1.10686	up	0.002	0.0141106	DnaJ heat shock protein family (Hsp40) member C22 [Source:MGI Symbol;Acc:MGI:1920028]
ENSMUSG00000038822	Hace1	10:45577828-45712345	8.15989	5.9881	-0.44645	down	0.16525	0.401505	HECT domain and ankyrin repeat containing, E3 ubiquitin protein ligase 1 [Source:MGI Symbol;Acc:MGI:2446110]
ENSMUSG00000036002	Fam214b	4:43027689-43053254	4.10123	6.06252	0.563859	up	0.27255	0.540092	family with sequence similarity 214, member B [Source:MGI Symbol;Acc:MGI:2441854]
ENSMUSG00000064247	Plcxd1	5:110099968-110108197	0.208042	2.30759	3.47144	up	0.05345	0.184515	phosphatidylinositol-specific phospholipase C, X domain containing 1 [Source:MGI Symbol;Acc:MGI:2685422]
ENSMUSG00000038319	Kcnh2	5:24319588-24351604	0	2.9096	inf	up	5.00E-05	0.000606116	potassium voltage-gated channel, subfamily H (eag-related), member 2 [Source:MGI Symbol;Acc:MGI:1341722]
ENSMUSG00000076731	Ighv8-12	12:115647944-115648387	4.02024	0.669853	-2.58537	down	0.2723	0.539889	immunoglobulin heavy variable V8-12 [Source:MGI Symbol;Acc:MGI:3642873]
ENSMUSG00000035678	Tnfsf9	17:57092034-57107757	6.4792	4.10074	-0.659932	down	0.14815	0.375119	tumor necrosis factor (ligand) superfamily, member 9 [Source:MGI Symbol;Acc:MGI:1101058]
ENSMUSG00000022385	Gtse1	15:85859706-85876572	0.70172	1.80806	1.36547	up	0.03195	0.126285	G two S phase expressed protein 1 [Source:MGI Symbol;Acc:MGI:1352755]
ENSMUSG00000043631	Ecm2	13:49464026-49652746	7.69027	10.3145	0.423563	up	0.34585	0.61632	extracellular matrix protein 2, female organ and adipocyte specific [Source:MGI Symbol;Acc:MGI:3039578]
ENSMUSG00000026484	Rnf2	1:151428541-151500955	23.5773	16.4349	-0.520638	down	0.07845	0.241999	ring finger protein 2 [Source:MGI Symbol;Acc:MGI:1101759]
ENSMUSG00000026200	Glb1l	1:75171716-75210813	12.0399	13.9705	0.214557	up	0.62225	0.833826	galactosidase, beta 1-like [Source:MGI Symbol;Acc:MGI:1921827]
ENSMUSG00000031618	Nr3c2	8:76605225-77245012	12.9864	5.1506	-1.33419	down	0.01015	0.0518746	nuclear receptor subfamily 3, group C, member 2 [Source:MGI Symbol;Acc:MGI:99459]
ENSMUSG00000006373	Pgrmc1	X:36598205-36606079	256.356	428.481	0.741082	up	0.01055	0.0533428	progesterone receptor membrane component 1 [Source:MGI Symbol;Acc:MGI:1858305]
ENSMUSG00000021731	Mrps30	13:118380109-118388124	35.2651	31.8654	-0.14625	down	0.5642	0.797241	mitochondrial ribosomal protein S30 [Source:MGI Symbol;Acc:MGI:1926237]
ENSMUSG00000020385	Clk4	11:51253650-51281766	51.6354	54.2784	0.0720175	up	0.7966	0.920694	CDC like kinase 4 [Source:MGI Symbol;Acc:MGI:1098551]
ENSMUSG00000029454	Mapkapk5	5:121397935-121545905	7.12048	6.94112	-0.0368058	down	0.9597	0.983641	MAP kinase-activated protein kinase 5 [Source:MGI Symbol;Acc:MGI:1333110]
ENSMUSG00000061360	Phf5a	15:81865318-81871911	75.7745	62.7681	-0.271681	down	0.28965	0.559195	PHD finger protein 5A [Source:MGI Symbol;Acc:MGI:2156864]
ENSMUSG00000005804	Bloc1s6	2:122738502-122749475	23.5357	17.4473	-0.43184	down	0.15215	0.381363	biogenesis of lysosomal organelles complex-1, subunit 6, pallidin [Source:MGI Symbol;Acc:MGI:1927580]
ENSMUSG00000020882	Cacnb1	11:98001507-98030492	3.5567	5.88613	0.726779	up	0.40615	0.672552	calcium channel, voltage-dependent, beta 1 subunit [Source:MGI Symbol;Acc:MGI:102522]
ENSMUSG00000032915	Adgre4	17:55749983-55853662	7.22189	2.07087	-1.80214	down	5.00E-05	0.000606116	adhesion G protein-coupled receptor E4 [Source:MGI Symbol;Acc:MGI:1196464]
ENSMUSG00000057409	Zfp53	17:21491255-21509764	5.64926	4.7162	-0.260438	down	0.38765	0.656824	zinc finger protein 53 [Source:MGI Symbol;Acc:MGI:99200]
ENSMUSG00000054514	Atad3aos	4:155761177-155776161	1.55352	5.04208	1.69848	up	0.2669	0.5339	-
ENSMUSG00000068794	Col28a1	6:7997807-8192617	0	11.9218	inf	up	5.00E-05	0.000606116	collagen, type XXVIII, alpha 1 [Source:MGI Symbol;Acc:MGI:2685312]
ENSMUSG00000028847	Trappc3	4:126262324-126275883	66.8735	70.4348	0.0748537	up	0.74615	0.8996	trafficking protein particle complex 3 [Source:MGI Symbol;Acc:MGI:1351486]
ENSMUSG00000022312	Eif3h	15:51786557-51865481	88.9529	110.119	0.307956	up	0.184	0.429148	eukaryotic translation initiation factor 3, subunit H [Source:MGI Symbol;Acc:MGI:1915385]
ENSMUSG00000075600	Zc3h3	15:75754431-75841915	2.22308	2.68039	0.269879	up	0.4892	0.74451	zinc finger CCCH type containing 3 [Source:MGI Symbol;Acc:MGI:2663721]
ENSMUSG00000034842	Art3	5:92331826-92414628	210.929	85.587	-1.3013	down	0.00455	0.0273298	ADP-ribosyltransferase 3 [Source:MGI Symbol;Acc:MGI:1202729]
ENSMUSG00000032216	Nedd4	9:72662345-72749852	104.016	145.755	0.486742	up	0.1108	0.308214	neural precursor cell expressed, developmentally down-regulated 4 [Source:MGI Symbol;Acc:MGI:97297]
ENSMUSG00000041797	Abca9	11:110100748-110168196	4.65385	9.82575	1.07814	up	5.00E-05	0.000606116	ATP-binding cassette, sub-family A (ABC1), member 9 [Source:MGI Symbol;Acc:MGI:2386796]
ENSMUSG00000026374	Tsn	1:118294777-118311739	61.6325	43.0297	-0.51836	down	0.37785	0.647541	translin [Source:MGI Symbol;Acc:MGI:109263]
ENSMUSG00000039653	Baat	4:49489421-49506557	17.2726	35.8248	1.05248	up	0.00025	0.00253596	bile acid-Coenzyme A: amino acid N-acyltransferase [Source:MGI Symbol;Acc:MGI:106642]
ENSMUSG00000046949	Nqo2	13:33917917-34037147	20.1222	15.2251	-0.402331	down	0.43455	0.698825	NAD(P)H dehydrogenase, quinone 2 [Source:MGI Symbol;Acc:MGI:104513]
ENSMUSG00000061393	Acvr2b	9:119402117-119434995	3.2898	2.61933	-0.328803	down	0.5027	0.754179	activin receptor IIB [Source:MGI Symbol;Acc:MGI:87912]
ENSMUSG00000025898	Cwf19l2	9:3403591-3479236	7.94009	6.66241	-0.253111	down	0.4316	0.696524	CWF19-like 2, cell cycle control (S. pombe) [Source:MGI Symbol;Acc:MGI:1918023]
ENSMUSG00000031639	Tlr3	8:45395664-45411080	10.1714	6.93536	-0.552479	down	0.11895	0.324244	toll-like receptor 3 [Source:MGI Symbol;Acc:MGI:2156367]
ENSMUSG00000104524	Gm37333	1:135434579-135688105	0.631927	0.214696	-1.55746	down	0.43145	0.696435	-
ENSMUSG00000071172	Srsf3	17:29032672-29043366	102.069	61.4317	-0.732493	down	0.00455	0.0273298	serine/arginine-rich splicing factor 3 [Source:MGI Symbol;Acc:MGI:98285]
ENSMUSG00000011148	Adssl1	12:112620044-112641354	3.80707	7.90486	1.05406	up	0.0155	0.0719475	adenylosuccinate synthetase like 1 [Source:MGI Symbol;Acc:MGI:87947]
ENSMUSG00000030217	Art4	6:136848450-136857733	61.645	96.9378	0.653075	up	0.00885	0.0465776	ADP-ribosyltransferase 4 [Source:MGI Symbol;Acc:MGI:1202710]
ENSMUSG00000030029	Lrig1	6:94500330-94700158	1.86187	7.44425	1.99938	up	0.0005	0.00451601	leucine-rich repeats and immunoglobulin-like domains 1 [Source:MGI Symbol;Acc:MGI:107935]
ENSMUSG00000039427	Alg1	16:5233620-5289621	45.554	29.5499	-0.624427	down	0.0312	0.124056	asparagine-linked glycosylation 1 (beta-1,4-mannosyltransferase) [Source:MGI Symbol;Acc:MGI:2384774]
ENSMUSG00000026778	Prkcq	2:11172107-11301222	10.2551	2.48412	-2.04554	down	5.00E-05	0.000606116	protein kinase C, theta [Source:MGI Symbol;Acc:MGI:97601]
ENSMUSG00000036427	Gpi1	7:34201329-34230336	62.6367	65.5195	0.0649169	up	0.7827	0.914719	glucose phosphate isomerase 1 [Source:MGI Symbol;Acc:MGI:95797]
ENSMUSG00000026029	Casp8	1:58795373-58847503	50.811	24.3246	-1.06272	down	5.00E-05	0.000606116	caspase 8 [Source:MGI Symbol;Acc:MGI:1261423]
ENSMUSG00000038085	Cnbd2	2:156311846-156375638	3.05119	1.88302	-0.696325	down	0.37985	0.649527	cyclic nucleotide binding domain containing 2 [Source:MGI Symbol;Acc:MGI:1918123]
ENSMUSG00000038611	Phrf1	7:141228783-141266481	10.5892	10.5652	-0.00326486	down	0.9946	0.997222	PHD and ring finger domains 1 [Source:MGI Symbol;Acc:MGI:2141847]
ENSMUSG00000030339	Ltbr	6:125306570-125313885	53.5629	48.7301	-0.136419	down	0.5584	0.792359	lymphotoxin B receptor [Source:MGI Symbol;Acc:MGI:104875]
ENSMUSG00000052403	Fcnaos	2:25583017-25631761	5.05597	1.61083	-1.65019	down	0.2978	0.567585	-
ENSMUSG00000026788	Zbtb43	2:33450286-33468559	5.87396	7.45501	0.343877	up	0.4372	0.701318	zinc finger and BTB domain containing 43 [Source:MGI Symbol;Acc:MGI:1919084]
ENSMUSG00000022048	Dpysl2	14:66802863-66868688	120.585	54.3688	-1.1492	down	0.0001	0.00112055	dihydropyrimidinase-like 2 [Source:MGI Symbol;Acc:MGI:1349763]
ENSMUSG00000044595	Dnd1	18:36760238-36766214	1.60026	1.17326	-0.447782	down	0.8064	0.924734	DND microRNA-mediated repression inhibitor 1 [Source:MGI Symbol;Acc:MGI:2447763]
ENSMUSG00000038178	Slc43a2	11:75530276-75577575	11.3593	10.5643	-0.104684	down	0.7394	0.895248	solute carrier family 43, member 2 [Source:MGI Symbol;Acc:MGI:2442746]
ENSMUSG00000040663	Clcf1	19:4214237-4223490	1.10618	1.18151	0.0950463	up	0.87195	0.949907	cardiotrophin-like cytokine factor 1 [Source:MGI Symbol;Acc:MGI:1930088]
ENSMUSG00000000934	Top1mt	15:75657034-75678800	4.9942	8.58427	0.78144	up	0.0462	0.16642	DNA topoisomerase 1, mitochondrial [Source:MGI Symbol;Acc:MGI:1920210]
ENSMUSG00000042605	Atxn2	5:121711336-121837646	11.7034	13.1397	0.167008	up	0.666	0.859472	ataxin 2 [Source:MGI Symbol;Acc:MGI:1277223]
ENSMUSG00000036646	Man1b1	2:25327449-25352212	5.90184	6.68982	0.180804	up	0.55015	0.787119	mannosidase, alpha, class 1B, member 1 [Source:MGI Symbol;Acc:MGI:2684954]
ENSMUSG00000018672	Copz2	11:96849869-96861203	83.3614	97.2687	0.222596	up	0.36395	0.633791	coatomer protein complex, subunit zeta 2 [Source:MGI Symbol;Acc:MGI:1929008]
ENSMUSG00000081738	Hmgb1-ps2	X:146175941-146176577	9.72053	6.39927	-0.603128	down	0.2919	0.561005	high mobility group box 1, pseudogene 2 [Source:MGI Symbol;Acc:MGI:3768537]
ENSMUSG00000093424	6330562C20Rik	3:95253673-95357572	6.07342	7.18608	0.242695	up	0.86875	0.947899	-
ENSMUSG00000036368	Rmdn2	17:79614899-79682152	8.32905	14.9853	0.847322	up	0.0025	0.0168831	regulator of microtubule dynamics 2 [Source:MGI Symbol;Acc:MGI:2147043]
ENSMUSG00000058799	Nap1l1	10:111473191-111498142	41.9829	44.9249	0.0977152	up	0.73255	0.892223	nucleosome assembly protein 1-like 1 [Source:MGI Symbol;Acc:MGI:1855693]
ENSMUSG00000039050	Osbpl2	2:180119305-180162680	13.968	14.0974	0.0133058	up	0.9577	0.982483	oxysterol binding protein-like 2 [Source:MGI Symbol;Acc:MGI:2442832]
ENSMUSG00000094526	Gm21451	14:69337173-69523605	1.25764	1.88875	0.58671	up	0.2966	0.566349	predicted gene, 21451 [Source:MGI Symbol;Acc:MGI:5434806]
ENSMUSG00000051236	Msrb3	10:120781095-120899101	33.8699	24.9673	-0.439962	down	0.15705	0.388198	methionine sulfoxide reductase B3 [Source:MGI Symbol;Acc:MGI:2443538]
ENSMUSG00000062753	AI413582	17:27556619-27565749	17.4415	27.751	0.670012	up	0.113	0.31232	expressed sequence AI413582 [Source:MGI Symbol;Acc:MGI:2146839]
ENSMUSG00000025795	Rassf3	10:121410349-121476250	10.0048	8.37827	-0.255965	down	0.33805	0.60781	Ras association (RalGDS/AF-6) domain family member 3 [Source:MGI Symbol;Acc:MGI:2179722]
ENSMUSG00000029176	Anapc4	5:52834011-52867797	15.5875	16.145	0.050699	up	0.832	0.935012	anaphase promoting complex subunit 4 [Source:MGI Symbol;Acc:MGI:1098673]
ENSMUSG00000032062	2310030G06Rik	9:50739690-50746536	5.62976	7.64492	0.441428	up	0.3156	0.585625	RIKEN cDNA 2310030G06 gene [Source:MGI Symbol;Acc:MGI:1914202]
ENSMUSG00000045362	Tnfrsf26	7:143607658-143685872	2.92282	0.448732	-2.70343	down	0.0006	0.00526679	tumor necrosis factor receptor superfamily, member 26 [Source:MGI Symbol;Acc:MGI:2651928]
ENSMUSG00000024440	Pcdh12	18:38267091-38284402	18.7436	3.4829	-2.42804	down	5.00E-05	0.000606116	protocadherin 12 [Source:MGI Symbol;Acc:MGI:1855700]
ENSMUSG00000027333	Smox	2:131491495-131525922	8.29122	11.037	0.412694	up	0.22065	0.481335	spermine oxidase [Source:MGI Symbol;Acc:MGI:2445356]
ENSMUSG00000033039	Micall1	15:79108971-79141253	1.39006	1.5444	0.151899	up	0.68005	0.867395	microtubule associated monooxygenase, calponin and LIM domain containing -like 1 [Source:MGI Symbol;Acc:MGI:105870]
ENSMUSG00000078185	Chml	1:175662420-175692901	0.605085	0.583788	-0.0516918	down	0.93	0.971529	choroideremia-like [Source:MGI Symbol;Acc:MGI:101913]
ENSMUSG00000110275	Gm5905	7:141177884-141178464	1.80169	2.85129	0.662265	up	0.39485	0.663496	predicted gene 5905 [Source:MGI Symbol;Acc:MGI:3647422]
ENSMUSG00000037949	Ano10	9:122175873-122294423	27.748	36.4989	0.395467	up	0.09255	0.272049	anoctamin 10 [Source:MGI Symbol;Acc:MGI:2143103]
ENSMUSG00000050541	Adra1b	11:43774605-43901210	7.51487	12.3009	0.710941	up	0.0319	0.126121	adrenergic receptor, alpha 1b [Source:MGI Symbol;Acc:MGI:104774]
ENSMUSG00000029175	Slc35f6	5:30647932-30659729	42.6473	27.7891	-0.617931	down	0.02705	0.11086	solute carrier family 35, member F6 [Source:MGI Symbol;Acc:MGI:1922169]
ENSMUSG00000020648	Dus4l	12:31640054-31654826	0.647322	0.739916	0.192879	up	0.7527	0.902452	dihydrouridine synthase 4-like (S. cerevisiae) [Source:MGI Symbol;Acc:MGI:1919166]
ENSMUSG00000044150	A830080D01Rik	X:159526687-159593081	4.56528	3.90752	-0.224449	down	0.4712	0.730223	RIKEN cDNA A830080D01 gene [Source:MGI Symbol;Acc:MGI:2685992]
ENSMUSG00000035227	Spcs2	7:99837568-99917822	137.933	102.116	-0.433764	down	0.0913	0.269617	signal peptidase complex subunit 2 homolog (S. cerevisiae) [Source:MGI Symbol;Acc:MGI:1913874]
ENSMUSG00000025060	Slk	19:47579677-47645246	5.30322	2.82522	-0.908504	down	0.00565	0.0326276	STE20-like kinase [Source:MGI Symbol;Acc:MGI:103241]
ENSMUSG00000026014	Raph1	1:60482291-60567104	76.4603	77.9721	0.0282463	up	0.9486	0.979243	Ras association (RalGDS/AF-6) and pleckstrin homology domains 1 [Source:MGI Symbol;Acc:MGI:1924550]
ENSMUSG00000087424	5730405O15Rik	X:13042014-13045297	0.717758	0.319861	-1.16605	down	0.21265	0.470318	-
ENSMUSG00000034042	Gpbp1l1	4:116557657-116600266	2.64487	4.15023	0.649997	up	0.0939	0.27486	GC-rich promoter binding protein 1-like 1 [Source:MGI Symbol;Acc:MGI:1924360]
ENSMUSG00000044017	Adgrd1	5:129096749-129204599	2.15128	7.39521	1.78139	up	5.00E-05	0.000606116	adhesion G protein-coupled receptor D1 [Source:MGI Symbol;Acc:MGI:3041203]
ENSMUSG00000028188	Spata1	3:146449794-146499753	2.69339	1.33341	-1.01431	down	0.2798	0.548824	spermatogenesis associated 1 [Source:MGI Symbol;Acc:MGI:1918201]
ENSMUSG00000044949	Ubtd2	11:32455369-32516687	7.16846	14.7012	1.0362	up	0.02315	0.0983959	ubiquitin domain containing 2 [Source:MGI Symbol;Acc:MGI:2444752]
ENSMUSG00000032966	Fkbp1a	2:151542482-151561692	258.26	157.769	-0.711009	down	0.0043	0.0261169	FK506 binding protein 1a [Source:MGI Symbol;Acc:MGI:95541]
ENSMUSG00000037580	Gch1	14:47153894-47189413	12.5404	25.896	1.04614	up	0.0002	0.00207909	GTP cyclohydrolase 1 [Source:MGI Symbol;Acc:MGI:95675]
ENSMUSG00000035783	Acta2	19:34241089-34255336	17.3544	97.489	2.48994	up	5.00E-05	0.000606116	actin, alpha 2, smooth muscle, aorta [Source:MGI Symbol;Acc:MGI:87909]
ENSMUSG00000040520	Manea	4:26324505-26346891	5.79169	5.88084	0.0220383	up	0.94615	0.978435	mannosidase, endo-alpha [Source:MGI Symbol;Acc:MGI:2444484]
ENSMUSG00000021376	Tpmt	13:47025169-47084613	17.6596	36.6261	1.05242	up	0.0769	0.238572	thiopurine methyltransferase [Source:MGI Symbol;Acc:MGI:98812]
ENSMUSG00000092405	Gm20402	3:52268335-52353221	8.47239	4.88039	-0.795773	down	0.7663	0.908064	-
ENSMUSG00000036862	Dchs1	7:105752989-105863650	1.63156	0.545666	-1.58017	down	0.0364	0.139149	dachsous 1 (Drosophila) [Source:MGI Symbol;Acc:MGI:2685011]
ENSMUSG00000055447	Cd47	16:49855617-49915010	341.147	138.329	-1.30229	down	0.0114	0.0565107	CD47 antigen (Rh-related antigen, integrin-associated signal transducer) [Source:MGI Symbol;Acc:MGI:96617]
ENSMUSG00000103793	Pcdhga6	18:36930183-37841873	1.90422	1.87425	-0.0228818	down	0.9876	0.995008	protocadherin gamma subfamily A, 6 [Source:MGI Symbol;Acc:MGI:1935218]
ENSMUSG00000047003	Zfp41	15:75616678-75625300	2.57422	2.41356	-0.0929701	down	0.8073	0.925188	zinc finger protein 41 [Source:MGI Symbol;Acc:MGI:99186]
ENSMUSG00000041754	Trem3	17:48247776-48258841	0.321999	0.918071	1.51155	up	0.10625	0.299017	triggering receptor expressed on myeloid cells 3 [Source:MGI Symbol;Acc:MGI:1930003]
ENSMUSG00000032030	Cul5	9:53614581-53681265	10.3705	9.89497	-0.0677223	down	0.8148	0.928007	cullin 5 [Source:MGI Symbol;Acc:MGI:1922967]
ENSMUSG00000020941	Map3k14	11:103219761-103267745	1.63413	1.0997	-0.571411	down	0.2337	0.496727	mitogen-activated protein kinase kinase kinase 14 [Source:MGI Symbol;Acc:MGI:1858204]
ENSMUSG00000038570	Saxo2	7:82632959-82648528	0.51714	2.08712	2.01288	up	0.09555	0.278578	stablizer of axonemal microtubules 2 [Source:MGI Symbol;Acc:MGI:1914618]
ENSMUSG00000108720	Gm44672	7:128744178-128784836	0.310575	0.64251	1.04878	up	0.57825	0.806168	-
ENSMUSG00000040312	Cchcr1	17:35517099-35531015	4.09822	4.42539	0.110809	up	0.786	0.916313	coiled-coil alpha-helical rod protein 1 [Source:MGI Symbol;Acc:MGI:2385321]
ENSMUSG00000024978	Gpam	19:55069733-55099451	7.39367	20.2784	1.45558	up	5.00E-05	0.000606116	glycerol-3-phosphate acyltransferase, mitochondrial [Source:MGI Symbol;Acc:MGI:109162]
ENSMUSG00000030729	Pgm2l1	7:100227393-100278868	0.808636	0.487413	-0.730346	down	0.1959	0.446467	phosphoglucomutase 2-like 1 [Source:MGI Symbol;Acc:MGI:1918224]
ENSMUSG00000073434	Wdr90	17:25794570-25985796	0.881861	1.12582	0.352351	up	0.63035	0.838105	WD repeat domain 90 [Source:MGI Symbol;Acc:MGI:1921267]
ENSMUSG00000017756	Slc12a7	13:73763696-73816743	4.34741	4.63761	0.0932241	up	0.73195	0.892011	solute carrier family 12, member 7 [Source:MGI Symbol;Acc:MGI:1342283]
ENSMUSG00000032625	Thsd7a	6:12311609-12749410	1.91072	4.92115	1.36488	up	0.00015	0.00161187	thrombospondin, type I, domain containing 7A [Source:MGI Symbol;Acc:MGI:2685683]
ENSMUSG00000029761	Cald1	6:34598499-34775473	466.84	421.506	-0.147375	down	0.7382	0.895248	caldesmon 1 [Source:MGI Symbol;Acc:MGI:88250]
ENSMUSG00000020257	Wdr82	9:106170927-106191139	4.88408	5.49644	0.17041	up	0.5657	0.798079	WD repeat domain containing 82 [Source:MGI Symbol;Acc:MGI:1924555]
ENSMUSG00000019872	Smpdl3a	10:57794334-57811830	61.9371	42.3148	-0.549643	down	0.02045	0.0892474	sphingomyelin phosphodiesterase, acid-like 3A [Source:MGI Symbol;Acc:MGI:1931437]
ENSMUSG00000031844	Hsd17b2	8:117701903-117759027	26.5619	58.1091	1.12941	up	5.00E-05	0.000606116	hydroxysteroid (17-beta) dehydrogenase 2 [Source:MGI Symbol;Acc:MGI:1096386]
ENSMUSG00000010554	Mettl16	11:74770829-74828525	11.6223	9.59659	-0.276304	down	0.40085	0.668583	methyltransferase like 16 [Source:MGI Symbol;Acc:MGI:1914743]
ENSMUSG00000026622	Nek2	1:191820369-191833050	1.23278	5.60016	2.18355	up	0.00225	0.0154944	NIMA (never in mitosis gene a)-related expressed kinase 2 [Source:MGI Symbol;Acc:MGI:109359]
ENSMUSG00000020253	Ppm1m	9:106194946-106199746	30.9395	29.2433	-0.0813417	down	0.7446	0.898751	protein phosphatase 1M [Source:MGI Symbol;Acc:MGI:1915155]
ENSMUSG00000037169	Mycn	12:12936095-12941914	4.14373	5.16165	0.316901	up	0.40455	0.670881	v-myc avian myelocytomatosis viral related oncogene, neuroblastoma derived [Source:MGI Symbol;Acc:MGI:97357]
ENSMUSG00000037531	Mrpl47	3:32706297-32751566	4.24241	3.44818	-0.299049	down	0.6802	0.867395	mitochondrial ribosomal protein L47 [Source:MGI Symbol;Acc:MGI:1921850]
ENSMUSG00000033350	Chst2	9:95399291-95406722	3.8963	3.18201	-0.292167	down	0.25405	0.51842	carbohydrate sulfotransferase 2 [Source:MGI Symbol;Acc:MGI:1891160]
ENSMUSG00000022023	Wbp4	14:79459936-79582476	9.3452	6.78118	-0.462689	down	0.31	0.579985	WW domain binding protein 4 [Source:MGI Symbol;Acc:MGI:109568]
ENSMUSG00000002409	Dyrk1b	7:28179468-28187294	5.14617	4.9393	-0.0591936	down	0.86765	0.9476	dual-specificity tyrosine-(Y)-phosphorylation regulated kinase 1b [Source:MGI Symbol;Acc:MGI:1330302]
ENSMUSG00000039367	Sec24c	14:20674320-20703012	22.0518	18.2356	-0.274134	down	0.43535	0.699498	Sec24 related gene family, member C (S. cerevisiae) [Source:MGI Symbol;Acc:MGI:1919746]
ENSMUSG00000002524	Puf60	15:76070183-76080946	128.735	95.1001	-0.436887	down	0.0616	0.204747	poly-U binding splicing factor 60 [Source:MGI Symbol;Acc:MGI:1915209]
ENSMUSG00000000776	Polr3d	14:70438747-70443471	7.62498	7.03276	-0.116642	down	0.73825	0.895248	polymerase (RNA) III (DNA directed) polypeptide D [Source:MGI Symbol;Acc:MGI:1914315]
ENSMUSG00000042396	Rbm7	9:48488700-48495299	81.0651	57.5872	-0.493332	down	0.0372	0.141617	RNA binding motif protein 7 [Source:MGI Symbol;Acc:MGI:1914260]
ENSMUSG00000017737	Mmp9	2:164940779-164955850	2.01152	2.6538	0.399776	up	0.3304	0.600534	matrix metallopeptidase 9 [Source:MGI Symbol;Acc:MGI:97011]
ENSMUSG00000042784	Muc1	3:89229056-89233381	0.800914	0.240355	-1.73648	down	0.01785	0.0802648	mucin 1, transmembrane [Source:MGI Symbol;Acc:MGI:97231]
ENSMUSG00000026940	Ccdc183	2:25583017-25631761	0.688972	0.0727195	-3.24403	down	0.05225	0.181268	coiled-coil domain containing 183 [Source:MGI Symbol;Acc:MGI:1924308]
ENSMUSG00000032526	Deb1	9:121710328-121713388	25.6068	33.4831	0.386909	up	0.39705	0.665167	differentially expressed in B16F10 1 [Source:MGI Symbol;Acc:MGI:1349474]
ENSMUSG00000022160	Mettl3	14:52258810-52305128	15.3789	10.1968	-0.592843	down	0.24195	0.505689	methyltransferase like 3 [Source:MGI Symbol;Acc:MGI:1927165]
ENSMUSG00000030711	Sult1a1	7:126648542-126676432	133.306	140.032	0.0710184	up	0.7832	0.915056	sulfotransferase family 1A, phenol-preferring, member 1 [Source:MGI Symbol;Acc:MGI:102896]
ENSMUSG00000032375	Aph1b	9:66775201-66795490	3.62923	3.68421	0.0216917	up	0.9394	0.976048	aph1 homolog B, gamma secretase subunit [Source:MGI Symbol;Acc:MGI:3522097]
ENSMUSG00000020444	Guk1	11:59183874-59192212	76.6664	69.2567	-0.146641	down	0.54025	0.780267	guanylate kinase 1 [Source:MGI Symbol;Acc:MGI:95871]
ENSMUSG00000040435	Ppp1r15a	7:45461696-45526268	82.5064	84.6719	0.0373768	up	0.9689	0.986792	protein phosphatase 1, regulatory (inhibitor) subunit 15A [Source:MGI Symbol;Acc:MGI:1927072]
ENSMUSG00000028793	Rnf19b	4:129058270-129085886	7.80304	11.7511	0.59069	up	0.0497	0.175959	ring finger protein 19B [Source:MGI Symbol;Acc:MGI:1922484]
ENSMUSG00000097585	E230029C05Rik	7:89954653-90049069	1.45274	1.08008	-0.42764	down	0.68335	0.868126	-
ENSMUSG00000030741	Spns1	7:126370059-126377450	26.9913	33.8793	0.327907	up	0.18565	0.431398	spinster homolog 1 [Source:MGI Symbol;Acc:MGI:1920908]
ENSMUSG00000040648	Ppip5k2	1:97706047-97793709	6.19639	5.14066	-0.269475	down	0.36185	0.631633	diphosphoinositol pentakisphosphate kinase 2 [Source:MGI Symbol;Acc:MGI:2142810]
ENSMUSG00000062198	2700097O09Rik	12:55045660-55080110	6.73777	5.58464	-0.270806	down	0.55125	0.787887	RIKEN cDNA 2700097O09 gene [Source:MGI Symbol;Acc:MGI:1919908]
ENSMUSG00000022840	Adcy5	16:35154876-35305737	7.23297	1.64774	-2.1341	down	5.00E-05	0.000606116	adenylate cyclase 5 [Source:MGI Symbol;Acc:MGI:99673]
ENSMUSG00000028943	Espn	4:152120330-152152371	0.753319	2.95354	1.97112	up	0.00135	0.01026	espin [Source:MGI Symbol;Acc:MGI:1861630]
ENSMUSG00000005465	Il27ra	8:84021470-84042589	11.9429	12.9992	0.122266	up	0.65565	0.852351	interleukin 27 receptor, alpha [Source:MGI Symbol;Acc:MGI:1355318]
ENSMUSG00000089872	Rps6kc1	1:190700201-190911770	5.78745	5.69591	-0.0230004	down	0.93895	0.975875	ribosomal protein S6 kinase polypeptide 1 [Source:MGI Symbol;Acc:MGI:2443419]
ENSMUSG00000004263	Atn1	6:124739182-124756524	2.01655	2.23826	0.150487	up	0.8481	0.940804	atrophin 1 [Source:MGI Symbol;Acc:MGI:104725]
ENSMUSG00000030745	Il21r	7:125603428-125633570	1.81028	0.561524	-1.68879	down	0.0037	0.0231831	interleukin 21 receptor [Source:MGI Symbol;Acc:MGI:1890475]
ENSMUSG00000037892	Pcdh18	3:49743295-49757325	22.1417	9.15215	-1.27458	down	5.00E-05	0.000606116	protocadherin 18 [Source:MGI Symbol;Acc:MGI:1920423]
ENSMUSG00000106147	Rnu3a	10:40258466-40258680	12.316	17.1067	0.474033	up	0.76435	0.907211	-
ENSMUSG00000046671	Mtfr1l	4:134525549-134535387	96.3593	104.375	0.11528	up	0.6211	0.833488	mitochondrial fission regulator 1-like [Source:MGI Symbol;Acc:MGI:1924074]
ENSMUSG00000021737	Psmd6	14:14112183-14120984	100.09	86.6478	-0.208058	down	0.3661	0.6361	proteasome (prosome, macropain) 26S subunit, non-ATPase, 6 [Source:MGI Symbol;Acc:MGI:1913663]
ENSMUSG00000030220	Arhgdib	6:136923654-136968865	392.989	134.448	-1.54743	down	5.00E-05	0.000606116	Rho, GDP dissociation inhibitor (GDI) beta [Source:MGI Symbol;Acc:MGI:101940]
ENSMUSG00000022681	Ntan1	16:13819231-13903131	110.383	92.1339	-0.260719	down	0.49855	0.751025	N-terminal Asn amidase [Source:MGI Symbol;Acc:MGI:108471]
ENSMUSG00000086825	Gm15675	1:130388536-130437914	1.52202	0.145391	-3.38797	down	5.00E-05	0.000606116	-
ENSMUSG00000069893	9930111J21Rik1	11:48904655-49135387	1.8715	0.838761	-1.15786	down	0.6827	0.868097	RIKEN cDNA 9930111J21 gene 1 [Source:MGI Symbol;Acc:MGI:3041173]
ENSMUSG00000035093	Secisbp2l	2:125736985-125782870	8.55609	7.66475	-0.158713	down	0.51875	0.766884	SECIS binding protein 2-like [Source:MGI Symbol;Acc:MGI:1917604]
ENSMUSG00000021754	Map3k1	13:111746427-111808993	7.56757	5.97897	-0.339933	down	0.1541	0.384411	mitogen-activated protein kinase kinase kinase 1 [Source:MGI Symbol;Acc:MGI:1346872]
ENSMUSG00000032527	Pccb	9:100982031-101034898	11.7054	16.8356	0.52434	up	0.07765	0.240238	propionyl Coenzyme A carboxylase, beta polypeptide [Source:MGI Symbol;Acc:MGI:1914154]
ENSMUSG00000028479	Gne	4:44034074-44084177	20.8584	31.1273	0.577551	up	0.0377	0.143112	glucosamine (UDP-N-acetyl)-2-epimerase/N-acetylmannosamine kinase [Source:MGI Symbol;Acc:MGI:1354951]
ENSMUSG00000037913	Tmem156	5:65054345-65092132	0.990205	1.0224	0.0461606	up	0.9459	0.978435	transmembrane protein 156 [Source:MGI Symbol;Acc:MGI:2685292]
ENSMUSG00000024571	Gm16286	18:80206764-80223533	123.563	80.1817	-0.623899	down	0.0187	0.0832701	predicted gene 16286 [Source:MGI Symbol;Acc:MGI:3833940]
ENSMUSG00000002660	Clpp	17:56990263-56996371	44.2247	35.9174	-0.300172	down	0.23565	0.499309	caseinolytic mitochondrial matrix peptidase proteolytic subunit [Source:MGI Symbol;Acc:MGI:1858213]
ENSMUSG00000030255	Sspn	6:145931640-145965223	7.18613	22.5009	1.64669	up	5.00E-05	0.000606116	sarcospan [Source:MGI Symbol;Acc:MGI:1353511]
ENSMUSG00000028468	Rgp1	4:43531518-43587487	3.63923	3.27363	-0.152744	down	0.87575	0.950852	RAB6A GEF compex partner 1 [Source:MGI Symbol;Acc:MGI:1915956]
ENSMUSG00000075044	Slc22a29	19:8160164-8218900	0.315535	1.02278	1.69662	up	0.26775	0.534552	solute carrier family 22. member 29 [Source:MGI Symbol;Acc:MGI:3605624]
ENSMUSG00000047459	Dynlrb1	2:155236532-155250277	218.213	194.57	-0.165444	down	0.49435	0.748457	dynein light chain roadblock-type 1 [Source:MGI Symbol;Acc:MGI:1914318]
ENSMUSG00000027752	Exosc8	3:54692806-54735393	26.8406	21.2614	-0.33618	down	0.43405	0.69848	exosome component 8 [Source:MGI Symbol;Acc:MGI:1916889]
ENSMUSG00000025139	Tollip	7:141874812-141918507	26.9614	21.9773	-0.294879	down	0.21105	0.468161	toll interacting protein [Source:MGI Symbol;Acc:MGI:1891808]
ENSMUSG00000018474	Chd3	11:69343272-69369408	1.86815	3.50934	0.909586	up	0.045	0.1633	chromodomain helicase DNA binding protein 3 [Source:MGI Symbol;Acc:MGI:1344395]
ENSMUSG00000020836	Coro6	11:77462410-77470484	0.0289766	0.562027	4.27768	up	0.0863	0.259555	coronin 6 [Source:MGI Symbol;Acc:MGI:2183448]
ENSMUSG00000020051	Pah	10:87521794-87584129	45.7113	113.167	1.30783	up	5.00E-05	0.000606116	phenylalanine hydroxylase [Source:MGI Symbol;Acc:MGI:97473]
ENSMUSG00000048429	1810026J23Rik	9:21546893-21595970	22.4274	23.6677	0.077653	up	0.8	0.922828	RIKEN cDNA 1810026J23 gene [Source:MGI Symbol;Acc:MGI:1917023]
ENSMUSG00000086004	Gm7805	17:21962551-22071168	3.16621	2.9668	-0.0938451	down	0.95155	0.979736	predicted gene 7805 [Source:MGI Symbol;Acc:MGI:3643359]
ENSMUSG00000081992	Gm13408	2:34406770-34624950	5.76232	12.1985	1.08198	up	0.5262	0.770747	predicted gene 13408 [Source:MGI Symbol;Acc:MGI:3649613]
ENSMUSG00000031402	Mpp1	X:75095853-75131016	46.0074	35.0665	-0.391774	down	0.16985	0.408018	membrane protein, palmitoylated [Source:MGI Symbol;Acc:MGI:105941]
ENSMUSG00000097180	2700038G22Rik	5:23850596-23855038	0.458809	0.565986	0.302872	up	0.6958	0.874163	-
ENSMUSG00000022194	Pabpn1	14:54883376-54898169	11.8535	6.96726	-0.766647	down	0.16505	0.401285	poly(A) binding protein, nuclear 1 [Source:MGI Symbol;Acc:MGI:1859158]
ENSMUSG00000054733	Msra	14:64122624-64455903	55.9665	88.0472	0.653714	up	0.0121	0.0593389	methionine sulfoxide reductase A [Source:MGI Symbol;Acc:MGI:106916]
ENSMUSG00000045671	Spred2	11:19924374-20024026	4.56221	3.18816	-0.517006	down	0.15215	0.381363	sprouty-related, EVH1 domain containing 2 [Source:MGI Symbol;Acc:MGI:2150019]
ENSMUSG00000028743	Akr7a5	4:139310743-139318426	49.9218	73.7831	0.563621	up	0.02365	0.0999995	aldo-keto reductase family 7, member A5 (aflatoxin aldehyde reductase) [Source:MGI Symbol;Acc:MGI:107796]
ENSMUSG00000041132	N4bp2l1	5:150571643-150599540	13.7579	14.0448	0.0297716	up	0.9224	0.96655	NEDD4 binding protein 2-like 1 [Source:MGI Symbol;Acc:MGI:2140872]
ENSMUSG00000024521	Pmaip1	18:66458603-66465550	2.54891	2.48985	-0.0338217	down	0.936	0.974742	phorbol-12-myristate-13-acetate-induced protein 1 [Source:MGI Symbol;Acc:MGI:1930146]
ENSMUSG00000037827	Gm5884	6:128644912-128646391	0.307384	0.570758	0.892838	up	0.3053	0.575005	predicted pseudogene 5884 [Source:MGI Symbol;Acc:MGI:3644646]
ENSMUSG00000067225	Cyp2c54	19:40037940-40073811	21.2085	16.9241	-0.325563	down	0.2535	0.51773	cytochrome P450, family 2, subfamily c, polypeptide 54 [Source:MGI Symbol;Acc:MGI:3642960]
ENSMUSG00000015714	Cers2	3:95253673-95357572	202.354	165.571	-0.289431	down	0.32525	0.595378	ceramide synthase 2 [Source:MGI Symbol;Acc:MGI:1924143]
ENSMUSG00000000320	Alox12	11:70241456-70255353	6.35868	0.744415	-3.09455	down	5.00E-05	0.000606116	arachidonate 12-lipoxygenase [Source:MGI Symbol;Acc:MGI:87998]
ENSMUSG00000037735	2810032G03Rik	12:5375869-5416631	0.521562	1.5131	1.5366	up	0.01	0.0513406	-
ENSMUSG00000030224	Strap	6:137735077-137751932	49.0002	50.9528	0.0563744	up	0.80715	0.92516	serine/threonine kinase receptor associated protein [Source:MGI Symbol;Acc:MGI:1329037]
ENSMUSG00000045996	Polr2k	15:36174009-36177010	73.3563	67.1176	-0.128229	down	0.73795	0.895158	polymerase (RNA) II (DNA directed) polypeptide K [Source:MGI Symbol;Acc:MGI:102725]
ENSMUSG00000054021	Sirt5	13:43370709-43395202	11.1284	6.68392	-0.735482	down	0.07675	0.238258	sirtuin 5 [Source:MGI Symbol;Acc:MGI:1915596]
ENSMUSG00000026942	Traf2	2:25517981-25546940	21.1467	14.8091	-0.513947	down	0.0477	0.170608	TNF receptor-associated factor 2 [Source:MGI Symbol;Acc:MGI:101835]
ENSMUSG00000057666	Gapdh	6:125145240-125166467	96.2779	127.593	0.406268	up	0.12385	0.333388	glyceraldehyde-3-phosphate dehydrogenase [Source:MGI Symbol;Acc:MGI:95640]
ENSMUSG00000111631	RP23-413J12.1	9:70798127-70952226	0.176322	0.60437	1.77722	up	0.53385	0.775751	-
ENSMUSG00000101013	A630072M18Rik	5:20893027-20956398	2.42431	1.67178	-0.536189	down	0.2226	0.484257	-
ENSMUSG00000036533	Cdc42ep3	17:79334024-79358022	107.44	71.4457	-0.58861	down	0.0158	0.073201	CDC42 effector protein (Rho GTPase binding) 3 [Source:MGI Symbol;Acc:MGI:2384718]
ENSMUSG00000092241	Gm20522	17:35116195-35128855	0.657348	0.858599	0.385327	up	0.82695	0.932849	-
ENSMUSG00000033955	Tnks1bp1	2:85048021-85073048	7.73034	11.0396	0.514079	up	0.09325	0.273558	tankyrase 1 binding protein 1 [Source:MGI Symbol;Acc:MGI:2446193]
ENSMUSG00000026799	Med27	2:29346818-29524793	59.4078	28.5262	-1.05837	down	5.00E-05	0.000606116	mediator complex subunit 27 [Source:MGI Symbol;Acc:MGI:1916225]
ENSMUSG00000044700	Tmem201	4:149715374-149738044	8.46816	8.11732	-0.0610457	down	0.82835	0.933623	transmembrane protein 201 [Source:MGI Symbol;Acc:MGI:1196277]
ENSMUSG00000023079	Gtf2ird1	5:134357655-134458030	4.07764	6.66973	0.709895	up	0.0256	0.106164	general transcription factor II I repeat domain-containing 1 [Source:MGI Symbol;Acc:MGI:1861942]
[truncated: 12,669 more rows]
