# Supplementary material for: Expression of hepatic stellate cell activation-related genes in HBV-, HCV-, and nonalcoholic fatty liver disease-associated fibrosis
Source: PLoS One. 2020 May 22;15(5):e0233702. doi: 10.1371/journal.pone.0233702 (PMC7244173; doi:10.1371/journal.pone.0233702)
Supplement: S3 File — (XLSX) [file pone.0233702.s003.xlsx]

## Sheet: Overlapped genes in HBV
EntrezID	symbols	logFC(S4/S0)	AveExpr	P.Value	adj.P.Val	type
22848	AAK1	0.473766	6.30662	0.000196173	0.0032891	UP
4363	ABCC1	0.616336	5.67632	1.99968e-05	0.000596298	UP
10257	ABCC4	1.24598	4.21138	8.9805e-09	1.65881e-06	UP
10006	ABI1	0.556689	6.68692	5.5092e-05	0.00128395	UP
59	ACTA2	0.822597	7.60469	0.000436893	0.00593584	UP
60	ACTB	0.339173	12.1313	0.000158041	0.00282198	UP
102	ADAM10	0.473988	8.62177	1.75229e-05	0.000539451	UP
9510	ADAMTS1	0.742215	5.50908	1.91992e-05	0.000578356	UP
9509	ADAMTS2	1.50225	6.12982	1.15698e-09	3.78791e-07	UP
9719	ADAMTSL2	0.791239	5.52651	2.4803e-06	0.000119797	UP
113	ADCY7	0.814521	5.76446	0.000154563	0.00277256	UP
120	ADD3	0.546917	8.73682	2.14635e-07	1.87763e-05	UP
25960	ADGRA2	0.904254	5.60964	5.76747e-08	7.01903e-06	UP
9289	ADGRG1	1.34018	5.8934	9.87244e-12	2.1591e-08	UP
84890	ADO	0.260715	6.80097	0.000765557	0.00894759	UP
150	ADRA2A	1.03857	3.57112	9.66227e-09	1.75313e-06	UP
165	AEBP1	1.86327	6.91115	1.27226e-11	2.32043e-08	UP
60312	AFAP1	0.234726	1.72099	0.000238847	0.00380283	UP
57016	AKR1B10	3.66679	6.25597	2.53427e-07	2.13789e-05	UP
347902	AMIGO2	0.587082	6.17369	0.000183018	0.00312509	UP
272	AMPD3	0.877455	5.80166	1.893e-07	1.70264e-05	UP
284	ANGPT1	0.564889	2.89553	9.82487e-06	0.000341932	UP
23452	ANGPTL2	0.893027	6.80312	4.47448e-07	3.27938e-05	UP
287	ANK2	0.820601	3.99302	0.000122763	0.00231717	UP
288	ANK3	0.799007	5.8944	2.62637e-06	0.000125085	UP
3730	ANOS1	0.969926	4.76641	1.63084e-05	0.000508938	UP
84168	ANTXR1	1.66532	6.70795	1.82102e-10	1.1742e-07	UP
301	ANXA1	1.01949	7.29183	1.27582e-07	1.26369e-05	UP
302	ANXA2	1.49549	9.07886	1.64461e-08	2.66822e-06	UP
304	ANXA2P2	1.21328	7.36611	1.51838e-08	2.50809e-06	UP
306	ANXA3	1.58656	3.59118	8.03738e-10	2.91256e-07	UP
307	ANXA4	0.892567	10.0411	7.7388e-12	1.92874e-08	UP
308	ANXA5	0.933622	9.08767	9.25012e-08	1.00149e-05	UP
80833	APOL3	1.00847	7.27082	0.0001097	0.00212615	UP
81575	APOLD1	0.51169	5.03594	3.82256e-05	0.000969382	UP
358	AQP1	2.38307	6.50936	8.0736e-11	6.89725e-08	UP
50650	ARHGEF3	0.961303	5.88925	3.19052e-07	2.52448e-05	UP
84159	ARID5B	0.664932	6.57894	4.20916e-05	0.00104655	UP
10123	ARL4C	0.888986	6.08207	3.29341e-06	0.000148326	UP
10550	ARL6IP5	0.492245	9.3661	1.6645e-05	0.000517083	UP
51309	ARMCX1	0.767789	5.28286	1.92395e-06	9.79912e-05	UP
9823	ARMCX2	0.893222	5.58317	1.54036e-08	2.5291e-06	UP
54470	ARMCX6	0.548579	8.53269	3.12422e-05	0.000832035	UP
10109	ARPC2	0.448812	9.03563	8.32287e-06	0.000301559	UP
79642	ARSJ	0.60226	3.33755	3.89174e-06	0.00016874	UP
427	ASAH1	0.506998	8.06604	9.80237e-05	0.00196966	UP
50807	ASAP1	0.597282	7.41274	4.3525e-06	0.000184251	UP
54829	ASPN	0.895184	8.62742	8.89545e-10	3.1378e-07	UP
483	ATP1B3	0.883641	7.38427	8.28785e-07	5.18485e-05	UP
25825	BACE2	1.15016	3.19779	2.22401e-09	5.87428e-07	UP
596	BCL2	0.959606	4.94957	1.84843e-07	1.68384e-05	UP
55859	BEX1	0.879472	6.07559	1.8251e-06	9.44954e-05	UP
80114	BICC1	2.35791	5.03606	2.56571e-10	1.47326e-07	UP
330	BIRC3	1.07472	5.19159	0.000110889	0.00214235	UP
657	BMPR1A	0.428436	6.12135	0.000606007	0.00752177	UP
9184	BUB3	0.388152	8.07235	6.13884e-06	0.000236533	UP
730	C7	1.6777	8.93553	1.82546e-10	1.1742e-07	UP
10486	CAP2	0.788915	5.63847	0.00026169	0.00405724	UP
824	CAPN2	1.23215	8.52513	6.16056e-08	7.42828e-06	UP
834	CASP1	0.936821	6.68859	2.41468e-06	0.000117249	UP
841	CASP8	0.691329	6.84186	8.31107e-08	9.23593e-06	UP
857	CAV1	0.444507	6.8775	7.6066e-05	0.00164904	UP
858	CAV2	1.02455	7.74829	3.0941e-08	4.42853e-06	UP
284119	CAVIN1	0.637043	6.79506	4.60809e-08	5.90443e-06	UP
79839	CCDC102B	0.857332	2.49979	4.96614e-09	1.03635e-06	UP
6363	CCL19	2.16726	6.84448	6.1109e-06	0.000235877	UP
6347	CCL2	1.50698	5.71254	2.60327e-07	2.18303e-05	UP
6364	CCL20	2.3751	4.38298	4.70179e-07	3.39195e-05	UP
6366	CCL21	1.90488	6.4425	4.1964e-07	3.11737e-05	UP
3491	CCN1	1.12667	6.30563	5.31984e-05	0.00124956	UP
1490	CCN2	1.25228	5.87343	4.54863e-06	0.000190135	UP
595	CCND1	0.95655	8.27893	2.24322e-05	0.000650387	UP
894	CCND2	1.11572	5.75527	8.26126e-06	0.000300322	UP
901	CCNG2	0.677634	6.75723	1.07598e-05	0.000367913	UP
729230	CCR2	1.29645	5.5487	6.2598e-07	4.18916e-05	UP
4345	CD200	0.849109	3.8519	2.66954e-05	0.000739178	UP
100133941	CD24	2.68297	5.37953	1.44613e-11	2.35522e-08	UP
960	CD44	0.79341	8.04283	0.000263206	0.00407671	UP
961	CD47	0.425939	8.88893	8.60291e-06	0.000308233	UP
966	CD59	0.435753	8.93646	5.48371e-06	0.000218688	UP
969	CD69	1.22038	3.44546	4.45751e-06	0.000186898	UP
22918	CD93	0.705871	7.3232	1.14728e-07	1.17467e-05	UP
10602	CDC42EP3	1.1009	4.51668	3.12556e-08	4.45026e-06	UP
1009	CDH11	2.19499	3.66028	3.09595e-12	1.69241e-08	UP
1004	CDH6	1.04213	3.11679	3.76873e-11	4.20521e-08	UP
1028	CDKN1C	0.748939	5.5229	5.65844e-08	6.93667e-06	UP
1031	CDKN2C	0.847973	5.14458	0.00026403	0.00408369	UP
10659	CELF2	0.767263	4.57485	1.94875e-06	9.87469e-05	UP
23177	CEP68	0.634848	5.6087	1.2992e-05	0.000425096	UP
1080	CFTR	2.31564	5.44545	3.04804e-10	1.66652e-07	UP
9023	CH25H	1.58103	4.01347	1.90702e-09	5.35338e-07	UP
10164	CHST4	1.84247	5.63726	5.82224e-10	2.4452e-07	UP
22856	CHSY1	0.687139	6.73379	6.25539e-06	0.000240178	UP
26586	CKAP2	0.7411	4.66892	0.000333922	0.00485604	UP
9071	CLDN10	1.99113	5.7159	7.76591e-09	1.47584e-06	UP
6320	CLEC11A	0.922587	5.57311	2.47966e-09	6.21905e-07	UP
57472	CNOT6	0.425408	5.98254	0.000325723	0.00477835	UP
7373	COL14A1	1.63638	5.97547	6.0235e-09	1.18966e-06	UP
1306	COL15A1	1.21783	2.81998	2.06658e-06	0.000103376	UP
1307	COL16A1	0.94009	4.8642	2.94701e-09	7.16123e-07	UP
1277	COL1A1	2.23615	3.47726	6.55248e-12	1.92874e-08	UP
1278	COL1A2	1.99295	8.38558	3.40494e-12	1.69241e-08	UP
1281	COL3A1	1.9185	8.02032	3.32033e-10	1.76252e-07	UP
1282	COL4A1	1.65444	7.98539	2.96553e-11	3.60312e-08	UP
1284	COL4A2	1.65947	7.66823	7.76082e-12	1.92874e-08	UP
1286	COL4A4	1.20952	4.94774	3.58752e-06	0.000158824	UP
1289	COL5A1	1.67071	6.58008	8.27166e-10	2.9559e-07	UP
1290	COL5A2	0.981795	6.0521	4.67674e-08	5.97431e-06	UP
1291	COL6A1	0.670526	8.18641	4.67849e-07	3.38803e-05	UP
1293	COL6A3	1.07526	7.83594	6.75211e-10	2.63689e-07	UP
1363	CPE	1.29793	4.62378	0.000369414	0.00523664	UP
51232	CRIM1	0.832205	5.58587	1.29664e-06	7.23408e-05	UP
1396	CRIP1	1.00108	5.23076	3.63385e-05	0.000932335	UP
1397	CRIP2	0.433907	5.40187	0.000513915	0.00666468	UP
83716	CRISPLD2	1.33837	6.02005	3.89219e-11	4.25611e-08	UP
1410	CRYAB	1.01491	5.1089	0.000558708	0.00709084	UP
131544	CRYBG3	0.450181	6.36701	0.00016874	0.00294945	UP
1452	CSNK1A1	0.3274	8.09496	8.60151e-05	0.00179911	UP
1488	CTBP2	0.509659	6.67478	4.55263e-08	5.85682e-06	UP
1513	CTSK	1.04159	6.68984	2.21735e-11	2.95692e-08	UP
1520	CTSS	0.846036	6.57395	0.000197917	0.00330517	UP
2919	CXCL1	1.23402	4.23206	3.76031e-10	1.94337e-07	UP
3627	CXCL10	1.7122	8.32545	0.000678803	0.00818561	UP
6387	CXCL12	0.588546	10.1508	2.5554e-06	0.000122373	UP
6372	CXCL6	2.81578	4.77133	2.98e-10	1.66257e-07	UP
7852	CXCR4	1.9558	4.93955	1.97737e-08	3.13371e-06	UP
79901	CYBRD1	1.12259	7.20946	2.11853e-09	5.70594e-07	UP
9266	CYTH2	0.799415	4.30959	7.28598e-08	8.38655e-06	UP
9265	CYTH3	0.492965	5.9591	3.75237e-07	2.85739e-05	UP
51339	DACT1	0.893554	4.99839	3.91957e-08	5.29142e-06	UP
64421	DCLRE1C	0.613787	5.09956	0.000106209	0.00207541	UP
1634	DCN	0.83709	11.1151	4.23395e-10	2.02427e-07	UP
4921	DDR2	0.525066	6.1466	4.19278e-05	0.00104485	UP
1672	DEFB1	1.08283	9.39366	0.000131615	0.00245599	UP
27292	DIMT1	0.284336	7.67912	0.000656242	0.00798932	UP
27122	DKK3	1.97298	3.81313	2.39727e-12	1.63838e-08	UP
1805	DPT	1.74719	6.44518	1.15771e-10	8.81394e-08	UP
1809	DPYSL3	1.16512	4.59868	1.40917e-09	4.33031e-07	UP
1829	DSG2	0.562994	7.36047	9.24234e-05	0.00189119	UP
1837	DTNA	0.577039	2.02229	6.72233e-10	2.63689e-07	UP
8445	DYRK2	0.474826	4.54899	4.36751e-05	0.0010771	UP
22873	DZIP1	1.03185	3.4775	7.80795e-09	1.47716e-06	UP
1909	EDNRA	0.849054	6.03789	2.56053e-05	0.000715732	UP
2202	EFEMP1	3.02144	6.16565	6.10261e-13	8.34151e-09	UP
30008	EFEMP2	0.855832	6.20715	4.07053e-09	8.99347e-07	UP
30844	EHD4	0.764358	7.1981	1.91043e-05	0.000576451	UP
1982	EIF4G2	0.241338	10.7326	0.000428019	0.00585128	UP
2004	ELK3	0.713725	7.21753	2.72096e-06	0.000128581	UP
51705	EMCN	0.626281	4.48092	1.53212e-06	8.27755e-05	UP
2012	EMP1	1.79707	5.03612	1.12956e-10	8.81394e-08	UP
55740	ENAH	1.01577	6.37932	7.40621e-08	8.48919e-06	UP
23052	ENDOD1	1.12614	5.71136	2.20538e-10	1.29698e-07	UP
5168	ENPP2	1.37448	8.29218	1.1254e-06	6.49416e-05	UP
953	ENTPD1	0.892448	3.63464	4.07094e-07	3.04902e-05	UP
64097	EPB41L4A	0.876312	5.85485	4.16966e-05	0.00104099	UP
4072	EPCAM	3.63093	5.92079	4.19075e-12	1.7666e-08	UP
2042	EPHA3	2.29631	4.86257	7.25628e-12	1.92874e-08	UP
51513	ETV7	1.04508	3.49223	0.000107246	0.00209193	UP
7430	EZR	0.74193	6.59759	1.06342e-07	1.09703e-05	UP
2152	F3	0.846751	5.01646	4.89436e-11	4.95554e-08	UP
55179	FAIM	1.10319	5.32177	3.34675e-09	7.86921e-07	UP
26049	FAM169A	1.30628	5.55264	1.18661e-06	6.75809e-05	UP
55711	FAR2	0.486557	4.01282	0.000258856	0.00402355	UP
2195	FAT1	2.04459	7.086	8.4038e-09	1.55755e-06	UP
2192	FBLN1	1.47968	4.12633	1.61711e-09	4.77921e-07	UP
2199	FBLN2	0.448066	5.35411	5.24223e-05	0.00123756	UP
10516	FBLN5	1.57791	6.22118	1.56379e-09	4.67646e-07	UP
2200	FBN1	1.35599	6.59637	4.72061e-10	2.09456e-07	UP
55612	FERMT1	0.968695	4.1669	1.10568e-08	1.90704e-06	UP
2258	FGF13	0.814369	4.84461	1.81436e-05	0.000554056	UP
2263	FGFR2	0.820299	8.40429	1.12839e-06	6.49419e-05	UP
2274	FHL2	1.28917	6.1711	3.6705e-07	2.81071e-05	UP
11259	FILIP1L	1.17703	5.27068	3.691e-08	5.05801e-06	UP
2316	FLNA	0.704026	6.53971	9.63212e-07	5.81605e-05	UP
2327	FMO2	1.32493	4.80128	7.14684e-08	8.24375e-06	UP
2331	FMOD	0.68815	5.88752	6.21452e-07	4.17418e-05	UP
2487	FRZB	1.08162	4.37171	2.7749e-06	0.000130342	UP
11167	FSTL1	0.771217	8.54263	2.38653e-06	0.00011624	UP
2530	FUT8	0.88411	4.91851	9.10289e-08	9.89465e-06	UP
486	FXYD2	1.88025	6.43598	1.43535e-09	4.38424e-07	UP
8321	FZD1	0.738641	6.27607	3.24635e-06	0.000146739	UP
8323	FZD6	0.996054	4.47939	3.71516e-06	0.000162762	UP
8324	FZD7	1.71067	4.10937	8.37301e-11	7.04299e-08	UP
2562	GABRB3	1.47754	3.03865	4.88353e-09	1.02302e-06	UP
51809	GALNT7	0.591137	3.46907	3.66262e-05	0.000938397	UP
51313	GASK1B	0.737769	7.01775	1.2477e-05	0.000413946	UP
2627	GATA6	0.664259	7.15958	3.40127e-05	0.000886813	UP
2669	GEM	1.64483	5.55543	6.20239e-08	7.43701e-06	UP
2697	GJA1	1.20775	6.00686	1.21495e-06	6.86941e-05	UP
11010	GLIPR1	0.807988	4.32198	4.37092e-06	0.000184683	UP
2744	GLS	0.540664	5.35286	3.21347e-08	4.52826e-06	UP
83468	GLT8D2	1.02168	4.43715	9.39315e-10	3.22033e-07	UP
2760	GM2A	0.602606	7.00456	0.000287082	0.0043528	UP
10672	GNA13	0.500792	8.59242	3.33195e-05	0.000874577	UP
51280	GOLM1	1.77235	6.19237	2.63191e-08	3.869e-06	UP
2719	GPC3	3.17383	5.11767	3.24405e-10	1.73891e-07	UP
2239	GPC4	1.12593	3.72145	4.90319e-10	2.12763e-07	UP
23171	GPD1L	0.421284	6.41059	0.000497611	0.00650562	UP
51704	GPRC5B	0.638402	3.64373	1.5254e-08	2.51208e-06	UP
2882	GPX7	0.979205	4.68221	4.93723e-06	0.000202356	UP
2869	GRK5	0.659345	6.38782	4.07664e-06	0.000175228	UP
2934	GSN	1.74359	8.63602	3.11231e-08	4.44297e-06	UP
2950	GSTP1	0.852634	7.02065	1.18134e-08	2.02427e-06	UP
2982	GUCY1A1	0.732122	6.82914	4.59717e-06	0.000191724	UP
2983	GUCY1B1	0.520928	6.29801	0.000172352	0.00299439	UP
51454	GULP1	1.08917	3.29653	2.61905e-07	2.1929e-05	UP
9555	H2AFY	0.454007	8.84292	2.9624e-06	0.000136568	UP
55506	H2AFY2	0.727298	5.70003	2.91681e-06	0.000135215	UP
50810	HDGFL3	0.818805	3.71556	6.08472e-09	1.1967e-06	UP
57493	HEG1	0.515492	6.55874	2.16358e-07	1.88666e-05	UP
9843	HEPH	1.33074	4.36751	4.51889e-11	4.66171e-08	UP
3082	HGF	1.38275	4.54491	1.2955e-07	1.27879e-05	UP
3098	HK1	0.651998	7.42706	8.94786e-07	5.49073e-05	UP
10473	HMGN4	0.821184	6.94685	1.66294e-07	1.55155e-05	UP
3183	HNRNPC	0.196127	9.65442	0.000401497	0.00556871	UP
9456	HOMER1	0.671153	4.42065	1.1943e-05	0.000399223	UP
9957	HS3ST1	0.960578	2.76972	2.11013e-10	1.2819e-07	UP
3306	HSPA2	1.56915	5.42567	4.52989e-09	9.67467e-07	UP
26353	HSPB8	0.678676	4.74136	0.000184937	0.00314622	UP
8692	HYAL2	0.377645	6.98169	2.02644e-05	0.000602151	UP
3400	ID4	1.76049	2.89003	2.45648e-09	6.21905e-07	UP
51278	IER5	0.863206	6.71977	8.60058e-07	5.32545e-05	UP
3428	IFI16	1.16218	7.03272	9.54737e-09	1.74583e-06	UP
3459	IFNGR1	0.615986	8.56228	1.23131e-06	6.94753e-05	UP
55081	IFT57	0.773652	5.35929	1.55747e-07	1.46063e-05	UP
3489	IGFBP6	0.861951	5.28798	1.29809e-07	1.27879e-05	UP
3490	IGFBP7	1.17845	10.5541	1.81393e-10	1.1742e-07	UP
9235	IL32	1.02857	7.83999	0.000686243	0.00825712	UP
3631	INPP4A	0.622038	6.87219	0.00020674	0.00341806	UP
8821	INPP4B	0.923936	3.63283	4.1365e-06	0.000177243	UP
3655	ITGA6	0.610361	5.92534	5.37966e-05	0.00126021	UP
3680	ITGA9	0.580447	4.51682	4.09948e-07	3.06201e-05	UP
3685	ITGAV	1.08225	8.10508	8.14457e-09	1.53025e-06	UP
3688	ITGB1	0.487982	10.9784	4.5131e-07	3.29444e-05	UP
3693	ITGB5	0.625859	5.74867	2.51348e-13	6.87123e-09	UP
9358	ITGBL1	2.24983	4.01003	3.33687e-14	1.82443e-09	UP
80760	ITIH5	0.960874	5.29805	9.9643e-08	1.04568e-05	UP
9452	ITM2A	1.10241	6.49372	4.02503e-06	0.000173419	UP
9445	ITM2B	0.212202	11.6695	1.10371e-05	0.000375282	UP
182	JAG1	1.40389	7.38437	4.15874e-10	2.02427e-07	UP
58494	JAM2	0.389149	5.30326	0.000183563	0.00313341	UP
83700	JAM3	0.905921	5.57459	4.27037e-10	2.02427e-07	UP
57608	JCAD	0.49037	3.40869	4.31333e-05	0.00106663	UP
3725	JUN	0.739475	7.61985	0.000218896	0.00356361	UP
3772	KCNJ15	0.820842	4.22468	1.31662e-06	7.30084e-05	UP
3773	KCNJ16	1.83103	4.47355	1.02982e-08	1.83166e-06	UP
3790	KCNS3	0.760601	4.97116	0.000133898	0.00248575	UP
115207	KCTD12	1.25942	7.26155	5.96044e-07	4.04622e-05	UP
3799	KIF5B	0.488495	7.76167	1.06947e-06	6.26054e-05	UP
688	KLF5	0.470438	2.23211	6.55316e-05	0.00146902	UP
3855	KRT7	2.13297	5.37836	7.97484e-10	2.91256e-07	UP
3908	LAMA2	1.26004	5.50311	6.26252e-12	1.92874e-08	UP
3912	LAMB1	1.18991	6.52333	1.01379e-07	1.06007e-05	UP
3915	LAMC1	0.658341	7.44406	6.85727e-08	8.01113e-06	UP
3920	LAMP2	0.300877	10.4415	0.000575264	0.00723713	UP
55323	LARP6	0.554058	4.58887	0.000332121	0.00483974	UP
81606	LBH	1.14083	6.79468	2.76212e-09	6.80266e-07	UP
3945	LDHB	0.851587	8.68797	4.45288e-10	2.04589e-07	UP
23641	LDOC1	0.852044	5.29717	2.99097e-08	4.32622e-06	UP
54741	LEPROT	0.250445	9.52778	0.000689692	0.00828221	UP
3958	LGALS3	1.76693	8.48255	3.2503e-08	4.54501e-06	UP
10186	LHFPL6	0.940362	5.99605	6.70764e-07	4.43459e-05	UP
51474	LIMA1	0.591218	7.97304	8.81072e-08	9.63453e-06	UP
29995	LMCD1	0.689826	5.85858	6.99526e-06	0.000262502	UP
4015	LOX	0.678544	2.77837	3.651e-09	8.28291e-07	UP
4016	LOXL1	2.06462	4.14673	4.67656e-12	1.7666e-08	UP
4017	LOXL2	0.948765	5.00567	4.8951e-08	6.18105e-06	UP
1902	LPAR1	0.957435	3.97068	1.78372e-06	9.27923e-05	UP
55227	LRRC1	1.66485	3.45521	1.28871e-10	9.52165e-08	UP
10234	LRRC17	0.544165	5.12274	0.000480757	0.00635067	UP
4052	LTBP1	0.380283	7.38963	0.000323803	0.0047604	UP
4053	LTBP2	1.04494	5.80859	1.86428e-09	5.2825e-07	UP
4060	LUM	1.04465	3.58336	1.55076e-11	2.35522e-08	UP
56925	LXN	1.83486	5.83978	1.10619e-09	3.66551e-07	UP
4069	LYZ	1.45869	9.20129	2.84724e-07	2.34094e-05	UP
10916	MAGED2	0.272631	7.13756	0.000123405	0.00232421	UP
4131	MAP1B	0.695703	2.82251	9.62781e-10	3.24939e-07	UP
4133	MAP2	1.0924	5.67001	3.06089e-08	4.39249e-06	UP
4214	MAP3K1	0.665344	7.90021	1.96033e-07	1.74458e-05	UP
79884	MAP9	1.14551	3.60952	1.07614e-09	3.5877e-07	UP
4082	MARCKS	1.04727	8.67908	3.77094e-08	5.11604e-06	UP
4175	MCM6	1.11602	6.72664	1.9924e-05	0.000594945	UP
4193	MDM2	0.585524	6.98993	0.0002002	0.00333671	UP
64769	MEAF6	0.586867	7.37566	2.92529e-06	0.000135428	UP
51320	MEX3C	0.551637	5.14571	5.07468e-05	0.00120844	UP
54842	MFSD6	0.968769	5.25702	2.47802e-07	2.0973e-05	UP
4256	MGP	2.00279	6.65651	5.58799e-08	6.88115e-06	UP
4281	MID1	0.752247	5.50327	2.87946e-05	0.000782501	UP
4286	MITF	0.791777	5.75017	2.11139e-07	1.85595e-05	UP
27030	MLH3	0.353055	6.37424	0.000879574	0.00988911	UP
4313	MMP2	1.38882	5.9689	6.85094e-12	1.92874e-08	UP
4316	MMP7	1.77316	4.76025	1.20728e-10	9.04221e-08	UP
26002	MOXD1	1.56131	4.42004	4.08894e-11	4.31095e-08	UP
10205	MPZL2	0.631925	5.82373	7.99066e-05	0.00170195	UP
9902	MRC2	0.666515	6.67685	1.71303e-08	2.771e-06	UP
23255	MTCL1	1.09701	5.45023	5.71181e-08	6.97971e-06	UP
10797	MTHFD2	1.38999	5.36876	8.35626e-07	5.20981e-05	UP
8898	MTMR2	0.773183	5.26941	1.11691e-06	6.45529e-05	UP
54587	MXRA8	0.403718	6.50437	1.97263e-05	0.000590656	UP
4628	MYH10	0.448373	9.00475	0.000337251	0.00489233	UP
103910	MYL12B	0.399065	10.0082	1.37495e-07	1.34242e-05	UP
29116	MYLIP	0.582757	6.30905	1.24478e-05	0.000413225	UP
4644	MYO5A	0.895284	5.66448	5.90487e-06	0.000230277	UP
26509	MYOF	0.790167	5.75064	0.000281205	0.00428986	UP
4673	NAP1L1	0.655049	7.03465	3.05452e-09	7.38964e-07	UP
89795	NAV3	1.28054	4.38904	1.58146e-09	4.69925e-07	UP
22916	NCBP2	0.265635	6.61096	7.13554e-05	0.00157123	UP
8440	NCK2	0.779139	7.15428	1.6163e-07	1.5132e-05	UP
10403	NDC80	1.20151	4.04309	6.69494e-05	0.00149406	UP
4692	NDN	0.708119	5.8625	3.4509e-07	2.68463e-05	UP
23327	NEDD4L	0.556628	4.98459	0.000387813	0.00542491	UP
4739	NEDD9	1.25559	6.24868	1.05242e-07	1.08979e-05	UP
4772	NFATC1	0.585692	4.96874	4.22568e-06	0.000180458	UP
116496	NIBAN1	1.34492	5.11272	5.25762e-06	0.000211679	UP
51199	NIN	0.731882	6.74093	1.86723e-05	0.000566229	UP
4869	NPM1	0.319513	11.1304	3.21854e-07	2.53931e-05	UP
4883	NPR3	0.689263	4.64912	0.000192824	0.00324589	UP
7026	NR2F2	0.518247	8.5261	0.000676855	0.00817132	UP
8439	NSMAF	0.447356	6.79782	0.000222199	0.00360389	UP
4922	NTS	1.68325	4.20753	1.69517e-06	8.91189e-05	UP
91775	NXPE3	0.545045	2.84489	0.000151076	0.0027256	UP
79627	OGFRL1	0.920889	6.5702	3.34785e-06	0.000149913	UP
56944	OLFML3	0.623311	7.80908	1.44507e-05	0.000460597	UP
4958	OMD	0.626955	2.85986	4.09579e-09	8.99347e-07	UP
23594	ORC6	0.537849	5.93564	9.61391e-05	0.00194466	UP
114884	OSBPL10	0.67173	4.0718	6.06778e-05	0.00138059	UP
9180	OSMR	0.665878	3.57219	5.07121e-05	0.00120844	UP
23022	PALLD	1.249	6.99158	2.55915e-08	3.79191e-06	UP
5066	PAM	0.533004	4.83194	1.98778e-07	1.76146e-05	UP
79668	PARP8	0.766887	4.8496	8.70788e-06	0.000311174	UP
5087	PBX1	0.565328	7.15761	5.42597e-05	0.00126888	UP
5125	PCSK5	0.722395	4.46773	1.75496e-07	1.61421e-05	UP
5136	PDE1A	1.01045	3.72078	4.61519e-10	2.08542e-07	UP
5141	PDE4A	0.612021	5.51495	5.59123e-06	0.000221522	UP
5144	PDE4D	0.515303	5.25608	1.39998e-06	7.67742e-05	UP
5154	PDGFA	1.28979	4.45601	2.23528e-08	3.4138e-06	UP
80310	PDGFD	1.81771	5.77372	6.79533e-12	1.92874e-08	UP
5156	PDGFRA	1.39749	8.30081	7.06003e-11	6.32798e-08	UP
5159	PDGFRB	0.566423	5.85846	6.58191e-06	0.000250254	UP
54704	PDP1	0.872128	6.27544	3.02712e-06	0.000138732	UP
10158	PDZK1IP1	1.5529	3.76072	4.3432e-09	9.38594e-07	UP
23024	PDZRN3	1.25684	4.31518	1.58777e-08	2.59914e-06	UP
29951	PDZRN4	0.463021	3.14947	0.000651586	0.00795034	UP
8682	PEA15	0.593064	7.82562	5.15946e-06	0.000208341	UP
5175	PECAM1	0.719582	7.12638	6.32285e-07	4.22619e-05	UP
55023	PHIP	0.456581	3.04421	0.000675369	0.00815679	UP
5294	PIK3CG	0.839781	4.85994	2.25308e-05	0.000652819	UP
5321	PLA2G4A	0.685252	3.98846	8.32658e-05	0.00175436	UP
5325	PLAGL1	0.704436	4.18114	1.0542e-06	6.18439e-05	UP
5327	PLAT	0.816506	4.71032	2.87122e-05	0.000781014	UP
5355	PLP2	0.957588	6.19105	6.31601e-08	7.52349e-06	UP
84898	PLXDC2	1.08681	3.53186	6.8002e-10	2.63689e-07	UP
10154	PLXNC1	1.2374	4.82717	2.86718e-05	0.000780443	UP
56937	PMEPA1	1.15563	4.41874	3.59092e-09	8.2493e-07	UP
5376	PMP22	1.19918	6.60766	2.43305e-09	6.21905e-07	UP
9240	PNMA1	0.920831	6.26179	5.72732e-09	1.1387e-06	UP
5420	PODXL	1.01665	5.85621	7.74497e-10	2.88065e-07	UP
5480	PPIC	0.518263	8.93945	5.07929e-07	3.57874e-05	UP
5500	PPP1CB	0.370583	8.24501	8.10099e-05	0.00171942	UP
5592	PRKG1	0.626425	5.51769	4.39419e-05	0.00108222	UP
5621	PRNP	0.485618	8.27357	0.000105996	0.00207437	UP
8842	PROM1	1.45086	4.67613	5.62883e-08	6.91587e-06	UP
79170	PRR15L	0.792331	5.28604	2.68072e-06	0.000127009	UP
11098	PRSS23	1.08044	6.56853	2.06339e-10	1.26759e-07	UP
11168	PSIP1	0.371268	7.38234	0.000540969	0.00691547	UP
5730	PTGDS	1.66204	7.87668	1.88409e-07	1.69988e-05	UP
5740	PTGIS	0.920877	6.59404	2.4012e-08	3.59602e-06	UP
5757	PTMA	0.229441	10.8633	0.000168947	0.00295211	UP
5764	PTN	0.638225	5.47299	1.20075e-06	6.82443e-05	UP
5783	PTPN13	0.604365	4.60043	1.39195e-06	7.64137e-05	UP
5771	PTPN2	0.376267	7.47105	4.94103e-05	0.00118539	UP
5799	PTPRN2	0.419563	5.30131	0.000485339	0.00639419	UP
7837	PXDN	0.616742	6.72445	2.5248e-05	0.000708278	UP
80223	RAB11FIP1	0.721774	4.85457	1.19756e-07	1.20361e-05	UP
51762	RAB8B	0.725382	7.51871	6.52408e-06	0.000248401	UP
29127	RACGAP1	0.829858	4.93335	0.000297852	0.00447328	UP
10742	RAI2	0.731918	4.41686	3.7214e-08	5.06139e-06	UP
5900	RALGDS	0.445742	6.64085	0.000594242	0.00742	UP
5912	RAP2B	0.748016	7.82537	3.76799e-06	0.000164933	UP
51735	RAPGEF6	0.663792	6.85961	3.77204e-05	0.000958348	UP
5918	RARRES1	1.33808	4.29419	2.87882e-06	0.000133872	UP
65997	RASL11B	0.78866	4.74464	7.22441e-10	2.78165e-07	UP
5925	RB1	0.743012	6.86891	3.55392e-05	0.000917857	UP
10137	RBM12	0.626907	6.90354	9.31198e-06	0.000327838	UP
27303	RBMS3	0.743381	5.43497	5.65251e-06	0.00022282	UP
10231	RCAN2	1.21522	5.11029	6.36436e-05	0.00143105	UP
28984	RGCC	1.34115	4.0182	5.50971e-06	0.000219307	UP
5999	RGS4	1.76368	4.86966	5.36311e-09	1.09393e-06	UP
64285	RHBDF1	0.541876	5.65726	2.89714e-06	0.000134466	UP
6035	RNASE1	0.893972	7.65067	1.63081e-06	8.68203e-05	UP
25897	RNF19A	0.50226	7.7491	0.000112391	0.00216296	UP
6091	ROBO1	0.905701	6.56331	3.88611e-07	2.93471e-05	UP
6093	ROCK1	0.302608	8.5032	0.000803085	0.00925562	UP
51065	RPS27L	0.483791	11.0064	1.90876e-06	9.7534e-05	UP
6252	RTN1	1.13313	3.98795	8.18091e-06	0.000298761	UP
6284	S100A13	0.480745	8.21641	0.000339227	0.00491209	UP
57402	S100A14	0.768085	6.12476	5.0343e-06	0.000205105	UP
6275	S100A4	0.973906	7.3869	1.00555e-05	0.000348742	UP
6277	S100A6	1.51653	6.81491	4.27097e-10	2.02427e-07	UP
26278	SACS	0.648762	3.98141	0.00015636	0.00279928	UP
54809	SAMD9	0.813155	4.99744	0.000223065	0.00361152	UP
6332	SCN7A	1.15736	3.4561	8.8001e-07	5.4183e-05	UP
59342	SCPEP1	0.652642	7.3593	2.42426e-05	0.000685348	UP
9805	SCRN1	0.954153	5.31138	1.04743e-08	1.84385e-06	UP
23231	SEL1L3	1.34973	7.37542	4.07967e-08	5.44039e-06	UP
10512	SEMA3C	1.65353	3.33225	1.89562e-10	1.1913e-07	UP
55752	SEPTIN11	0.397873	7.7771	0.000707874	0.00842286	UP
4735	SEPTIN2	0.313385	9.26742	3.47449e-05	0.000901175	UP
23157	SEPTIN6	0.534406	6.26441	1.89506e-05	0.000572129	UP
989	SEPTIN7	0.437333	9.15303	5.13177e-07	3.60642e-05	UP
23176	SEPTIN8	0.577377	6.58811	1.82711e-06	9.45102e-05	UP
5272	SERPINB9	0.901279	7.1201	4.93895e-05	0.00118539	UP
5270	SERPINE2	1.39427	7.22623	1.5048e-09	4.57084e-07	UP
871	SERPINH1	0.472851	6.77509	0.000420753	0.00577587	UP
27244	SESN1	0.377923	7.46771	0.000612301	0.00757432	UP
6425	SFRP5	0.853919	5.70128	1.34508e-07	1.32032e-05	UP
81855	SFXN3	0.769585	5.32196	2.1076e-08	3.28963e-06	UP
6451	SH3BGRL	0.784745	8.77918	6.1336e-07	4.12999e-05	UP
26751	SH3YL1	1.42648	7.75481	2.16413e-12	1.63838e-08	UP
58516	SINHCAF	0.914445	5.98136	5.25123e-08	6.57005e-06	UP
6500	SKP1	0.207888	11.5447	0.000477346	0.00631628	UP
6558	SLC12A2	1.43572	4.42432	4.44709e-10	2.04589e-07	UP
29957	SLC25A24	0.9742	5.68472	1.08796e-08	1.88839e-06	UP
55186	SLC25A36	0.557395	6.33317	1.6356e-05	0.000509551	UP
1836	SLC26A2	0.764434	3.55261	1.50119e-07	1.43177e-05	UP
81539	SLC38A1	1.68392	5.81409	9.6491e-09	1.75313e-06	UP
25800	SLC39A6	0.354584	8.43419	0.00076712	0.00896011	UP
6578	SLCO2A1	0.661932	4.86585	9.8952e-08	1.04042e-05	UP
28232	SLCO3A1	0.746787	5.30555	3.13975e-08	4.45885e-06	UP
55106	SLFN12	1.239	3.87342	3.28997e-09	7.8299e-07	UP
9353	SLIT2	0.765709	5.04559	4.84665e-12	1.7666e-08	UP
4087	SMAD2	0.304182	7.28381	0.000126743	0.00237888	UP
8467	SMARCA5	0.541819	4.60233	1.24554e-06	6.99895e-05	UP
6605	SMARCE1	0.257685	6.8031	0.000375361	0.00529212	UP
23347	SMCHD1	0.458575	6.04263	0.000481447	0.00635824	UP
6611	SMS	0.374718	6.86414	0.000673032	0.00814116	UP
64750	SMURF2	0.743241	5.73458	5.71066e-09	1.1387e-06	UP
6659	SOX4	1.02631	4.27108	7.5887e-11	6.5859e-08	UP
6662	SOX9	2.12039	6.16125	5.74022e-10	2.43292e-07	UP
6678	SPARC	0.89197	9.09209	9.8832e-11	8.18733e-08	UP
65244	SPATS2	0.83021	4.69158	2.5377e-07	2.13789e-05	UP
10927	SPIN1	0.29511	8.69636	0.000435466	0.00592267	UP
10653	SPINT2	1.51163	6.49876	5.57325e-11	5.44139e-08	UP
10418	SPON1	1.52139	3.71959	3.94475e-09	8.80442e-07	UP
6696	SPP1	2.40027	6.23173	1.04723e-06	6.16996e-05	UP
10252	SPRY1	0.547801	6.80298	1.32982e-05	0.000432015	UP
6711	SPTBN1	0.701859	5.91758	1.30179e-06	7.24201e-05	UP
10558	SPTLC1	0.343697	8.27206	6.95213e-05	0.00153896	UP
8406	SRPX	1.24075	7.41289	2.21356e-09	5.87428e-07	UP
8082	SSPN	1.1381	3.64702	2.6324e-08	3.869e-06	UP
6768	ST14	0.99097	4.48232	6.94348e-08	8.09456e-06	UP
6772	STAT1	1.03685	8.97505	1.35163e-05	0.00043754	UP
6781	STC1	0.835759	3.33135	2.94929e-08	4.27725e-06	UP
9262	STK17B	1.1832	6.24	1.47738e-06	8.03545e-05	UP
27347	STK39	0.993977	4.25106	8.57778e-08	9.43642e-06	UP
11075	STMN2	1.87785	3.79295	8.9708e-12	2.13252e-08	UP
11037	STON1	0.621348	4.39594	1.83239e-06	9.46042e-05	UP
6809	STX3	0.59047	6.38223	2.09527e-07	1.84773e-05	UP
10228	STX6	0.46401	6.33936	7.93091e-05	0.00169649	UP
10923	SUB1	0.413259	10.3665	1.85341e-05	0.000563285	UP
79987	SVEP1	0.993793	6.26302	3.16483e-08	4.48283e-06	UP
23075	SWAP70	0.730052	5.28948	8.85238e-07	5.44436e-05	UP
10492	SYNCRIP	0.427003	6.77565	9.73245e-05	0.00196138	UP
4070	TACSTD2	2.48842	5.44537	3.53137e-10	1.85651e-07	UP
6876	TAGLN	1.41902	6.14499	2.07623e-06	0.000103669	UP
23272	TASOR	0.421722	6.60149	2.67574e-05	0.000740365	UP
8887	TAX1BP1	0.215182	8.33614	9.9027e-05	0.00198399	UP
23158	TBC1D9	0.320726	8.79073	0.000818772	0.00938694	UP
51186	TCEAL9	1.25659	7.56464	3.62772e-09	8.26441e-07	UP
6925	TCF4	0.81114	7.89153	3.67483e-08	5.05801e-06	UP
26136	TES	1.14987	6.77783	3.96701e-08	5.33557e-06	UP
54997	TESC	1.22416	5.25008	2.51651e-09	6.28266e-07	UP
7041	TGFB1I1	0.783288	5.93101	2.89993e-05	0.000786271	UP
7042	TGFB2	0.854632	4.04808	5.73515e-07	3.94166e-05	UP
7045	TGFBI	0.620262	10.144	4.40768e-06	0.000185635	UP
7056	THBD	0.369925	3.44939	3.291e-05	0.000866323	UP
7057	THBS1	1.84853	6.05583	8.75726e-08	9.59525e-06	UP
7058	THBS2	1.98837	6.42618	2.32355e-10	1.35149e-07	UP
221981	THSD7A	1.13815	3.61991	6.56753e-10	2.62102e-07	UP
7070	THY1	1.27828	5.17282	3.27148e-12	1.69241e-08	UP
7076	TIMP1	1.0937	10.047	2.46976e-09	6.21905e-07	UP
7078	TIMP3	0.682199	7.62367	9.48111e-07	5.747e-05	UP
7098	TLR3	0.47363	5.90634	0.000748757	0.00878035	UP
4071	TM4SF1	0.7111	8.55146	4.58954e-09	9.76393e-07	UP
55858	TMEM165	0.723851	6.10963	4.43153e-07	3.26102e-05	UP
25829	TMEM184B	0.429085	6.31866	5.8196e-06	0.000227604	UP
79134	TMEM185B	0.762117	5.12222	1.05237e-06	6.18439e-05	UP
79652	TMEM204	0.551624	6.72735	6.24713e-07	4.18916e-05	UP
23585	TMEM50A	0.448779	8.24769	5.69137e-06	0.00022419	UP
64699	TMPRSS3	1.66115	3.45966	1.40137e-10	9.95066e-08	UP
9168	TMSB10	0.858143	10.725	5.56282e-07	3.86464e-05	UP
7128	TNFAIP3	0.616764	6.95407	2.0847e-05	0.000616782	UP
51330	TNFRSF12A	0.73045	6.3411	1.27072e-05	0.000419797	UP
27242	TNFRSF21	1.16175	6.76575	7.12992e-09	1.37263e-06	UP
25941	TPGS2	0.734502	6.52533	4.33959e-08	5.67533e-06	UP
7168	TPM1	1.29538	8.62399	2.08536e-09	5.6444e-07	UP
7169	TPM2	1.11905	5.52357	0.000199764	0.00333296	UP
7846	TUBA1A	1.16231	7.85695	1.70324e-07	1.5801e-05	UP
84617	TUBB6	0.98276	6.00815	1.40676e-09	4.33031e-07	UP
7991	TUSC3	1.29077	6.5627	1.80565e-09	5.20344e-07	UP
57045	TWSG1	0.738028	6.59189	9.18e-07	5.60801e-05	UP
7298	TYMS	1.71515	7.17905	1.30139e-06	7.24201e-05	UP
7319	UBE2A	0.487435	8.25543	1.01596e-07	1.06007e-05	UP
7357	UGCG	0.51215	8.54525	0.000408864	0.0056494	UP
10451	VAV3	0.409114	3.74944	3.38465e-05	0.000883743	UP
1462	VCAN	1.713	5.36663	2.95352e-11	3.60312e-08	UP
7414	VCL	0.693254	8.55113	7.15625e-07	4.65795e-05	UP
7421	VDR	0.381132	2.94304	0.000313333	0.00464268	UP
7424	VEGFC	0.725524	5.0427	7.21812e-06	0.00026847	UP
389136	VGLL3	0.746958	2.08044	1.44313e-07	1.38826e-05	UP
81552	VOPP1	0.68203	7.94957	8.11796e-07	5.11347e-05	UP
54832	VPS13C	0.570986	8.79677	0.000491165	0.00645028	UP
4013	VWA5A	0.508088	5.74973	2.07601e-05	0.000615542	UP
7450	VWF	1.00374	6.25585	5.13955e-06	0.000208137	UP
7456	WIPF1	0.953122	6.28949	6.77265e-06	0.000255905	UP
79971	WLS	0.86422	5.9861	2.78748e-05	0.000763173	UP
55841	WWC3	0.504768	5.54528	0.000284739	0.00432447	UP
7534	YWHAZ	0.565582	8.8059	8.29433e-08	9.23593e-06	UP
58486	ZBED5	0.42569	7.34545	1.36257e-05	0.00044004	UP
253461	ZBTB38	0.512183	7.67609	0.000138512	0.00255245	UP
51101	ZC2HC1A	0.431267	2.44249	0.000437895	0.00594444	UP
9839	ZEB2	0.942682	5.29676	7.91518e-06	0.000291031	UP
23414	ZFPM2	1.00588	5.2203	4.37958e-06	0.000184763	UP
51427	ZNF107	0.834419	4.01076	3.81807e-06	0.000166527	UP
10308	ZNF267	0.740587	4.75384	5.05594e-05	0.00120766	UP
7594	ZNF43	0.457829	3.40823	5.25714e-06	0.000211679	UP
80264	ZNF430	0.61823	4.72564	1.58638e-06	8.52018e-05	UP
90333	ZNF468	0.681914	4.22635	0.000536297	0.00687988	UP
55205	ZNF532	0.644212	4.82009	1.07925e-05	0.00036834	UP
55769	ZNF83	1.19587	4.56657	4.03796e-10	2.02427e-07	UP
14	AAMP	-0.244901	8.01939	2.29419e-05	0.000658578	DOWN
18	ABAT	-0.397243	7.03752	0.000611527	0.00757139	DOWN
10060	ABCC9	-0.97801	5.12554	1.15992e-07	1.17756e-05	DOWN
9429	ABCG2	-1.051	8.03914	1.68029e-09	4.91283e-07	DOWN
32	ACACB	-0.760247	8.91065	8.62999e-07	5.33761e-05	DOWN
35	ACADS	-0.676699	7.27966	5.4885e-08	6.78035e-06	DOWN
36	ACADSB	-0.902871	10.2248	4.56547e-07	3.32379e-05	DOWN
38	ACAT1	-0.546204	5.21821	8.38953e-06	0.00030335	DOWN
107	ADCY1	-1.59464	7.01469	1.8647e-09	5.2825e-07	DOWN
166647	ADGRA3	-0.703429	2.94185	3.24745e-06	0.000146739	DOWN
125	ADH1B	-0.337902	12.6111	3.79798e-06	0.000165858	DOWN
132	ADK	-0.334399	9.91387	2.39384e-05	0.00068117	DOWN
8165	AKAP1	-0.39766	8.87814	0.000194338	0.00326634	DOWN
208	AKT2	-0.282587	7.12958	0.000104002	0.00204912	DOWN
10840	ALDH1L1	-0.946287	9.96936	3.22647e-08	4.53489e-06	DOWN
217	ALDH2	-0.479004	12.3181	2.36133e-09	6.1479e-07	DOWN
4329	ALDH6A1	-0.505755	10.3013	4.06678e-05	0.00101949	DOWN
316	AOX1	-0.645119	11.8513	6.38951e-09	1.24767e-06	DOWN
319	APOF	-0.782353	9.88314	2.71552e-05	0.000749097	DOWN
360	AQP3	-0.427525	6.9329	0.000423942	0.0058122	DOWN
79754	ASB13	-0.407868	7.63634	1.26621e-05	0.00041856	DOWN
8623	ASMTL	-0.466225	7.52452	2.6439e-05	0.000734154	DOWN
222255	ATXN7L1	-0.533812	4.85034	3.21924e-05	0.000851947	DOWN
590	BCHE	-0.774339	10.3748	0.000352311	0.00505712	DOWN
593	BCKDHA	-0.281148	8.07021	0.000387866	0.00542491	DOWN
594	BCKDHB	-0.38586	7.74544	0.000417635	0.005743	DOWN
649	BMP1	-0.320709	6.67893	3.84165e-05	0.000972867	DOWN
54494	C11orf71	-0.552881	7.63303	4.34093e-06	0.000184128	DOWN
64755	C16orf58	-0.330463	6.98874	0.000402677	0.00558224	DOWN
726	CAPN5	-0.653255	7.4506	9.91038e-07	5.94134e-05	DOWN
23589	CARHSP1	-0.304245	8.88824	0.000304984	0.00455353	DOWN
875	CBS	-0.657288	8.95303	3.88229e-08	5.25406e-06	DOWN
9973	CCS	-0.547106	7.64063	8.01629e-07	5.07869e-05	DOWN
8555	CDC14B	-0.46143	7.50578	0.000677513	0.00817727	DOWN
53841	CDHR5	-0.641955	8.19044	8.66121e-07	5.34482e-05	DOWN
23491	CES3	-0.626243	8.49528	2.6129e-06	0.00012466	DOWN
81494	CFHR5	-0.981563	9.40706	5.4734e-08	6.78035e-06	DOWN
10332	CLEC4M	-1.18783	8.23926	3.91268e-09	8.80442e-07	DOWN
7555	CNBP	-0.294984	7.5791	0.000817471	0.00937794	DOWN
22837	COBLL1	-0.518755	9.5911	0.000181489	0.00310479	DOWN
55313	CPPED1	-0.521102	6.98005	3.89804e-06	0.000168879	DOWN
1384	CRAT	-0.282813	7.76656	5.72705e-05	0.00132121	DOWN
1528	CYB5A	-0.189305	12.0591	0.000114413	0.00219416	DOWN
1544	CYP1A2	-0.707577	12.406	5.38076e-07	3.74768e-05	DOWN
1557	CYP2C19	-2.21862	8.47674	2.01925e-07	1.78356e-05	DOWN
1571	CYP2E1	-0.37249	4.64755	0.000701681	0.00837207	DOWN
80344	DCAF11	-0.37447	8.77706	0.000129651	0.00242232	DOWN
55827	DCAF6	-0.360535	6.82731	0.000612318	0.00757432	DOWN
28955	DEXI	-0.364423	7.84496	7.3465e-05	0.00160861	DOWN
56521	DNAJC12	-0.889765	8.52119	2.06593e-05	0.000613217	DOWN
29947	DNMT3L	-1.20947	6.71388	2.10576e-07	1.85398e-05	DOWN
57171	DOLPP1	-0.254442	7.54014	0.000469056	0.00625655	DOWN
11221	DUSP10	-0.52982	6.54326	0.0001189	0.00226195	DOWN
10682	EBP	-0.519746	9.8584	1.99142e-06	0.000100722	DOWN
80303	EFHD1	-1.42261	7.22795	3.87039e-06	0.000167947	DOWN
157697	ERICH1	-0.523594	6.36364	3.17009e-06	0.000143957	DOWN
51011	FAHD2A	-0.382732	8.77611	1.90381e-07	1.70921e-05	DOWN
25854	FAM149A	-0.486933	6.78828	1.81898e-05	0.000554363	DOWN
10826	FAXDC2	-0.489261	8.73017	1.88824e-05	0.0005707	DOWN
2356	FPGS	-0.253654	6.76216	0.000377355	0.00531139	DOWN
2395	FXN	-0.499502	5.93922	4.2706e-05	0.00105748	DOWN
2584	GALK1	-0.939671	6.81044	1.93447e-07	1.72609e-05	DOWN
2593	GAMT	-0.33985	9.10054	0.000642733	0.00787182	DOWN
8209	GATD3A	-0.189539	10.0588	0.000718615	0.00851914	DOWN
23464	GCAT	-0.655688	8.10361	2.95479e-07	2.38984e-05	DOWN
2644	GCHFR	-0.530717	9.1076	9.65606e-06	0.000337345	DOWN
2819	GPD1	-0.595419	7.40958	3.82518e-06	0.000166647	DOWN
2852	GPER1	-0.70546	7.68626	4.311e-06	0.000183243	DOWN
79774	GRTP1	-0.46762	7.92644	0.000770845	0.00899017	DOWN
51179	HAO2	-0.969391	10.5808	4.61123e-08	5.90443e-06	DOWN
8841	HDAC3	-0.253642	7.58687	0.000472532	0.00627842	DOWN
3249	HPN	-0.428891	10.6467	2.79174e-06	0.000130908	DOWN
3250	HPR	-1.31902	9.58003	6.13102e-10	2.48306e-07	DOWN
3483	IGFALS	-0.969295	7.94117	7.95404e-08	8.92992e-06	DOWN
84818	IL17RC	-0.475306	5.67057	1.4805e-05	0.00047007	DOWN
3697	ITIH1	-0.591165	11.6085	1.0064e-06	6.00708e-05	DOWN
3712	IVD	-0.389609	9.46879	5.14413e-05	0.00121861	DOWN
3781	KCNN2	-2.57029	7.11787	3.40395e-09	7.91961e-07	DOWN
3795	KHK	-0.611137	10.1933	5.99989e-08	7.2576e-06	DOWN
3931	LCAT	-0.942716	9.36268	3.15338e-09	7.59521e-07	DOWN
3990	LIPC	-0.956965	9.67688	1.5375e-06	8.29023e-05	DOWN
4123	MAN2C1	-0.385819	5.90968	0.0002946	0.00444093	DOWN
4128	MAOA	-0.573353	7.18371	9.65656e-08	1.03258e-05	DOWN
5604	MAP2K1	-0.756168	9.14707	3.61367e-06	0.000159609	DOWN
5599	MAPK8	-0.365215	3.86844	0.000867827	0.00978779	DOWN
4143	MAT1A	-0.682202	11.2787	6.3576e-09	1.24589e-06	DOWN
4311	MME	-0.869176	6.82888	1.99889e-05	0.000596298	DOWN
80168	MOGAT2	-0.489731	5.84444	6.029e-06	0.000233784	DOWN
51734	MSRB1	-0.222658	10.2626	0.00079169	0.00915905	DOWN
4493	MT1E	-0.449529	12.4984	1.16108e-05	0.000390823	DOWN
4494	MT1F	-0.669812	11.7367	1.39344e-05	0.000447892	DOWN
4495	MT1G	-0.606984	12.7144	2.11089e-05	0.000622843	DOWN
4496	MT1H	-0.566466	12.4686	1.5056e-05	0.000475465	DOWN
645745	MT1HL1	-0.389064	12.354	5.97109e-05	0.00136541	DOWN
4499	MT1M	-1.54499	9.42378	4.27788e-06	0.00018216	DOWN
4501	MT1X	-0.667242	11.9889	5.94532e-07	4.04622e-05	DOWN
4502	MT2A	-0.345224	12.9396	4.74997e-05	0.00114969	DOWN
54996	MTARC2	-0.815991	9.47823	9.68845e-08	1.03258e-05	DOWN
9110	MTMR4	-0.484673	8.69125	1.1948e-05	0.000399223	DOWN
27163	NAAA	-0.49681	6.84445	9.68231e-05	0.00195417	DOWN
10062	NR1H3	-0.301468	8.08364	0.000118025	0.00224845	DOWN
221443	OARD1	-0.238898	8.07205	0.000547689	0.00698994	DOWN
79676	OGFOD2	-0.338972	6.1352	0.00010417	0.00204968	DOWN
5016	OVGP1	-0.574122	6.36338	1.20043e-05	0.000400447	DOWN
400961	PAIP2B	-0.576568	6.97815	6.97968e-05	0.00154147	DOWN
9924	PAN2	-0.504519	7.66921	4.18469e-05	0.00104379	DOWN
54956	PARP16	-0.374732	6.26018	1.93456e-05	0.000581165	DOWN
64081	PBLD	-0.766238	7.56744	9.20627e-06	0.000325374	DOWN
26577	PCOLCE2	-2.00271	6.23459	2.7412e-08	4.00735e-06	DOWN
5833	PCYT2	-0.34438	7.86576	0.000142425	0.0026035	DOWN
9409	PEX16	-0.222461	8.05477	0.000156543	0.00280072	DOWN
5236	PGM1	-0.294851	10.9939	1.81764e-05	0.000554265	DOWN
55650	PIGV	-0.344409	8.0785	0.000167605	0.00293994	DOWN
83394	PITPNM3	-0.644194	5.69241	0.000794784	0.00918512	DOWN
11145	PLAAT3	-0.365588	8.91255	0.000137918	0.00254313	DOWN
5425	POLD2	-0.396853	7.45724	0.000111069	0.00214508	DOWN
5502	PPP1R1A	-2.00255	9.09787	6.09685e-10	2.48306e-07	DOWN
5635	PRPSAP1	-0.333702	9.07097	2.3998e-05	0.000681961	DOWN
5816	PVALB	-0.704632	4.78789	4.13643e-06	0.000177243	DOWN
23475	QPRT	-0.368558	9.06832	5.10701e-05	0.00121192	DOWN
6009	RHEB	-1.02843	5.43251	4.22864e-07	3.13705e-05	DOWN
6097	RORC	-0.452375	6.59182	8.788e-06	0.000313019	DOWN
6256	RXRA	-0.561777	6.50712	5.96129e-07	4.04622e-05	DOWN
23034	SAMD4A	-0.618839	3.44921	3.42889e-07	2.68058e-05	DOWN
1757	SARDH	-0.550484	7.77478	5.78003e-06	0.00022654	DOWN
6383	SDC2	-0.484817	9.51086	2.0002e-05	0.000596298	DOWN
112869	SGF29	-0.308353	6.55481	7.5761e-07	4.86749e-05	DOWN
59307	SIGIRR	-0.700659	8.42492	2.29704e-05	0.000658578	DOWN
23410	SIRT3	-0.400347	6.67656	5.00858e-05	0.00119687	DOWN
23408	SIRT5	-0.459605	7.5064	1.03351e-06	6.11551e-05	DOWN
64849	SLC13A3	-0.53106	5.97723	0.000303203	0.00453436	DOWN
117247	SLC16A10	-1.05551	7.35957	2.15841e-07	1.88516e-05	DOWN
51312	SLC25A37	-0.762064	4.48086	7.27022e-06	0.000269491	DOWN
55244	SLC47A1	-0.676658	9.71015	4.15566e-06	0.000177786	DOWN
10302	SNAPC5	-0.391939	3.78733	0.000216672	0.00354122	DOWN
90864	SPSB3	-0.412483	6.08713	1.08049e-05	0.000368532	DOWN
10402	ST3GAL6	-0.806112	6.32393	3.94335e-06	0.000170454	DOWN
8576	STK16	-0.30675	4.99267	0.000443856	0.00600095	DOWN
6926	TBX3	-0.571476	8.30041	0.000249897	0.00393297	DOWN
7035	TFPI	-0.530916	4.69568	0.000433755	0.00590968	DOWN
7036	TFR2	-0.48498	11.3071	7.91734e-07	5.02182e-05	DOWN
79896	THNSL1	-0.433066	7.36942	0.000312045	0.00463182	DOWN
7064	THOP1	-1.009	7.25264	3.87074e-07	2.9312e-05	DOWN
7089	TLE2	-0.366032	6.78376	0.000220683	0.00358509	DOWN
51619	UBE2D4	-0.317997	8.11264	4.7264e-06	0.000195752	DOWN
9942	XYLB	-0.463311	5.75357	0.00036951	0.00523664	DOWN

## Sheet: Overlapped genes in HCV
EntrezID	symbols	logFC(cirrhosis/normal)	AveExpr	P.Value	adj.P.Val	type
22848	AAK1	0.764073	7.97233	4.23e-09	3.89e-08	UP
4363	ABCC1	0.869754	6.94296	1.59e-11	2.55e-10	UP
10257	ABCC4	1.26041	6.23145	1.01e-14	3.38e-13	UP
10006	ABI1	0.443225	7.96314	8.19e-05	0.000269762	UP
59	ACTA2	1.632	9.84089	4.38e-11	6.27e-10	UP
60	ACTB	0.367569	11.0534	0.00332771	0.00740204	UP
102	ADAM10	0.448504	9.1962	2.23e-06	1.09e-05	UP
9510	ADAMTS1	1.81619	9.54926	5.53e-10	6.21e-09	UP
9509	ADAMTS2	0.60051	6.59035	1.29e-07	8.47e-07	UP
9719	ADAMTSL2	1.02427	6.05671	9.85e-15	3.3e-13	UP
113	ADCY7	0.889538	5.40463	8.02e-07	4.35e-06	UP
120	ADD3	1.52204	9.17351	2.9e-21	4.23e-19	UP
25960	ADGRA2	0.611866	5.92775	4.45e-14	1.27e-12	UP
9289	ADGRG1	0.643407	7.23759	3.37e-08	2.52e-07	UP
84890	ADO	0.39033	6.53049	0.000612722	0.00163782	UP
150	ADRA2A	0.813158	5.17499	4e-08	2.94e-07	UP
165	AEBP1	1.65172	8.29138	3.7e-24	9.36e-22	UP
60312	AFAP1	0.260268	3.99397	1.5e-08	1.22e-07	UP
57016	AKR1B10	2.93508	8.81558	1.07e-10	1.4e-09	UP
347902	AMIGO2	0.922099	6.81413	3.62e-07	2.12e-06	UP
272	AMPD3	0.600648	6.32635	2.21e-09	2.17e-08	UP
284	ANGPT1	0.674342	4.89911	2.32e-06	1.12e-05	UP
23452	ANGPTL2	0.762712	7.19034	2.71e-11	4.07e-10	UP
287	ANK2	1.22223	5.54038	1.2e-10	1.55e-09	UP
288	ANK3	2.85402	8.63481	1.39e-25	4.85e-23	UP
3730	ANOS1	0.667884	5.61987	6.4e-05	0.000216309	UP
84168	ANTXR1	0.209302	4.5285	0.000198788	0.000597707	UP
301	ANXA1	2.94714	8.26689	1.39e-21	2.2e-19	UP
302	ANXA2	1.40631	11.0974	2.4e-18	1.89e-16	UP
304	ANXA2P2	0.722122	8.83908	7.06e-11	9.65e-10	UP
306	ANXA3	2.63662	6.36678	1.03e-19	1.1e-17	UP
307	ANXA4	1.68433	10.8915	9.65e-23	1.89e-20	UP
308	ANXA5	0.346545	9.77487	0.00309321	0.00693374	UP
80833	APOL3	1.43423	7.57201	1.06e-13	2.83e-12	UP
81575	APOLD1	2.72496	7.875	1.29e-21	2.05e-19	UP
358	AQP1	3.02183	8.81611	3.89e-27	1.77e-24	UP
50650	ARHGEF3	1.4197	6.63532	1.42e-15	5.7e-14	UP
84159	ARID5B	1.60309	8.06736	2.43e-14	7.48e-13	UP
10123	ARL4C	2.77058	7.50189	1.34e-24	3.79e-22	UP
10550	ARL6IP5	1.02001	9.65297	1.52e-16	7.79e-15	UP
51309	ARMCX1	1.18222	6.05099	8.87e-11	1.19e-09	UP
9823	ARMCX2	0.68024	6.0726	1.91e-07	1.2e-06	UP
54470	ARMCX6	0.49507	8.20319	2.11e-07	1.31e-06	UP
10109	ARPC2	0.781913	9.81493	4.17e-12	7.6e-11	UP
79642	ARSJ	0.253149	4.68248	0.0021408	0.0049896	UP
427	ASAH1	0.753833	10.4149	1.36e-15	5.51e-14	UP
50807	ASAP1	1.10235	6.03206	3.98e-12	7.3e-11	UP
54829	ASPN	2.507	9.78597	1.04e-27	5.8e-25	UP
483	ATP1B3	2.00852	9.06984	1.54e-14	4.96e-13	UP
25825	BACE2	1.80197	7.00665	1.65e-17	1.04e-15	UP
596	BCL2	1.73237	6.00617	2.64e-22	4.74e-20	UP
55859	BEX1	0.536305	6.28793	1.37e-05	5.45e-05	UP
80114	BICC1	2.72326	7.03323	2.7e-26	1.06e-23	UP
330	BIRC3	1.48704	8.06619	5.47e-08	3.9e-07	UP
657	BMPR1A	0.575742	6.36193	3e-05	0.00011027	UP
9184	BUB3	0.576928	8.25211	1.08e-08	9.05e-08	UP
730	C7	2.28972	10.759	8.58e-31	8.31e-28	UP
10486	CAP2	0.606083	5.60747	1.23e-06	6.36e-06	UP
824	CAPN2	1.42433	9.63039	4e-21	5.61e-19	UP
834	CASP1	1.74536	6.24066	3.93e-22	6.89e-20	UP
841	CASP8	0.690256	7.29006	8.13e-07	4.41e-06	UP
857	CAV1	1.7217	7.54116	2.99e-16	1.42e-14	UP
858	CAV2	1.08349	9.16238	1.52e-11	2.45e-10	UP
284119	CAVIN1	1.15868	7.53421	8.69e-15	2.95e-13	UP
79839	CCDC102B	0.889475	4.76526	4.83e-11	6.84e-10	UP
6363	CCL19	3.77888	8.71683	1.94e-22	3.61e-20	UP
6347	CCL2	2.30392	9.25537	1.97e-08	1.57e-07	UP
6364	CCL20	2.26574	7.84853	1.39e-07	9.01e-07	UP
6366	CCL21	2.51288	8.07323	2.56e-21	3.78e-19	UP
3491	CCN1	2.26121	8.59742	2.43e-13	5.89e-12	UP
1490	CCN2	3.56656	9.44297	1.97e-24	5.41e-22	UP
595	CCND1	0.637911	8.58027	3.49e-05	0.000126396	UP
894	CCND2	1.15176	6.95166	8.34e-12	1.43e-10	UP
901	CCNG2	1.02317	7.03954	1.79e-09	1.78e-08	UP
729230	CCR2	0.461561	5.08057	0.000574518	0.00154423	UP
4345	CD200	0.595329	4.71084	1.3e-06	6.66e-06	UP
100133941	CD24	2.14902	10.1773	5.77e-13	1.29e-11	UP
960	CD44	2.09382	8.47263	9.93e-18	6.62e-16	UP
961	CD47	0.474225	8.60019	1.09e-06	5.72e-06	UP
966	CD59	0.898628	10.1427	8.56e-18	5.81e-16	UP
969	CD69	3.46563	7.43605	3.57e-22	6.31e-20	UP
22918	CD93	1.11724	8.03445	5.64e-09	5.03e-08	UP
10602	CDC42EP3	2.18101	7.33802	1.96e-19	1.95e-17	UP
1009	CDH11	1.70799	5.73563	6.95e-15	2.42e-13	UP
1004	CDH6	0.631318	4.61967	2e-12	3.97e-11	UP
1028	CDKN1C	1.75299	6.98485	9.16e-17	4.94e-15	UP
1031	CDKN2C	0.581167	6.30192	3.2e-08	2.41e-07	UP
10659	CELF2	2.32688	8.41502	2.54e-24	6.65e-22	UP
23177	CEP68	1.15814	6.01296	2.61e-14	7.94e-13	UP
1080	CFTR	1.95392	7.13051	3.34e-18	2.54e-16	UP
9023	CH25H	1.5793	6.23967	1.09e-07	7.26e-07	UP
10164	CHST4	2.22012	8.35563	5.2e-19	4.65e-17	UP
22856	CHSY1	1.26692	8.36846	2.28e-10	2.77e-09	UP
26586	CKAP2	0.559925	4.74853	2.3e-05	8.72e-05	UP
9071	CLDN10	2.40589	7.73713	1.79e-21	2.71e-19	UP
6320	CLEC11A	1.06939	5.78925	2.28e-15	8.84e-14	UP
57472	CNOT6	0.427568	6.12049	3.34e-07	1.97e-06	UP
7373	COL14A1	1.47072	6.99135	2.04e-11	3.15e-10	UP
1306	COL15A1	1.41713	5.6083	1.14e-07	7.56e-07	UP
1307	COL16A1	1.24702	6.09961	2.72e-21	3.99e-19	UP
1277	COL1A1	2.22141	7.75173	1.2e-13	3.15e-12	UP
1278	COL1A2	2.28636	9.40277	4.91e-22	8.34e-20	UP
1281	COL3A1	1.65374	10.1276	6.03e-13	1.34e-11	UP
1282	COL4A1	2.23805	9.40827	6.68e-19	5.79e-17	UP
1284	COL4A2	2.47251	9.18101	5.5e-21	7.47e-19	UP
1286	COL4A4	0.423087	4.93486	0.000418127	0.0011607	UP
1289	COL5A1	1.43583	7.26761	2.7e-12	5.17e-11	UP
1290	COL5A2	1.17329	7.31536	8.79e-11	1.18e-09	UP
1291	COL6A1	1.47461	8.72327	1.1e-17	7.23e-16	UP
1293	COL6A3	1.83712	8.40121	8.14e-16	3.5e-14	UP
1363	CPE	1.11708	6.86029	4.15e-11	5.97e-10	UP
51232	CRIM1	1.57225	8.64639	9.37e-18	6.3e-16	UP
1396	CRIP1	1.04419	6.12763	2.12e-10	2.6e-09	UP
1397	CRIP2	0.855311	6.97652	8.19e-11	1.11e-09	UP
83716	CRISPLD2	2.27548	8.40346	6.51e-18	4.62e-16	UP
1410	CRYAB	1.76107	7.19083	3e-21	4.34e-19	UP
131544	CRYBG3	0.552811	7.20538	4.86e-08	3.5e-07	UP
1452	CSNK1A1	0.461342	8.07685	6.75e-06	2.9e-05	UP
1488	CTBP2	1.72802	6.83315	1.61e-16	8.23e-15	UP
1513	CTSK	1.47311	7.89694	1.72e-17	1.08e-15	UP
1520	CTSS	1.46606	9.00713	2.27e-12	4.43e-11	UP
2919	CXCL1	1.0956	6.91519	2.54e-06	1.22e-05	UP
3627	CXCL10	3.35194	8.24945	2.28e-17	1.39e-15	UP
6387	CXCL12	2.05253	9.37205	1.07e-17	7.07e-16	UP
6372	CXCL6	3.5671	7.86021	1.29e-20	1.65e-18	UP
7852	CXCR4	4.39971	9.20477	2.47e-33	1.1e-29	UP
79901	CYBRD1	0.983416	6.14582	4.16e-09	3.83e-08	UP
9266	CYTH2	0.907335	7.24786	1.05e-20	1.39e-18	UP
9265	CYTH3	0.241256	5.62356	0.000267932	0.000780858	UP
51339	DACT1	1.21734	5.27126	2.11e-12	4.16e-11	UP
64421	DCLRE1C	0.75122	4.98136	1.37e-13	3.56e-12	UP
1634	DCN	2.10143	11.6475	4.65e-34	5.74e-30	UP
4921	DDR2	0.238821	6.59575	0.00206887	0.0048412	UP
1672	DEFB1	3.47168	9.91439	4.27e-29	2.88e-26	UP
27292	DIMT1	0.516051	8.69606	1.37e-05	5.48e-05	UP
27122	DKK3	3.09221	8.38051	1.56e-32	3.46e-29	UP
1805	DPT	2.38301	6.91554	3.71e-18	2.78e-16	UP
1809	DPYSL3	1.07162	6.55162	2.43e-14	7.48e-13	UP
1829	DSG2	0.575777	8.19457	4.51e-06	2.03e-05	UP
1837	DTNA	0.443967	4.6092	2.97e-09	2.84e-08	UP
8445	DYRK2	0.498199	5.67234	3.35e-06	1.56e-05	UP
22873	DZIP1	0.530575	4.2278	3.26e-06	1.52e-05	UP
1909	EDNRA	0.75343	5.42808	1.2e-05	4.84e-05	UP
2202	EFEMP1	3.73431	9.09511	1.22e-29	8.8e-27	UP
30008	EFEMP2	1.13678	6.84547	7.6e-24	1.78e-21	UP
30844	EHD4	0.594861	8.16774	1.01e-06	5.33e-06	UP
1982	EIF4G2	0.211141	4.40161	1.19e-05	4.82e-05	UP
2004	ELK3	1.31293	7.71048	9.27e-11	1.24e-09	UP
51705	EMCN	0.845867	5.69985	4.71e-10	5.37e-09	UP
2012	EMP1	3.06425	8.52836	5.93e-15	2.09e-13	UP
55740	ENAH	1.11667	6.69485	1.86e-10	2.32e-09	UP
23052	ENDOD1	1.5014	6.90875	1.82e-16	9.18e-15	UP
5168	ENPP2	2.54052	7.71995	1.19e-21	1.9e-19	UP
953	ENTPD1	1.08049	5.2964	1.51e-14	4.89e-13	UP
64097	EPB41L4A	0.366988	5.34474	1.45e-06	7.34e-06	UP
4072	EPCAM	3.71712	8.2266	9.12e-25	2.71e-22	UP
2042	EPHA3	3.62223	7.37883	3e-29	2.09e-26	UP
51513	ETV7	0.425363	5.78033	3.11e-05	0.000114253	UP
7430	EZR	1.12363	8.94251	3.37e-14	9.96e-13	UP
2152	F3	2.48473	6.94909	1.56e-19	1.58e-17	UP
55179	FAIM	1.42739	6.85002	2.74e-14	8.28e-13	UP
26049	FAM169A	0.780428	5.09912	4.14e-05	0.000146872	UP
55711	FAR2	0.334222	5.55187	0.000132881	0.000416476	UP
2195	FAT1	1.15832	8.63447	3.78e-11	5.49e-10	UP
2192	FBLN1	1.44515	6.66497	4.63e-18	3.38e-16	UP
2199	FBLN2	0.545357	5.85893	1.96e-06	9.65e-06	UP
10516	FBLN5	2.80097	7.94084	2.41e-26	9.6e-24	UP
2200	FBN1	1.52254	7.68082	3.32e-13	7.85e-12	UP
55612	FERMT1	0.239552	4.40218	4.62e-05	0.000161901	UP
2258	FGF13	0.593533	5.55741	1.52e-06	7.67e-06	UP
2263	FGFR2	2.35849	8.51157	4.2e-26	1.56e-23	UP
2274	FHL2	1.689	8.49966	2.63e-15	9.99e-14	UP
11259	FILIP1L	1.9867	8.01257	4.78e-16	2.18e-14	UP
2316	FLNA	1.13041	7.60696	1.76e-13	4.42e-12	UP
2327	FMO2	1.27144	7.3484	5.56e-06	2.45e-05	UP
2331	FMOD	1.30515	7.00297	7.5e-16	3.25e-14	UP
2487	FRZB	1.20487	5.77582	1.74e-18	1.41e-16	UP
11167	FSTL1	1.42988	8.94376	2.27e-15	8.81e-14	UP
2530	FUT8	0.690758	5.40296	8.95e-11	1.2e-09	UP
486	FXYD2	1.79919	8.80544	2.95e-19	2.8e-17	UP
8321	FZD1	1.49381	6.59359	1.26e-20	1.61e-18	UP
8323	FZD6	0.923427	5.87255	5.89e-07	3.3e-06	UP
8324	FZD7	2.62208	6.19539	1.82e-20	2.22e-18	UP
2562	GABRB3	0.527838	4.57725	5.34e-07	3.01e-06	UP
51809	GALNT7	0.755389	5.65528	1.45e-06	7.32e-06	UP
51313	GASK1B	0.26222	4.64205	2.82e-05	0.000104532	UP
2627	GATA6	1.48951	8.70718	2.46e-16	1.2e-14	UP
2669	GEM	2.93602	7.89424	6.5e-19	5.66e-17	UP
2697	GJA1	2.78893	7.48145	4.06e-20	4.69e-18	UP
11010	GLIPR1	1.64626	7.4525	2.85e-16	1.36e-14	UP
2744	GLS	1.02425	7.27019	3.88e-14	1.13e-12	UP
83468	GLT8D2	0.395582	6.33524	0.000140677	0.000438057	UP
2760	GM2A	0.811143	7.59817	8.87e-10	9.55e-09	UP
10672	GNA13	0.5143	4.97653	3.84e-06	1.76e-05	UP
51280	GOLM1	1.65313	8.17335	5.04e-15	1.8e-13	UP
2719	GPC3	1.0258	6.69504	1.18e-06	6.11e-06	UP
2239	GPC4	1.48263	6.10285	3.13e-14	9.36e-13	UP
23171	GPD1L	0.75781	6.85011	7.57e-10	8.25e-09	UP
51704	GPRC5B	1.63698	6.41656	1.41e-19	1.45e-17	UP
2882	GPX7	0.501356	5.08822	6.9e-06	2.96e-05	UP
2869	GRK5	0.974468	7.26827	5.78e-10	6.47e-09	UP
2934	GSN	1.76555	9.82557	6.69e-16	2.93e-14	UP
2950	GSTP1	1.36837	8.26185	6.85e-18	4.78e-16	UP
2982	GUCY1A1	1.14558	7.72753	9.03e-12	1.53e-10	UP
2983	GUCY1B1	0.840446	5.67783	1.43e-11	2.31e-10	UP
51454	GULP1	0.950373	5.57729	1.52e-05	6.01e-05	UP
9555	H2AFY	0.888304	6.39241	2.42e-11	3.67e-10	UP
55506	H2AFY2	0.312302	6.91742	0.000223815	0.000665146	UP
50810	HDGFL3	1.36686	5.66236	1.29e-11	2.12e-10	UP
57493	HEG1	1.04099	7.77381	1.03e-12	2.16e-11	UP
9843	HEPH	1.2737	5.3177	3.99e-14	1.15e-12	UP
3082	HGF	1.03176	5.57389	1.64e-08	1.32e-07	UP
3098	HK1	0.926246	7.54341	1.13e-12	2.35e-11	UP
10473	HMGN4	0.926205	8.33492	4.51e-09	4.11e-08	UP
3183	HNRNPC	0.316288	9.99347	0.000313587	0.000899185	UP
9456	HOMER1	0.392737	5.07362	0.00127166	0.00314102	UP
9957	HS3ST1	1.1328	5.0747	9.91e-11	1.31e-09	UP
3306	HSPA2	1.75144	6.49371	5.71e-16	2.55e-14	UP
26353	HSPB8	1.37457	6.88079	1.36e-14	4.42e-13	UP
8692	HYAL2	0.560417	7.88629	3.11e-08	2.35e-07	UP
3400	ID4	3.15496	7.75588	4.67e-21	6.46e-19	UP
51278	IER5	1.25219	7.20217	1.07e-11	1.78e-10	UP
3428	IFI16	2.32692	8.63236	1.93e-26	7.81e-24	UP
3459	IFNGR1	0.814777	9.12608	3.13e-07	1.87e-06	UP
55081	IFT57	1.21959	6.39446	2.3e-13	5.62e-12	UP
3489	IGFBP6	1.37767	6.6864	1.07e-13	2.86e-12	UP
3490	IGFBP7	2.37969	11.169	2.41e-30	1.85e-27	UP
9235	IL32	1.33408	9.97403	8.18e-11	1.1e-09	UP
3631	INPP4A	0.98491	5.06958	7.77e-12	1.34e-10	UP
8821	INPP4B	0.531481	4.76738	3.31e-10	3.9e-09	UP
3655	ITGA6	0.450578	7.18104	9.73e-05	0.000314191	UP
3680	ITGA9	0.608726	5.97262	2.96e-09	2.83e-08	UP
3685	ITGAV	0.648205	9.25452	4.08e-05	0.000144966	UP
3688	ITGB1	0.394069	11.9098	1.07e-06	5.59e-06	UP
3693	ITGB5	0.665173	8.99005	2.09e-12	4.12e-11	UP
9358	ITGBL1	3.43602	6.41463	1.88e-27	9.72e-25	UP
80760	ITIH5	0.380341	5.65996	0.000264778	0.000772995	UP
9452	ITM2A	2.19376	6.50615	1.11e-19	1.17e-17	UP
9445	ITM2B	0.580842	11.5837	2.05e-09	2.02e-08	UP
182	JAG1	1.92647	8.25967	3.93e-15	1.43e-13	UP
58494	JAM2	0.40047	5.8685	0.000218281	0.000650348	UP
83700	JAM3	0.7866	7.25907	1.11e-13	2.96e-12	UP
57608	JCAD	0.377497	4.95837	6.59e-07	3.65e-06	UP
3725	JUN	1.94421	8.58649	7.36e-13	1.6e-11	UP
3772	KCNJ15	0.820096	5.91556	5.28e-05	0.000182297	UP
3773	KCNJ16	3.48295	7.18576	3.82e-26	1.44e-23	UP
3790	KCNS3	0.447687	6.16317	0.000236669	0.000699427	UP
115207	KCTD12	2.21082	9.30045	3.41e-21	4.83e-19	UP
3799	KIF5B	0.391212	9.78875	6.09e-06	2.65e-05	UP
688	KLF5	0.894511	5.74392	1.19e-10	1.54e-09	UP
3855	KRT7	2.19285	6.85527	2.63e-22	4.74e-20	UP
3908	LAMA2	1.90477	6.86655	1.97e-23	4.21e-21	UP
3912	LAMB1	1.63589	7.70571	1.09e-15	4.52e-14	UP
3915	LAMC1	1.14578	7.95068	3.47e-17	2.06e-15	UP
3920	LAMP2	0.469627	10.1879	4.15e-05	0.000147405	UP
55323	LARP6	0.306402	6.23201	0.000188959	0.000570694	UP
81606	LBH	1.41972	6.85181	1.06e-16	5.64e-15	UP
3945	LDHB	1.93176	9.45788	1.32e-23	2.93e-21	UP
23641	LDOC1	0.70911	6.27042	5.07e-10	5.74e-09	UP
54741	LEPROT	0.494492	9.08732	6.7e-06	2.88e-05	UP
3958	LGALS3	3.68219	10.01	2.35e-30	1.85e-27	UP
10186	LHFPL6	2.18054	7.69312	9.01e-22	1.48e-19	UP
51474	LIMA1	1.04278	8.19842	9.62e-12	1.62e-10	UP
29995	LMCD1	0.69427	6.78409	6.81e-08	4.77e-07	UP
4015	LOX	0.609803	4.53699	2.04e-08	1.61e-07	UP
4016	LOXL1	1.48511	6.28433	6.15e-12	1.08e-10	UP
4017	LOXL2	0.437704	5.85558	0.00200024	0.00469838	UP
1902	LPAR1	0.9639	5.74951	2.66e-09	2.56e-08	UP
55227	LRRC1	0.67232	4.92948	1.3e-13	3.37e-12	UP
10234	LRRC17	1.33397	5.55714	4.67e-11	6.63e-10	UP
4052	LTBP1	0.677713	7.79518	7.99e-09	6.9e-08	UP
4053	LTBP2	0.993518	7.10693	8.52e-12	1.45e-10	UP
4060	LUM	3.94252	10.1394	7.57e-31	7.9e-28	UP
56925	LXN	2.62215	7.23611	9.87e-17	5.3e-15	UP
4069	LYZ	2.48394	10.2175	6.48e-19	5.66e-17	UP
10916	MAGED2	0.677544	6.87487	1.6e-14	5.16e-13	UP
4131	MAP1B	0.918645	6.93014	2.06e-08	1.63e-07	UP
4133	MAP2	0.293944	5.04757	0.000266395	0.000776967	UP
4214	MAP3K1	0.289115	4.38035	3.05e-07	1.83e-06	UP
79884	MAP9	0.481586	4.53223	7.88e-06	3.33e-05	UP
4082	MARCKS	1.92284	8.81968	1.33e-17	8.51e-16	UP
4175	MCM6	0.864031	7.25262	2.73e-07	1.66e-06	UP
4193	MDM2	0.12669	3.98441	0.00139401	0.00340954	UP
64769	MEAF6	0.838153	8.57669	6.8e-11	9.32e-10	UP
51320	MEX3C	0.615155	6.65435	1.22e-06	6.28e-06	UP
54842	MFSD6	0.167033	4.1686	2.71e-05	0.000100911	UP
4256	MGP	3.3932	8.83274	7.59e-24	1.78e-21	UP
4281	MID1	1.67257	6.84927	7.36e-17	4.07e-15	UP
4286	MITF	1.08713	7.66406	1.24e-18	1.02e-16	UP
27030	MLH3	0.70576	6.223	3.86e-07	2.25e-06	UP
4313	MMP2	1.90053	7.57472	8.42e-19	7.1e-17	UP
4316	MMP7	2.20477	7.51974	2.97e-14	8.93e-13	UP
26002	MOXD1	1.14804	6.9363	2.16e-12	4.23e-11	UP
10205	MPZL2	0.568654	6.59456	0.00194997	0.00459337	UP
9902	MRC2	0.526886	7.30735	1.34e-10	1.72e-09	UP
23255	MTCL1	0.66133	5.43213	5.56e-06	2.45e-05	UP
10797	MTHFD2	2.63304	7.40908	7.02e-18	4.87e-16	UP
8898	MTMR2	0.588903	5.62004	5.93e-13	1.32e-11	UP
54587	MXRA8	0.606722	7.48596	2.93e-11	4.37e-10	UP
4628	MYH10	1.20423	9.3144	2.68e-19	2.61e-17	UP
103910	MYL12B	0.496555	11.5556	1.71e-12	3.45e-11	UP
29116	MYLIP	0.421231	6.09317	9.79e-07	5.19e-06	UP
4644	MYO5A	0.492399	5.5386	1.48e-05	5.87e-05	UP
26509	MYOF	1.97721	7.32121	1.64e-18	1.33e-16	UP
4673	NAP1L1	1.04874	9.63615	8.28e-18	5.64e-16	UP
89795	NAV3	1.17863	5.77698	6.94e-13	1.52e-11	UP
22916	NCBP2	0.321467	5.88538	0.000984655	0.00249689	UP
8440	NCK2	1.63354	7.45561	1.33e-23	2.93e-21	UP
10403	NDC80	0.545596	4.60376	2.18e-11	3.36e-10	UP
4692	NDN	1.05932	7.16168	1.24e-16	6.49e-15	UP
23327	NEDD4L	1.09245	6.40468	3.5e-12	6.52e-11	UP
4739	NEDD9	2.28485	8.92087	8.56e-21	1.13e-18	UP
4772	NFATC1	0.587591	5.90877	2.02e-09	1.99e-08	UP
116496	NIBAN1	1.95106	6.80018	2.09e-17	1.3e-15	UP
51199	NIN	0.193603	4.06754	2.05e-05	7.84e-05	UP
4869	NPM1	0.640169	10.1186	4.55e-08	3.3e-07	UP
4883	NPR3	0.750836	7.38598	1.93e-06	9.54e-06	UP
7026	NR2F2	0.724731	8.88426	1.37e-09	1.41e-08	UP
8439	NSMAF	0.757404	6.95801	1.76e-10	2.21e-09	UP
4922	NTS	1.18411	5.51622	1.76e-07	1.12e-06	UP
91775	NXPE3	0.176778	4.29257	0.00128399	0.00316865	UP
79627	OGFRL1	0.353719	6.36771	0.00067863	0.00179568	UP
56944	OLFML3	1.73943	7.68135	4.55e-19	4.19e-17	UP
4958	OMD	0.800697	5.56338	4.11e-07	2.38e-06	UP
23594	ORC6	0.211664	6.65741	0.00264411	0.00601725	UP
114884	OSBPL10	1.1464	6.05257	1.27e-09	1.31e-08	UP
9180	OSMR	0.538965	6.19195	0.00286314	0.00646288	UP
23022	PALLD	1.1836	9.42659	1.75e-12	3.53e-11	UP
5066	PAM	1.45887	7.83285	4.46e-18	3.29e-16	UP
79668	PARP8	1.19326	7.38932	8.42e-14	2.29e-12	UP
5087	PBX1	1.13929	7.48805	1.4e-15	5.64e-14	UP
5125	PCSK5	0.47761	5.19878	2.3e-11	3.52e-10	UP
5136	PDE1A	1.21043	5.94617	2.32e-14	7.21e-13	UP
5141	PDE4A	0.516294	5.50332	2.19e-07	1.36e-06	UP
5144	PDE4D	1.1616	6.58761	4.23e-11	6.07e-10	UP
5154	PDGFA	1.05431	6.20171	4e-12	7.33e-11	UP
80310	PDGFD	2.92621	6.97578	5.67e-23	1.15e-20	UP
5156	PDGFRA	2.61621	10.3146	3.69e-27	1.71e-24	UP
5159	PDGFRB	0.870978	7.30615	4.82e-14	1.37e-12	UP
54704	PDP1	0.618459	5.53339	2.65e-07	1.61e-06	UP
10158	PDZK1IP1	1.3158	6.25456	3.65e-09	3.4e-08	UP
23024	PDZRN3	0.975589	5.12417	4.24e-10	4.88e-09	UP
29951	PDZRN4	0.302074	4.06202	2.34e-05	8.84e-05	UP
8682	PEA15	1.28136	9.1032	7.38e-18	5.09e-16	UP
5175	PECAM1	1.32167	8.35756	1.83e-18	1.47e-16	UP
55023	PHIP	0.811682	7.55062	7.03e-10	7.72e-09	UP
5294	PIK3CG	0.235769	4.25953	1.03e-07	6.91e-07	UP
5321	PLA2G4A	0.881236	4.78958	1.76e-09	1.76e-08	UP
5325	PLAGL1	1.38492	5.16576	1.79e-12	3.59e-11	UP
5327	PLAT	2.27643	6.87545	2.1e-18	1.66e-16	UP
5355	PLP2	0.642786	7.93632	4.05e-06	1.84e-05	UP
84898	PLXDC2	1.03647	6.27404	3.62e-11	5.28e-10	UP
10154	PLXNC1	1.27107	6.04549	1.07e-12	2.24e-11	UP
56937	PMEPA1	0.313972	6.23511	0.000988499	0.00250496	UP
5376	PMP22	1.65104	8.20101	1.38e-19	1.42e-17	UP
9240	PNMA1	0.744345	7.09655	6.42e-07	3.56e-06	UP
5420	PODXL	1.24475	6.48482	3.9e-14	1.13e-12	UP
5480	PPIC	0.378576	7.51388	0.000239253	0.000705657	UP
5500	PPP1CB	0.619941	8.67648	7.94e-06	3.35e-05	UP
5592	PRKG1	0.255888	4.08075	2.34e-07	1.44e-06	UP
5621	PRNP	0.517148	6.89859	6.75e-06	2.9e-05	UP
8842	PROM1	2.10743	6.38237	3.44e-16	1.61e-14	UP
79170	PRR15L	0.456313	5.99701	9.46e-06	3.92e-05	UP
11098	PRSS23	0.622646	7.98379	5.87e-05	0.000200029	UP
11168	PSIP1	0.676076	6.4045	7.12e-07	3.91e-06	UP
5730	PTGDS	3.00849	9.09674	1.02e-24	2.94e-22	UP
5740	PTGIS	1.66998	7.99726	7.01e-18	4.87e-16	UP
5757	PTMA	0.321976	8.79394	0.00421276	0.00911054	UP
5764	PTN	1.29786	5.63851	4.78e-15	1.72e-13	UP
5783	PTPN13	1.29404	5.43905	1.27e-11	2.08e-10	UP
5771	PTPN2	0.729078	8.50988	3.85e-09	3.57e-08	UP
5799	PTPRN2	0.964516	6.64662	3.1e-14	9.28e-13	UP
7837	PXDN	0.578724	7.27012	3.5e-07	2.06e-06	UP
80223	RAB11FIP1	1.05561	6.03679	4.7e-09	4.25e-08	UP
51762	RAB8B	0.513178	6.29022	5.92e-06	2.59e-05	UP
29127	RACGAP1	0.652573	4.89992	1.41e-06	7.17e-06	UP
10742	RAI2	1.16025	6.35181	9.1e-17	4.92e-15	UP
5900	RALGDS	0.954385	7.32141	3.4e-08	2.54e-07	UP
5912	RAP2B	0.850381	8.377	6.77e-13	1.48e-11	UP
51735	RAPGEF6	0.206121	4.99905	0.000292988	0.000846664	UP
5918	RARRES1	1.64912	6.58634	3.61e-10	4.21e-09	UP
65997	RASL11B	0.445796	6.2143	6.36e-06	2.76e-05	UP
5925	RB1	0.307698	4.82865	9.41e-08	6.38e-07	UP
10137	RBM12	1.07183	6.78314	5.36e-10	6.04e-09	UP
27303	RBMS3	0.362348	6.27034	0.000440675	0.00121753	UP
10231	RCAN2	0.904206	7.11432	0.000191003	0.000576476	UP
28984	RGCC	3.59845	7.59074	4.06e-23	8.37e-21	UP
5999	RGS4	1.66876	6.70843	1.9e-07	1.2e-06	UP
64285	RHBDF1	0.823497	6.36785	1.48e-11	2.39e-10	UP
6035	RNASE1	1.5378	8.6411	1.47e-15	5.89e-14	UP
25897	RNF19A	0.928965	6.54649	1.77e-13	4.45e-12	UP
6091	ROBO1	1.60567	6.96015	3.8e-16	1.77e-14	UP
6093	ROCK1	0.537579	6.97928	6.96e-08	4.86e-07	UP
51065	RPS27L	0.508861	10.766	1.88e-08	1.5e-07	UP
6252	RTN1	0.777492	4.60046	1.37e-08	1.12e-07	UP
6284	S100A13	0.989011	8.24968	1.02e-12	2.15e-11	UP
57402	S100A14	1.09801	7.39421	1.99e-11	3.09e-10	UP
6275	S100A4	0.755368	8.10579	4.75e-08	3.43e-07	UP
6277	S100A6	2.23149	8.57403	2.03e-22	3.7e-20	UP
26278	SACS	0.31427	5.0985	0.00358947	0.00791318	UP
54809	SAMD9	0.667381	5.37304	6.39e-08	4.5e-07	UP
6332	SCN7A	0.355657	4.32592	8.99e-08	6.13e-07	UP
59342	SCPEP1	0.665142	7.68864	1.67e-10	2.11e-09	UP
9805	SCRN1	1.13889	6.50181	1.6e-13	4.07e-12	UP
23231	SEL1L3	2.47777	7.6305	4.67e-27	2.08e-24	UP
10512	SEMA3C	0.744818	4.66303	3.61e-07	2.11e-06	UP
55752	SEPTIN11	0.333179	8.18128	0.000479906	0.00131531	UP
4735	SEPTIN2	0.965805	10.3331	2.7e-18	2.09e-16	UP
23157	SEPTIN6	0.923118	6.00919	2.02e-12	3.99e-11	UP
989	SEPTIN7	0.953667	10.0997	1.3e-15	5.29e-14	UP
23176	SEPTIN8	0.738959	7.18062	8.37e-10	9.03e-09	UP
5272	SERPINB9	1.53478	7.65487	1.44e-09	1.47e-08	UP
5270	SERPINE2	1.37827	7.0069	8.69e-09	7.46e-08	UP
871	SERPINH1	0.542593	7.56554	3.42e-06	1.59e-05	UP
27244	SESN1	0.853105	7.50991	1.03e-07	6.92e-07	UP
6425	SFRP5	1.06551	6.21834	4.14e-17	2.43e-15	UP
81855	SFXN3	0.754821	6.03429	9.18e-13	1.96e-11	UP
6451	SH3BGRL	1.7505	7.68535	7.4e-23	1.47e-20	UP
26751	SH3YL1	2.47936	8.59578	2.78e-19	2.68e-17	UP
58516	SINHCAF	1.20817	7.52519	3.45e-15	1.27e-13	UP
6500	SKP1	0.474718	9.38599	2.54e-08	1.96e-07	UP
6558	SLC12A2	0.967429	6.74964	5.65e-08	4.02e-07	UP
29957	SLC25A24	1.00455	7.35782	2.4e-11	3.66e-10	UP
55186	SLC25A36	1.56549	6.39634	1.23e-16	6.47e-15	UP
1836	SLC26A2	0.58423	5.99987	0.000798062	0.00207571	UP
81539	SLC38A1	1.11129	8.13869	1.12e-06	5.83e-06	UP
25800	SLC39A6	0.90518	7.81314	1.31e-11	2.15e-10	UP
6578	SLCO2A1	0.809651	6.59255	3.18e-08	2.39e-07	UP
28232	SLCO3A1	0.556487	4.76955	2.15e-10	2.62e-09	UP
55106	SLFN12	0.718051	4.70272	4.76e-10	5.41e-09	UP
9353	SLIT2	0.931563	6.56014	9.7e-12	1.63e-10	UP
4087	SMAD2	0.759133	7.36885	1.7e-08	1.37e-07	UP
8467	SMARCA5	0.374585	7.09204	7.62e-05	0.000253552	UP
6605	SMARCE1	0.428015	7.97644	1.92e-07	1.21e-06	UP
23347	SMCHD1	1.42449	7.45899	5.56e-13	1.25e-11	UP
6611	SMS	0.285001	7.62879	5.92e-05	0.000201576	UP
64750	SMURF2	1.46032	6.24453	7.37e-15	2.54e-13	UP
6659	SOX4	3.0239	7.12353	4.34e-20	4.99e-18	UP
6662	SOX9	2.50152	6.85309	3.8e-21	5.36e-19	UP
6678	SPARC	1.6082	8.99121	8.04e-18	5.5e-16	UP
65244	SPATS2	0.30772	4.95905	2.68e-05	0.000100027	UP
10927	SPIN1	0.487755	6.76601	0.00399144	0.00869098	UP
10653	SPINT2	1.98452	7.51512	2.43e-24	6.44e-22	UP
10418	SPON1	1.43944	5.35124	3.45e-11	5.07e-10	UP
6696	SPP1	2.54817	9.77179	3.89e-13	9.06e-12	UP
10252	SPRY1	1.96389	7.92029	4.45e-16	2.03e-14	UP
6711	SPTBN1	0.503098	11.4067	5.91e-08	4.2e-07	UP
10558	SPTLC1	0.388722	8.23514	0.000276784	0.000804529	UP
8406	SRPX	1.52102	8.54392	2.25e-14	7.02e-13	UP
8082	SSPN	0.729454	5.17632	9.16e-10	9.83e-09	UP
6768	ST14	1.04862	5.65902	5.05e-13	1.15e-11	UP
6772	STAT1	1.39962	10.4215	4e-13	9.32e-12	UP
6781	STC1	1.26594	5.97755	4.33e-10	4.97e-09	UP
9262	STK17B	1.04859	5.16332	9.53e-12	1.6e-10	UP
27347	STK39	1.64476	5.84214	2.61e-12	5.01e-11	UP
11075	STMN2	1.92249	6.69112	1.17e-12	2.44e-11	UP
11037	STON1	1.54302	5.78368	5.43e-15	1.93e-13	UP
6809	STX3	0.396977	6.66643	0.00311321	0.00697366	UP
10228	STX6	0.413679	5.89177	0.0018563	0.00439597	UP
10923	SUB1	0.781044	9.90321	5.37e-12	9.6e-11	UP
79987	SVEP1	0.86685	7.62168	6.35e-11	8.75e-10	UP
23075	SWAP70	1.41186	7.27327	4.35e-16	1.99e-14	UP
10492	SYNCRIP	0.693615	8.4444	5.65e-06	2.49e-05	UP
4070	TACSTD2	3.82224	7.84893	7.7e-28	4.51e-25	UP
6876	TAGLN	2.13802	9.38592	1.91e-14	6.02e-13	UP
23272	TASOR	0.612254	7.69428	1.02e-05	4.17e-05	UP
8887	TAX1BP1	0.459504	9.32109	6.58e-08	4.62e-07	UP
23158	TBC1D9	1.68583	7.50562	4.63e-19	4.22e-17	UP
51186	TCEAL9	1.3046	8.93293	7.88e-12	1.36e-10	UP
6925	TCF4	1.98695	8.22496	2.66e-25	8.7e-23	UP
26136	TES	0.475494	8.37278	0.00116977	0.00291358	UP
54997	TESC	1.13606	6.42356	3.39e-14	1e-12	UP
7041	TGFB1I1	1.46875	6.5026	8.58e-13	1.84e-11	UP
7042	TGFB2	0.177156	4.05617	0.00235022	0.00541818	UP
7045	TGFBI	0.983394	9.94167	9.97e-10	1.06e-08	UP
7056	THBD	1.4564	8.08148	7.03e-10	7.72e-09	UP
7057	THBS1	1.90493	7.65064	4.13e-11	5.93e-10	UP
7058	THBS2	1.29891	7.84687	1.44e-11	2.32e-10	UP
221981	THSD7A	1.3074	5.64508	1.76e-12	3.55e-11	UP
7070	THY1	0.923955	6.16262	2.73e-09	2.62e-08	UP
7076	TIMP1	0.829336	11.5108	7.8e-07	4.24e-06	UP
7078	TIMP3	1.54679	9.32571	5.08e-16	2.29e-14	UP
7098	TLR3	0.538579	6.27627	0.000869	0.00223619	UP
4071	TM4SF1	2.08486	8.83349	1.37e-16	7.09e-15	UP
55858	TMEM165	0.404326	7.87373	0.00206341	0.00482944	UP
25829	TMEM184B	0.519596	7.86377	3.25e-06	1.51e-05	UP
79134	TMEM185B	0.480434	5.47647	0.00038908	0.00108807	UP
79652	TMEM204	1.30779	7.77304	7.51e-17	4.12e-15	UP
23585	TMEM50A	0.521559	8.13433	1.44e-05	5.7e-05	UP
64699	TMPRSS3	1.14931	5.93473	4.15e-09	3.82e-08	UP
9168	TMSB10	1.57413	11.7076	5.57e-24	1.35e-21	UP
7128	TNFAIP3	1.71133	9.12196	9.43e-18	6.33e-16	UP
51330	TNFRSF12A	1.1845	7.811	7.97e-10	8.63e-09	UP
27242	TNFRSF21	2.37586	7.74245	2.21e-25	7.34e-23	UP
25941	TPGS2	0.511048	7.19044	1.18e-07	7.79e-07	UP
7168	TPM1	1.72489	8.14109	4.26e-22	7.3e-20	UP
7169	TPM2	1.09383	6.39392	1.07e-08	9e-08	UP
7846	TUBA1A	1.43056	8.81173	5.53e-15	1.96e-13	UP
84617	TUBB6	1.60078	8.09367	5.57e-10	6.25e-09	UP
7991	TUSC3	1.82246	7.25542	3.09e-18	2.38e-16	UP
57045	TWSG1	0.34972	5.18579	7.88e-06	3.33e-05	UP
7298	TYMS	0.787305	6.55422	4.8e-05	0.000167724	UP
7319	UBE2A	0.366295	7.4525	8.9e-05	0.000290298	UP
7357	UGCG	1.49632	8.74731	6.24e-17	3.49e-15	UP
10451	VAV3	0.479824	5.96136	5.03e-08	3.61e-07	UP
1462	VCAN	2.10115	7.53682	1.46e-17	9.29e-16	UP
7414	VCL	0.884392	8.73239	6.71e-08	4.7e-07	UP
7421	VDR	0.196577	4.67309	0.00022978	0.000681055	UP
7424	VEGFC	0.926807	5.97511	1.89e-12	3.79e-11	UP
389136	VGLL3	0.252296	4.17727	1.1e-05	4.5e-05	UP
81552	VOPP1	0.339282	8.09044	7.41e-06	3.15e-05	UP
54832	VPS13C	0.400886	8.18962	0.000223162	0.000663823	UP
4013	VWA5A	0.43259	7.16608	1.29e-07	8.44e-07	UP
7450	VWF	2.2495	8.20662	5.93e-19	5.24e-17	UP
7456	WIPF1	1.78458	7.04814	2.85e-19	2.73e-17	UP
79971	WLS	0.585218	6.66899	9.63e-05	0.0003115	UP
55841	WWC3	0.437348	6.74645	4.19e-06	1.9e-05	UP
7534	YWHAZ	0.880454	9.60613	2.19e-16	1.08e-14	UP
58486	ZBED5	1.03776	7.73142	4.34e-13	1e-11	UP
253461	ZBTB38	0.660931	8.25425	0.000524308	0.00142404	UP
51101	ZC2HC1A	0.684795	6.4685	2.68e-14	8.12e-13	UP
9839	ZEB2	0.88177	6.40506	5.07e-05	0.00017578	UP
23414	ZFPM2	1.50107	5.91218	5.27e-17	3e-15	UP
51427	ZNF107	0.218003	4.24185	0.000206841	0.000619576	UP
10308	ZNF267	0.907894	6.41344	3.3e-10	3.88e-09	UP
7594	ZNF43	0.378719	4.94782	5.15e-06	2.29e-05	UP
80264	ZNF430	0.802577	6.4453	4.34e-12	7.89e-11	UP
90333	ZNF468	0.488832	5.17036	9.25e-05	0.000300587	UP
55205	ZNF532	0.512167	5.92078	4e-07	2.32e-06	UP
55769	ZNF83	1.68574	5.53066	1.58e-15	6.29e-14	UP
14	AAMP	-0.553628	7.46658	3.61e-14	1.06e-12	DOWN
18	ABAT	-0.93237	11.1813	5.77e-09	5.13e-08	DOWN
10060	ABCC9	-0.859233	4.58919	4.02e-10	4.65e-09	DOWN
9429	ABCG2	-0.554717	6.60332	0.00320112	0.00715188	DOWN
32	ACACB	-0.702673	5.90523	2.5e-14	7.63e-13	DOWN
35	ACADS	-0.865948	7.78928	4.59e-10	5.24e-09	DOWN
36	ACADSB	-0.825087	8.40899	1.83e-05	7.1e-05	DOWN
38	ACAT1	-1.13645	11.1133	6.92e-14	1.92e-12	DOWN
107	ADCY1	-1.10708	5.14253	1.4e-11	2.27e-10	DOWN
166647	ADGRA3	-1.37341	7.9082	3.23e-09	3.06e-08	DOWN
125	ADH1B	-0.428069	12.0259	0.00117449	0.00292336	DOWN
132	ADK	-1.30984	7.77535	1.76e-10	2.21e-09	DOWN
8165	AKAP1	-0.725886	8.85315	1.61e-09	1.63e-08	DOWN
208	AKT2	-0.166775	5.91475	0.00181937	0.00431998	DOWN
10840	ALDH1L1	-0.575864	6.05381	1.23e-07	8.13e-07	DOWN
217	ALDH2	-0.454024	11.4056	1.58e-05	6.22e-05	DOWN
4329	ALDH6A1	-0.758815	8.39115	0.00136113	0.00333537	DOWN
316	AOX1	-1.30398	10.8376	1.58e-10	2.02e-09	DOWN
319	APOF	-1.49433	9.07467	3.85e-09	3.57e-08	DOWN
360	AQP3	-1.00432	9.8341	1.68e-09	1.68e-08	DOWN
79754	ASB13	-1.21221	7.98987	1.26e-11	2.07e-10	DOWN
8623	ASMTL	-0.501986	6.54234	6.17e-05	0.000209302	DOWN
222255	ATXN7L1	-0.307691	5.11854	3.72e-05	0.00013352	DOWN
590	BCHE	-1.32016	8.05592	0.000363598	0.00102491	DOWN
593	BCKDHA	-0.324493	8.30338	0.000178487	0.000542088	DOWN
594	BCKDHB	-0.519266	7.36624	6.78e-07	3.74e-06	DOWN
649	BMP1	-0.329754	5.68494	7.98e-06	3.37e-05	DOWN
54494	C11orf71	-0.490036	6.98761	0.000507246	0.00138225	DOWN
64755	C16orf58	-0.434387	6.6834	7.09e-05	0.000237703	DOWN
726	CAPN5	-0.348739	5.14298	5.66e-05	0.00019388	DOWN
23589	CARHSP1	-0.401027	8.60968	2.2e-05	8.38e-05	DOWN
875	CBS	-0.769328	8.22592	4.22e-06	1.91e-05	DOWN
9973	CCS	-0.49739	7.45856	1.81e-08	1.45e-07	DOWN
8555	CDC14B	-0.778103	7.04132	2.41e-08	1.87e-07	DOWN
53841	CDHR5	-0.817055	6.88294	9.14e-08	6.22e-07	DOWN
23491	CES3	-0.455809	5.20043	3.62e-08	2.69e-07	DOWN
81494	CFHR5	-1.67375	9.10054	4.8e-08	3.46e-07	DOWN
10332	CLEC4M	-0.750159	6.70682	5.07e-05	0.000175815	DOWN
7555	CNBP	-0.453968	10.6009	7.03e-07	3.87e-06	DOWN
22837	COBLL1	-0.541396	8.85125	0.00206296	0.00482939	DOWN
55313	CPPED1	-0.736979	5.89086	4.56e-08	3.31e-07	DOWN
1384	CRAT	-1.41251	7.69626	4.72e-20	5.39e-18	DOWN
1528	CYB5A	-0.5701	4.97491	5.99e-09	5.32e-08	DOWN
1544	CYP1A2	-1.17768	6.94602	0.000545828	0.00147566	DOWN
1557	CYP2C19	-1.62861	5.96802	3.42e-05	0.000124054	DOWN
1571	CYP2E1	-0.644047	12.9286	9.7e-07	5.15e-06	DOWN
80344	DCAF11	-0.793118	6.96449	2.37e-09	2.3e-08	DOWN
55827	DCAF6	-0.664198	8.03183	4.12e-09	3.8e-08	DOWN
28955	DEXI	-0.594189	7.7221	3.1e-07	1.85e-06	DOWN
56521	DNAJC12	-2.14818	8.58464	4.26e-14	1.22e-12	DOWN
29947	DNMT3L	-0.29035	5.88348	0.000106385	0.000340752	DOWN
57171	DOLPP1	-0.716032	7.21164	2.8e-12	5.32e-11	DOWN
11221	DUSP10	-0.632947	7.53005	3.82e-05	0.000136969	DOWN
10682	EBP	-0.749172	8.6125	7.65e-06	3.25e-05	DOWN
80303	EFHD1	-0.996197	7.32586	7.95e-08	5.48e-07	DOWN
157697	ERICH1	-0.242407	4.92917	2.25e-06	1.09e-05	DOWN
51011	FAHD2A	-0.708281	7.77274	9.32e-08	6.33e-07	DOWN
25854	FAM149A	-0.551137	6.874	2.29e-05	8.67e-05	DOWN
10826	FAXDC2	-0.867152	8.87468	2.49e-16	1.21e-14	DOWN
2356	FPGS	-0.474245	7.20194	1.39e-08	1.14e-07	DOWN
2395	FXN	-0.647157	6.36461	7.34e-07	4.02e-06	DOWN
2584	GALK1	-0.846536	5.19167	1.37e-09	1.41e-08	DOWN
2593	GAMT	-0.982971	8.78642	7.5e-08	5.2e-07	DOWN
8209	GATD3A	-0.81111	7.4372	3.6e-10	4.2e-09	DOWN
23464	GCAT	-0.531342	6.73609	2.72e-07	1.66e-06	DOWN
2644	GCHFR	-0.943821	8.0861	8.53e-11	1.15e-09	DOWN
2819	GPD1	-0.569132	7.41063	0.00066369	0.00175928	DOWN
2852	GPER1	-1.15796	5.8817	6.45e-15	2.26e-13	DOWN
79774	GRTP1	-0.231686	5.08654	0.00158185	0.00381374	DOWN
51179	HAO2	-1.49011	8.39158	1.71e-05	6.67e-05	DOWN
8841	HDAC3	-0.470484	7.91161	3.94e-09	3.65e-08	DOWN
3249	HPN	-0.60461	9.24083	2.69e-06	1.28e-05	DOWN
3250	HPR	-1.49148	9.82112	9.56e-08	6.47e-07	DOWN
3483	IGFALS	-0.802097	6.92913	1.09e-07	7.29e-07	DOWN
84818	IL17RC	-0.755364	7.28146	8.87e-16	3.79e-14	DOWN
3697	ITIH1	-1.03342	10.5831	7.67e-10	8.34e-09	DOWN
3712	IVD	-0.123647	4.60289	0.00153717	0.00371687	DOWN
3781	KCNN2	-1.82241	4.99567	1.18e-12	2.45e-11	DOWN
3795	KHK	-0.835042	6.75064	7.46e-10	8.14e-09	DOWN
3931	LCAT	-0.155936	4.59958	0.000343033	0.000973967	DOWN
3990	LIPC	-0.815426	8.45963	0.00027227	0.000792339	DOWN
4123	MAN2C1	-0.247211	6.60772	0.000870143	0.00223887	DOWN
4128	MAOA	-1.09356	8.76853	2.86e-11	4.28e-10	DOWN
5604	MAP2K1	-0.697417	8.33409	1.93e-07	1.21e-06	DOWN
5599	MAPK8	-0.222813	5.45903	0.000935591	0.00238742	DOWN
4143	MAT1A	-0.512904	11.4003	0.00133822	0.00328636	DOWN
4311	MME	-1.26305	5.8799	3.61e-14	1.06e-12	DOWN
80168	MOGAT2	-0.180104	5.01549	0.00144683	0.00352214	DOWN
51734	MSRB1	-0.752678	9.75576	9.5e-13	2.02e-11	DOWN
4493	MT1E	-0.400413	11.9993	0.000267082	0.000778666	DOWN
4494	MT1F	-1.34378	10.7289	1.8e-10	2.25e-09	DOWN
4495	MT1G	-1.32843	12.1408	1.52e-12	3.1e-11	DOWN
4496	MT1H	-0.818671	11.9843	2.13e-09	2.09e-08	DOWN
645745	MT1HL1	-0.522267	12.7904	4.13e-07	2.39e-06	DOWN
4499	MT1M	-1.78377	10.5841	5.63e-10	6.31e-09	DOWN
4501	MT1X	-1.06685	12.0311	8.06e-11	1.09e-09	DOWN
4502	MT2A	-0.328185	13.1017	0.00017055	0.000521386	DOWN
54996	MTARC2	-0.691582	8.27354	1.5e-07	9.68e-07	DOWN
9110	MTMR4	-0.797097	7.5457	9.09e-10	9.76e-09	DOWN
27163	NAAA	-0.471044	7.01879	2.34e-05	8.87e-05	DOWN
10062	NR1H3	-0.786338	7.04597	2.44e-09	2.37e-08	DOWN
221443	OARD1	-0.339945	7.2028	0.00382709	0.00838061	DOWN
79676	OGFOD2	-0.81788	6.74492	2.51e-16	1.22e-14	DOWN
5016	OVGP1	-0.519122	7.058	2.18e-06	1.06e-05	DOWN
400961	PAIP2B	-0.990484	7.09824	2.29e-12	4.46e-11	DOWN
9924	PAN2	-0.525337	6.79815	9.77e-08	6.59e-07	DOWN
54956	PARP16	-0.436143	6.22677	6.09e-08	4.32e-07	DOWN
64081	PBLD	-0.452885	10.1565	0.00277787	0.00629209	DOWN
26577	PCOLCE2	-1.63638	5.2171	4.79e-20	5.42e-18	DOWN
5833	PCYT2	-0.516732	7.63647	9.79e-05	0.000316088	DOWN
9409	PEX16	-0.500341	8.25624	9.38e-14	2.53e-12	DOWN
5236	PGM1	-0.746173	10.3248	2.79e-07	1.69e-06	DOWN
55650	PIGV	-0.481018	7.36124	1.62e-05	6.37e-05	DOWN
83394	PITPNM3	-0.153096	4.3521	0.000372823	0.00104773	DOWN
11145	PLAAT3	-0.509414	8.79792	8.18e-06	3.44e-05	DOWN
5425	POLD2	-0.775217	7.55089	1.74e-11	2.74e-10	DOWN
5502	PPP1R1A	-1.94054	8.00173	4.99e-15	1.79e-13	DOWN
5635	PRPSAP1	-0.310464	8.64143	0.00337471	0.00749611	DOWN
5816	PVALB	-0.37275	4.71104	1.46e-08	1.19e-07	DOWN
23475	QPRT	-0.695535	8.31584	0.00013096	0.00041096	DOWN
6009	RHEB	-0.420475	9.32616	5.24e-07	2.96e-06	DOWN
6097	RORC	-0.407006	6.76748	2.6e-05	9.72e-05	DOWN
6256	RXRA	-1.06429	6.75577	2.47e-18	1.93e-16	DOWN
23034	SAMD4A	-0.432129	5.48197	1.23e-06	6.32e-06	DOWN
1757	SARDH	-0.32082	4.30722	1.95e-05	7.49e-05	DOWN
6383	SDC2	-0.491547	9.74506	0.00193809	0.00456731	DOWN
112869	SGF29	-0.291864	7.10849	6.86e-06	2.94e-05	DOWN
59307	SIGIRR	-0.550727	7.81768	1.14e-07	7.54e-07	DOWN
23410	SIRT3	-0.627333	7.44257	3.37e-15	1.25e-13	DOWN
23408	SIRT5	-0.285054	6.21627	0.000460584	0.00126782	DOWN
64849	SLC13A3	-0.452953	7.04867	6.85e-05	0.000230361	DOWN
117247	SLC16A10	-0.652005	5.00248	3.23e-08	2.43e-07	DOWN
51312	SLC25A37	-0.689361	4.77016	6.36e-08	4.48e-07	DOWN
55244	SLC47A1	-0.627399	8.12464	0.00109421	0.00274656	DOWN
10302	SNAPC5	-0.454224	7.91275	1.06e-07	7.09e-07	DOWN
90864	SPSB3	-0.346073	8.15087	5.73e-07	3.21e-06	DOWN
10402	ST3GAL6	-2.03169	7.52582	1.38e-20	1.73e-18	DOWN
8576	STK16	-0.380062	5.86769	6.84e-06	2.94e-05	DOWN
6926	TBX3	-0.57838	6.41652	0.00129014	0.00318031	DOWN
7035	TFPI	-0.347249	4.62472	3.49e-08	2.6e-07	DOWN
7036	TFR2	-0.908732	10.4992	2.12e-08	1.67e-07	DOWN
79896	THNSL1	-0.337684	4.33604	1.99e-06	9.79e-06	DOWN
7064	THOP1	-0.903278	5.59836	5.64e-09	5.03e-08	DOWN
7089	TLE2	-0.219355	6.50081	0.000932912	0.00238113	DOWN
51619	UBE2D4	-1.04263	8.05751	2.24e-20	2.7e-18	DOWN
9942	XYLB	-0.504436	5.64328	4.38e-09	4.01e-08	DOWN

## Sheet: Overlapped genes in NAFLD
EntrezID	symbols	logFC(adv/mild)	AveExpr	P.Value	adj.P.Val	type
22848	AAK1	0.293412	3.90281	0.00485023	0.117235	UP
4363	ABCC1	0.0962125	2.67149	0.00469221	0.115131	UP
10257	ABCC4	0.670425	4.22717	6.06489e-07	0.000157155	UP
10006	ABI1	0.19595	7.52051	0.00568836	0.128783	UP
59	ACTA2	0.690856	5.53772	0.000216047	0.0143007	UP
60	ACTB	0.2382	12.7708	0.00300781	0.0863265	UP
102	ADAM10	0.338525	9.39493	5.52305e-06	0.000934899	UP
9510	ADAMTS1	0.7102	3.76432	8.27515e-07	0.00020289	UP
9509	ADAMTS2	0.497131	2.8356	3.09493e-06	0.000602189	UP
9719	ADAMTSL2	0.287044	3.20912	0.00251684	0.0767476	UP
113	ADCY7	0.3325	4.2104	0.00854867	0.163575	UP
120	ADD3	0.376862	9.06657	4.51427e-05	0.0044552	UP
25960	ADGRA2	0.171506	2.476	0.00199516	0.0660199	UP
9289	ADGRG1	0.429525	2.97725	0.000167703	0.0119702	UP
84890	ADO	0.196794	6.15151	0.00359973	0.0962891	UP
150	ADRA2A	0.273475	2.48469	0.000574924	0.0289714	UP
165	AEBP1	0.695338	5.20989	3.35239e-08	1.54027e-05	UP
60312	AFAP1	0.0302937	2.37214	0.00611646	0.134955	UP
57016	AKR1B10	2.12064	6.25156	0.000195922	0.0132776	UP
347902	AMIGO2	0.464188	5.88793	2.88029e-07	8.69318e-05	UP
272	AMPD3	0.113869	2.75671	0.00244007	0.0751187	UP
284	ANGPT1	0.278044	2.56913	0.000362349	0.0208027	UP
23452	ANGPTL2	0.317681	4.73429	0.00420284	0.106985	UP
287	ANK2	0.204288	2.48032	8.93222e-07	0.000214197	UP
288	ANK3	0.696556	6.75506	8.3581e-11	9.13958e-08	UP
3730	ANOS1	0.213562	2.59967	0.000421935	0.0232086	UP
84168	ANTXR1	1.11394	5.28321	1.44527e-12	2.73243e-09	UP
301	ANXA1	0.596619	6.50514	0.00497716	0.119249	UP
302	ANXA2	0.66275	8.87468	0.000384895	0.0216288	UP
304	ANXA2P2	0.462712	7.46063	0.000659059	0.0318603	UP
306	ANXA3	0.404131	2.76489	2.31573e-06	0.000472435	UP
307	ANXA4	0.419688	10.7414	3.4249e-06	0.000650195	UP
308	ANXA5	0.409856	9.48758	0.00341819	0.0933515	UP
80833	APOL3	0.500069	7.5034	0.00288911	0.0843257	UP
81575	APOLD1	0.311725	4.35344	0.000851003	0.0375533	UP
358	AQP1	1.91659	4.70192	5.9136e-14	2.02079e-10	UP
50650	ARHGEF3	0.346256	3.67617	0.000108122	0.00865529	UP
84159	ARID5B	0.538744	4.66342	1.14461e-08	5.96016e-06	UP
10123	ARL4C	0.105825	4.77571	0.00270662	0.0810431	UP
10550	ARL6IP5	0.3297	10.7173	8.04737e-06	0.00119888	UP
51309	ARMCX1	0.4415	5.60622	0.00167215	0.0586056	UP
9823	ARMCX2	0.349831	4.07806	0.000501863	0.0262575	UP
54470	ARMCX6	0.354325	7.49428	0.000377001	0.0214268	UP
10109	ARPC2	0.12785	9.8526	0.00719648	0.147899	UP
79642	ARSJ	0.146981	2.58588	0.00618588	0.13572	UP
427	ASAH1	0.264038	7.08988	0.00255188	0.0775565	UP
50807	ASAP1	0.337169	6.71515	3.08486e-05	0.00335763	UP
54829	ASPN	0.502494	8.70356	6.95943e-08	2.81857e-05	UP
483	ATP1B3	0.330769	5.83621	0.00326704	0.0907571	UP
25825	BACE2	0.616494	4.27072	2.89375e-07	8.69318e-05	UP
596	BCL2	0.492938	4.04233	1.00654e-09	7.97571e-07	UP
55859	BEX1	0.525188	4.71579	0.00224414	0.071494	UP
80114	BICC1	1.68894	3.93676	1.84046e-14	8.54845e-11	UP
330	BIRC3	0.706619	5.4109	0.000107396	0.00862555	UP
657	BMPR1A	0.319231	6.57881	0.000745333	0.0343601	UP
9184	BUB3	0.212613	8.09932	0.000165467	0.0118726	UP
730	C7	1.47295	9.18344	2.53622e-15	1.98097e-11	UP
10486	CAP2	0.7501	4.89603	4.02595e-06	0.000736183	UP
824	CAPN2	0.714737	7.56736	1.6118e-06	0.000351097	UP
834	CASP1	0.409369	4.76779	0.00441836	0.110712	UP
841	CASP8	0.342794	6.65953	8.79673e-06	0.00129041	UP
857	CAV1	0.522725	8.18835	8.38685e-05	0.00702222	UP
858	CAV2	0.524681	9.66767	1.61418e-05	0.00205314	UP
284119	CAVIN1	0.527294	5.02928	3.67185e-07	0.000102928	UP
79839	CCDC102B	0.33805	2.77432	7.48647e-05	0.00644761	UP
6363	CCL19	1.25802	4.74219	2.90853e-06	0.000578269	UP
6347	CCL2	0.583744	4.61929	0.00048196	0.0255093	UP
6364	CCL20	1.36892	3.87208	1.43541e-07	5.1295e-05	UP
6366	CCL21	0.51915	2.79758	0.0016507	0.0581584	UP
3491	CCN1	0.551556	5.04536	0.00551687	0.126525	UP
1490	CCN2	0.87335	4.52731	9.87455e-06	0.00139868	UP
595	CCND1	0.435513	7.78986	0.000352254	0.0203374	UP
894	CCND2	0.396256	5.13989	0.00026053	0.0163354	UP
901	CCNG2	0.364381	8.09335	4.73992e-05	0.00461952	UP
729230	CCR2	0.478562	3.26807	0.000837177	0.037228	UP
4345	CD200	0.0597187	2.38654	0.000146673	0.0110005	UP
100133941	CD24	2.22268	7.22168	5.03497e-14	1.83525e-10	UP
960	CD44	0.13755	2.69458	0.00305492	0.0873121	UP
961	CD47	0.168662	10.2287	0.00352256	0.0952031	UP
966	CD59	0.270144	8.52701	0.000234257	0.0150974	UP
969	CD69	0.3986	3.29418	0.00736571	0.150092	UP
22918	CD93	0.4998	6.97183	1.44919e-05	0.00190467	UP
10602	CDC42EP3	0.49455	3.388	3.57534e-07	0.000101286	UP
1009	CDH11	1.05651	3.01508	4.4806e-09	2.75255e-06	UP
1004	CDH6	0.255781	2.51356	0.000684183	0.032699	UP
1028	CDKN1C	0.141206	3.28971	0.000904274	0.0390222	UP
1031	CDKN2C	0.455463	4.3219	0.000603059	0.0300567	UP
10659	CELF2	0.396387	6.76735	0.00112495	0.0450268	UP
23177	CEP68	0.314381	5.539	0.000110761	0.00885362	UP
1080	CFTR	0.653194	3.08521	8.30613e-05	0.0069975	UP
9023	CH25H	0.288063	2.50815	0.00179749	0.0618325	UP
10164	CHST4	0.675119	3.22678	3.32478e-06	0.000640079	UP
22856	CHSY1	0.330169	7.28992	5.49874e-06	0.000934899	UP
26586	CKAP2	0.3539	3.79764	0.00445839	0.111333	UP
9071	CLDN10	1.33475	4.26047	8.03197e-10	6.65376e-07	UP
6320	CLEC11A	0.186831	2.60561	0.006949	0.145486	UP
57472	CNOT6	0.243569	5.46715	0.00499851	0.119551	UP
7373	COL14A1	1.15981	5.02619	2.14737e-09	1.54484e-06	UP
1306	COL15A1	0.521069	2.61211	5.35122e-05	0.00507067	UP
1307	COL16A1	0.369175	3.34303	1.81295e-06	0.000384197	UP
1277	COL1A1	1.80706	7.94539	2.14725e-09	1.54484e-06	UP
1278	COL1A2	2.18687	5.91929	4.95104e-14	1.83525e-10	UP
1281	COL3A1	1.14512	10.5852	2.30016e-12	3.93003e-09	UP
1282	COL4A1	1.12006	7.51953	1.59439e-12	2.81203e-09	UP
1284	COL4A2	0.905337	6.37347	4.81075e-08	2.0252e-05	UP
1286	COL4A4	0.798462	3.93285	7.45932e-08	2.97692e-05	UP
1289	COL5A1	0.243406	3.26681	0.000283338	0.0173611	UP
1290	COL5A2	0.738419	7.03774	9.28315e-06	0.00132868	UP
1291	COL6A1	0.5083	6.59274	0.00105089	0.0429428	UP
1293	COL6A3	0.968856	6.88953	2.55942e-10	2.49886e-07	UP
1363	CPE	1.10096	6.15054	0.000771623	0.0350986	UP
51232	CRIM1	0.7597	4.71857	5.14239e-09	3.02323e-06	UP
1396	CRIP1	0.247394	3.75203	0.0079611	0.156855	UP
1397	CRIP2	0.0892938	2.86161	0.00659113	0.14073	UP
83716	CRISPLD2	0.619162	3.87608	1.48202e-07	5.19419e-05	UP
1410	CRYAB	0.784119	3.20572	0.000879363	0.0382979	UP
131544	CRYBG3	0.363781	5.36793	0.000984572	0.041156	UP
1452	CSNK1A1	0.123875	9.46131	0.00586132	0.131157	UP
1488	CTBP2	0.385475	6.63497	0.000195976	0.0132776	UP
1513	CTSK	0.850856	4.49233	3.22329e-07	9.42719e-05	UP
1520	CTSS	0.393519	8.12285	0.00383449	0.100407	UP
2919	CXCL1	0.250219	2.53483	0.00561982	0.127814	UP
3627	CXCL10	0.983319	7.63068	0.00345843	0.0942151	UP
6387	CXCL12	0.301869	11.0081	4.61278e-05	0.00453202	UP
6372	CXCL6	2.14256	4.97888	5.11697e-13	1.07604e-09	UP
7852	CXCR4	0.688137	4.86751	0.00269181	0.0807152	UP
79901	CYBRD1	0.785456	7.46104	4.01573e-10	3.72135e-07	UP
9266	CYTH2	0.0493375	2.62415	0.00783051	0.155459	UP
9265	CYTH3	0.357706	5.46281	7.14258e-08	2.87148e-05	UP
51339	DACT1	0.0921125	2.40976	0.002814	0.0830305	UP
64421	DCLRE1C	0.273775	3.15653	0.000329269	0.019428	UP
1634	DCN	0.812362	9.334	5.61218e-13	1.13647e-09	UP
4921	DDR2	0.365694	4.09418	0.000133968	0.0102393	UP
1672	DEFB1	0.521669	11.148	0.000698919	0.0330566	UP
27292	DIMT1	0.161369	7.33982	0.0052003	0.12255	UP
27122	DKK3	1.67607	6.2921	8.46554e-16	9.25706e-12	UP
1805	DPT	1.84922	4.27828	1.1082e-15	1.00985e-11	UP
1809	DPYSL3	0.11385	2.45125	0.00207096	0.0677618	UP
1829	DSG2	0.336856	8.05001	0.00452444	0.112238	UP
1837	DTNA	0.664663	2.76493	6.94975e-07	0.000175105	UP
8445	DYRK2	0.142788	4.23849	0.000974599	0.0409894	UP
22873	DZIP1	0.203431	2.72689	0.00114935	0.0455698	UP
1909	EDNRA	0.376862	5.15219	0.0049334	0.11846	UP
2202	EFEMP1	2.47997	5.08908	7.8226e-17	4.12513e-12	UP
30008	EFEMP2	0.590619	4.91547	3.49095e-10	3.29082e-07	UP
30844	EHD4	0.442975	5.15353	0.000168112	0.0119837	UP
1982	EIF4G2	0.126631	11.0859	0.00692582	0.145251	UP
2004	ELK3	0.514	8.11919	3.27016e-07	9.51043e-05	UP
51705	EMCN	0.544525	5.06824	1.81425e-05	0.0022493	UP
2012	EMP1	1.30648	5.60646	0.000278075	0.0171407	UP
55740	ENAH	0.602175	6.90358	3.44056e-06	0.000650909	UP
23052	ENDOD1	0.327925	4.61582	4.85017e-05	0.00470182	UP
5168	ENPP2	1.23821	8.66789	1.40936e-05	0.00186128	UP
953	ENTPD1	0.311375	4.83801	0.00182571	0.0625443	UP
64097	EPB41L4A	0.621775	4.76544	8.62621e-05	0.0071852	UP
4072	EPCAM	2.14862	4.92267	3.5485e-12	5.87922e-09	UP
2042	EPHA3	1.89056	4.74613	1.32151e-14	7.22536e-11	UP
51513	ETV7	0.383881	2.76764	0.00636079	0.137733	UP
7430	EZR	0.330106	7.00514	0.000440885	0.0238904	UP
2152	F3	0.3563	2.96281	1.43081e-06	0.00031672	UP
55179	FAIM	0.328956	5.8489	0.00718738	0.147899	UP
26049	FAM169A	0.930181	4.01264	1.68246e-05	0.00211955	UP
55711	FAR2	0.197656	3.29085	0.00343449	0.093703	UP
2195	FAT1	0.860181	7.52215	1.21169e-05	0.00163982	UP
2192	FBLN1	0.350813	2.79217	7.38713e-05	0.00640081	UP
2199	FBLN2	0.261225	3.48163	0.000166642	0.0119171	UP
10516	FBLN5	0.9277	3.66236	1.75459e-09	1.31414e-06	UP
2200	FBN1	1.06543	5.63387	7.81498e-15	4.7476e-11	UP
55612	FERMT1	0.110244	2.51697	0.000680606	0.032593	UP
2258	FGF13	0.474544	3.96071	0.00277063	0.0821052	UP
2263	FGFR2	0.54635	8.35397	4.62527e-05	0.00453202	UP
2274	FHL2	0.554856	5.74715	0.00623468	0.136053	UP
11259	FILIP1L	0.356494	2.83479	7.10394e-06	0.00111643	UP
2316	FLNA	0.323006	3.58746	8.98093e-05	0.00739507	UP
2327	FMO2	0.548362	3.34829	0.00226725	0.0718203	UP
2331	FMOD	0.290981	2.66838	7.66434e-06	0.00116511	UP
2487	FRZB	0.6795	3.50712	2.00364e-05	0.00243442	UP
11167	FSTL1	0.743581	7.05381	9.9126e-11	1.06269e-07	UP
2530	FUT8	0.3134	3.19901	1.01269e-05	0.00143073	UP
486	FXYD2	1.54908	5.38731	1.65856e-10	1.71098e-07	UP
8321	FZD1	0.338856	5.67328	0.000496601	0.0260573	UP
8323	FZD6	0.366938	3.48721	0.0093371	0.171888	UP
8324	FZD7	0.645813	2.8744	3.28451e-08	1.52187e-05	UP
2562	GABRB3	1.22058	3.20893	0.000116311	0.00916325	UP
51809	GALNT7	0.370088	4.42996	0.000132224	0.0101536	UP
51313	GASK1B	0.59815	7.86657	0.000151024	0.011219	UP
2627	GATA6	0.319612	6.90125	0.00483833	0.117207	UP
2669	GEM	1.59374	4.63418	1.14269e-13	3.12383e-10	UP
2697	GJA1	0.824312	6.32636	1.73871e-08	8.33895e-06	UP
11010	GLIPR1	0.347094	4.47389	0.0043525	0.109631	UP
2744	GLS	0.664631	6.27054	2.34277e-10	2.32892e-07	UP
83468	GLT8D2	0.7066	4.76382	2.96267e-10	2.84183e-07	UP
2760	GM2A	0.351788	6.46125	0.000824997	0.0367918	UP
10672	GNA13	0.255094	9.53562	0.000276824	0.0171372	UP
51280	GOLM1	1.13076	5.54958	2.51361e-05	0.00287514	UP
2719	GPC3	0.781112	2.77436	0.00162359	0.0574933	UP
2239	GPC4	0.06355	2.45294	0.000695998	0.0329946	UP
23171	GPD1L	0.332062	3.94221	0.00576287	0.129718	UP
51704	GPRC5B	0.621894	3.26447	8.12685e-05	0.00688244	UP
2882	GPX7	0.6164	3.27556	3.99209e-05	0.00402919	UP
2869	GRK5	0.251369	5.99719	0.000698811	0.0330566	UP
2934	GSN	1.32022	7.20554	3.61469e-06	0.000674516	UP
2950	GSTP1	0.239212	4.20529	0.00796991	0.156972	UP
2982	GUCY1A1	0.613794	7.24085	4.98927e-07	0.000133369	UP
2983	GUCY1B1	0.3535	6.37424	0.000454735	0.0244471	UP
51454	GULP1	0.526163	2.65075	3.30487e-05	0.00354302	UP
9555	H2AFY	0.185488	8.90826	0.0021536	0.069756	UP
55506	H2AFY2	0.2453	4.93147	0.000870938	0.038053	UP
50810	HDGFL3	0.560762	4.51703	8.15023e-09	4.54708e-06	UP
57493	HEG1	0.688769	5.51982	7.62445e-08	3.02078e-05	UP
9843	HEPH	0.397425	2.79808	3.17206e-09	2.12897e-06	UP
3082	HGF	0.655931	7.2425	3.35447e-06	0.000641278	UP
3098	HK1	0.154369	4.74396	0.00648285	0.139277	UP
10473	HMGN4	0.488225	7.65276	2.67709e-05	0.00299392	UP
3183	HNRNPC	0.130362	9.88826	0.00221559	0.0709653	UP
9456	HOMER1	0.730212	3.37264	1.28761e-05	0.00172127	UP
9957	HS3ST1	0.223519	2.63342	0.000137774	0.010506	UP
3306	HSPA2	0.541869	3.30343	3.22331e-06	0.000624945	UP
26353	HSPB8	0.482831	3.51317	0.00103962	0.0427377	UP
8692	HYAL2	0.179762	5.98032	0.0054891	0.126099	UP
3400	ID4	1.83049	3.7735	3.86541e-13	8.80588e-10	UP
51278	IER5	0.406206	6.53274	1.18077e-05	0.00160195	UP
3428	IFI16	0.531162	6.16147	0.000255953	0.0160853	UP
3459	IFNGR1	0.289744	9.45438	0.000341744	0.0198695	UP
55081	IFT57	0.287275	5.45628	0.00638696	0.138087	UP
3489	IGFBP6	0.226381	2.58676	0.000238003	0.0153092	UP
3490	IGFBP7	0.806413	11.2879	1.4493e-12	2.73243e-09	UP
9235	IL32	0.873631	8.15243	0.00272246	0.0812502	UP
3631	INPP4A	0.273562	5.65308	0.000569829	0.0287677	UP
8821	INPP4B	0.312994	2.63858	0.00302314	0.0866301	UP
3655	ITGA6	0.374644	5.91158	0.00160024	0.0570358	UP
3680	ITGA9	0.489194	6.88757	3.14617e-07	9.34876e-05	UP
3685	ITGAV	0.6169	8.65565	1.35389e-08	6.85408e-06	UP
3688	ITGB1	0.308694	11.6371	6.26828e-06	0.00101697	UP
3693	ITGB5	0.200712	7.80018	0.000667651	0.0321336	UP
9358	ITGBL1	1.10137	3.2851	1.8762e-14	8.54845e-11	UP
80760	ITIH5	0.267981	3.3064	0.00191119	0.0644627	UP
9452	ITM2A	0.712587	6.21281	4.26328e-05	0.0042304	UP
9445	ITM2B	0.119656	12.2024	0.000123093	0.00951922	UP
182	JAG1	1.29661	6.11557	4.79137e-14	1.83525e-10	UP
58494	JAM2	0.439162	3.10633	8.80337e-06	0.00129041	UP
83700	JAM3	0.279075	3.89433	3.54711e-05	0.00372242	UP
57608	JCAD	0.077875	2.52674	0.00866046	0.164528	UP
3725	JUN	0.4499	7.34643	0.00860279	0.163915	UP
3772	KCNJ15	0.181356	2.9514	0.0078881	0.15597	UP
3773	KCNJ16	0.706319	2.71644	2.36634e-05	0.00274692	UP
3790	KCNS3	0.41395	3.11315	0.00399626	0.103406	UP
115207	KCTD12	0.767369	8.62278	8.8119e-07	0.000213182	UP
3799	KIF5B	0.321044	8.51549	9.27801e-07	0.000221517	UP
688	KLF5	0.144206	2.57792	0.00317442	0.089303	UP
3855	KRT7	0.715575	3.29521	4.4271e-08	1.92105e-05	UP
3908	LAMA2	0.543887	4.31265	8.12958e-11	9.07112e-08	UP
3912	LAMB1	0.890562	6.16431	3.7468e-08	1.67915e-05	UP
3915	LAMC1	0.404406	5.83311	6.42098e-07	0.00016482	UP
3920	LAMP2	0.386012	9.60349	8.76786e-05	0.00726774	UP
55323	LARP6	0.152469	3.40964	0.000524789	0.0270687	UP
81606	LBH	0.678394	5.20946	2.64506e-09	1.85409e-06	UP
3945	LDHB	0.437562	8.49385	5.97136e-05	0.00549636	UP
23641	LDOC1	0.175806	2.77611	0.00285988	0.0838862	UP
54741	LEPROT	0.2687	8.96047	0.000141261	0.0106973	UP
3958	LGALS3	0.725006	8.73263	0.00124576	0.0481355	UP
10186	LHFPL6	0.652169	4.86965	7.85948e-08	3.09149e-05	UP
51474	LIMA1	0.403869	6.94597	3.19297e-09	2.12897e-06	UP
29995	LMCD1	0.293938	2.93076	0.000210734	0.0140382	UP
4015	LOX	0.166862	2.49574	0.00124023	0.0479754	UP
4016	LOXL1	0.212125	2.57328	0.000661312	0.0318849	UP
4017	LOXL2	0.145881	2.51636	0.000387046	0.0217054	UP
1902	LPAR1	0.281269	2.83458	0.000245239	0.0156293	UP
55227	LRRC1	0.500431	2.72751	6.48278e-05	0.00584895	UP
10234	LRRC17	0.459787	4.34325	0.000694473	0.032989	UP
4052	LTBP1	0.481856	7.64558	0.000676567	0.0325341	UP
4053	LTBP2	0.37495	2.64769	1.21628e-08	6.27362e-06	UP
4060	LUM	1.51822	9.96967	3.60848e-16	4.93234e-12	UP
56925	LXN	0.627062	4.82607	0.000438958	0.0238332	UP
4069	LYZ	0.564025	10.7884	0.0092629	0.170982	UP
10916	MAGED2	0.331069	5.44942	1.64971e-05	0.00208791	UP
4131	MAP1B	0.408925	3.72694	3.63104e-09	2.33561e-06	UP
4133	MAP2	0.754131	4.96119	2.21516e-07	7.04151e-05	UP
4214	MAP3K1	0.430094	7.27815	8.79077e-07	0.000213182	UP
79884	MAP9	0.421025	3.01197	2.08695e-07	6.75171e-05	UP
4082	MARCKS	0.638687	7.38011	1.81944e-05	0.00225063	UP
4175	MCM6	0.594512	6.4714	0.00121921	0.0475455	UP
4193	MDM2	0.457181	9.32617	0.000106959	0.00861268	UP
64769	MEAF6	0.376956	7.73311	1.13437e-05	0.00155054	UP
51320	MEX3C	0.263587	6.68537	3.56086e-05	0.00372922	UP
54842	MFSD6	0.324387	3.50935	7.45938e-05	0.00644299	UP
4256	MGP	1.79354	4.96293	4.40387e-11	5.47231e-08	UP
4281	MID1	0.406488	5.28499	3.57405e-05	0.00372922	UP
4286	MITF	0.405294	5.89743	1.00032e-07	3.79809e-05	UP
27030	MLH3	0.291369	4.09035	0.00749366	0.151599	UP
4313	MMP2	0.386031	3.34594	0.00032822	0.0194005	UP
4316	MMP7	0.193031	2.44692	0.00279738	0.0826863	UP
26002	MOXD1	0.528594	2.69743	1.75181e-06	0.000377088	UP
10205	MPZL2	0.4206	7.18396	0.00102624	0.0423151	UP
9902	MRC2	0.349619	4.85774	0.000142288	0.0107274	UP
23255	MTCL1	0.172863	2.46165	0.000860716	0.0378597	UP
10797	MTHFD2	0.956087	4.94215	3.71437e-08	1.67837e-05	UP
8898	MTMR2	0.640756	5.38368	1.34029e-08	6.84862e-06	UP
54587	MXRA8	0.259262	4.40953	5.07719e-05	0.00486379	UP
4628	MYH10	0.400256	7.51804	0.00518279	0.122253	UP
103910	MYL12B	0.238006	11.6186	2.13761e-05	0.00256303	UP
29116	MYLIP	0.233569	4.09346	0.00311661	0.0884215	UP
4644	MYO5A	0.376831	4.97768	0.000742734	0.0343129	UP
26509	MYOF	0.517519	3.65008	0.000430726	0.0235786	UP
4673	NAP1L1	0.466237	7.59317	9.41442e-07	0.000222828	UP
89795	NAV3	0.127538	2.41971	0.00999994	0.178559	UP
22916	NCBP2	0.167013	6.62065	0.00187365	0.0637076	UP
8440	NCK2	0.467456	5.27758	3.79904e-07	0.000104905	UP
10403	NDC80	0.190244	3.41515	0.00704909	0.146321	UP
4692	NDN	0.212762	3.76136	0.00114925	0.0455698	UP
23327	NEDD4L	0.470681	3.89829	1.55115e-05	0.00200494	UP
4739	NEDD9	0.559419	6.09243	1.69671e-05	0.0021277	UP
4772	NFATC1	0.0898625	2.46976	0.000214615	0.0142404	UP
116496	NIBAN1	0.88	3.90061	2.0465e-07	6.70013e-05	UP
51199	NIN	0.470106	5.65686	1.72869e-05	0.0021579	UP
4869	NPM1	0.0912125	12.0318	0.0051552	0.12207	UP
4883	NPR3	0.613225	5.31969	0.000448228	0.0241685	UP
7026	NR2F2	0.1993	3.24328	0.000561102	0.028498	UP
8439	NSMAF	0.218	5.34789	0.0010247	0.0422833	UP
4922	NTS	1.53208	4.3691	9.97525e-08	3.79809e-05	UP
91775	NXPE3	0.15575	2.4971	0.00362161	0.0966381	UP
79627	OGFRL1	0.464869	7.18758	0.000612885	0.0303528	UP
56944	OLFML3	0.279369	6.79076	0.00309229	0.087971	UP
4958	OMD	0.1669	2.4329	8.81301e-05	0.00726774	UP
23594	ORC6	0.252294	3.36031	0.00356015	0.0957457	UP
114884	OSBPL10	0.22225	3.76465	0.00123341	0.0479634	UP
9180	OSMR	0.178138	3.21085	0.00944793	0.173054	UP
23022	PALLD	0.969888	6.71049	4.76738e-09	2.83322e-06	UP
5066	PAM	0.453462	6.11126	1.68813e-07	5.76865e-05	UP
79668	PARP8	0.416794	3.11704	0.00033985	0.0198348	UP
5087	PBX1	0.740675	5.54101	0.000193357	0.0131818	UP
5125	PCSK5	0.6187	3.97253	6.7932e-07	0.000172985	UP
5136	PDE1A	0.374419	3.18271	7.84732e-06	0.00117425	UP
5141	PDE4A	0.248175	2.561	0.000759895	0.0347967	UP
5144	PDE4D	0.311556	3.66169	0.000508233	0.0264141	UP
5154	PDGFA	0.496256	3.55858	1.19524e-06	0.00027229	UP
80310	PDGFD	1.16881	4.44097	1.75524e-10	1.77718e-07	UP
5156	PDGFRA	0.834206	8.23658	7.92347e-14	2.3379e-10	UP
5159	PDGFRB	0.279194	4.36461	0.00179815	0.0618325	UP
54704	PDP1	0.441519	6.25068	5.87991e-05	0.00542132	UP
10158	PDZK1IP1	0.258813	2.48253	0.000649758	0.0316186	UP
23024	PDZRN3	0.675456	3.65828	9.26972e-09	4.96884e-06	UP
29951	PDZRN4	0.076625	2.40781	0.001007	0.0417738	UP
8682	PEA15	0.381738	7.57649	5.79373e-05	0.00537814	UP
5175	PECAM1	0.332231	7.06333	0.00047102	0.0251004	UP
55023	PHIP	0.377769	6.78422	0.000118032	0.00927212	UP
5294	PIK3CG	0.394819	3.60087	0.00141766	0.0525017	UP
5321	PLA2G4A	0.33255	3.09725	0.00471972	0.115485	UP
5325	PLAGL1	0.208019	3.30603	1.54995e-05	0.00200494	UP
5327	PLAT	0.461662	2.95246	7.65352e-06	0.00116511	UP
5355	PLP2	0.432719	4.56544	0.000194878	0.013236	UP
84898	PLXDC2	0.424125	4.35575	0.00221516	0.0709653	UP
10154	PLXNC1	0.704706	4.2929	0.000240476	0.0154284	UP
56937	PMEPA1	0.338525	2.60856	7.0459e-05	0.00617363	UP
5376	PMP22	0.466794	4.88251	7.1537e-06	0.00111995	UP
9240	PNMA1	0.482587	5.98421	5.76517e-10	5.00334e-07	UP
5420	PODXL	0.530144	3.48794	6.19542e-08	2.56617e-05	UP
5480	PPIC	0.284637	9.30381	0.00225471	0.071589	UP
5500	PPP1CB	0.2707	8.75761	0.00137886	0.0517392	UP
5592	PRKG1	0.397669	4.98692	7.22145e-07	0.000180289	UP
5621	PRNP	0.222606	10.0476	0.00555338	0.127042	UP
8842	PROM1	0.698513	3.25625	0.000292302	0.0176983	UP
79170	PRR15L	0.202806	2.61499	0.00586278	0.131157	UP
11098	PRSS23	0.562094	6.02332	3.87095e-05	0.00394123	UP
11168	PSIP1	0.273788	7.06996	0.00402453	0.10394	UP
5730	PTGDS	0.936687	6.40556	6.14337e-05	0.00562627	UP
5740	PTGIS	0.514912	5.25075	3.75097e-06	0.000695202	UP
5757	PTMA	0.127219	12.0254	0.00066118	0.0318849	UP
5764	PTN	0.390275	3.85593	1.35075e-05	0.00178819	UP
5783	PTPN13	0.240769	3.31371	7.37357e-05	0.00640081	UP
5771	PTPN2	0.264387	6.28443	0.000546668	0.0279337	UP
5799	PTPRN2	0.239269	3.13517	0.00359839	0.0962891	UP
7837	PXDN	0.454406	5.56221	7.16933e-06	0.00111995	UP
80223	RAB11FIP1	0.199138	5.14081	0.00577292	0.129891	UP
51762	RAB8B	0.247737	8.00581	0.00955703	0.173847	UP
29127	RACGAP1	0.355087	4.29442	0.00252292	0.0767616	UP
10742	RAI2	0.227169	2.96564	0.00573118	0.129217	UP
5900	RALGDS	0.20755	3.53044	0.00964199	0.17468	UP
5912	RAP2B	0.273106	8.35781	0.00736802	0.150092	UP
51735	RAPGEF6	0.338081	6.63746	0.000769215	0.0350182	UP
5918	RARRES1	0.639806	4.06046	0.00348144	0.0945593	UP
65997	RASL11B	0.107494	2.4425	0.000221806	0.0144716	UP
5925	RB1	0.399581	8.35867	4.77101e-05	0.00463893	UP
10137	RBM12	0.180644	3.88161	0.00986438	0.176889	UP
27303	RBMS3	0.638387	6.56253	2.02212e-07	6.70013e-05	UP
10231	RCAN2	1.02031	3.54594	1.65203e-08	7.99336e-06	UP
28984	RGCC	0.905388	4.13219	2.59839e-05	0.00294784	UP
5999	RGS4	0.428169	2.5936	0.000759679	0.0347967	UP
64285	RHBDF1	0.0373187	2.40186	0.00211771	0.068838	UP
6035	RNASE1	0.576606	6.16932	0.00959118	0.174191	UP
25897	RNF19A	0.254163	7.65974	0.00123321	0.0479634	UP
6091	ROBO1	1.08577	5.95292	8.61614e-09	4.71088e-06	UP
6093	ROCK1	0.183475	8.45707	0.00634266	0.137559	UP
51065	RPS27L	0.297194	12.4745	0.00108036	0.0437398	UP
6252	RTN1	0.476075	3.93676	0.00160246	0.0570778	UP
6284	S100A13	0.5436	6.81813	1.61197e-05	0.00205314	UP
57402	S100A14	0.381294	6.54064	0.000989016	0.0412153	UP
6275	S100A4	0.444819	7.41135	0.00481012	0.116834	UP
6277	S100A6	0.809862	6.41064	1.38278e-08	6.93609e-06	UP
26278	SACS	0.238063	2.77331	0.000753371	0.034643	UP
54809	SAMD9	0.374387	4.92269	0.00359774	0.0962891	UP
6332	SCN7A	0.340444	2.51796	0.00113723	0.0453853	UP
59342	SCPEP1	0.345194	6.83082	0.000249584	0.0158306	UP
9805	SCRN1	0.183119	2.77099	0.00288202	0.0842749	UP
23231	SEL1L3	0.482787	5.55685	0.00479122	0.116582	UP
10512	SEMA3C	0.553306	2.65826	1.25691e-05	0.00169266	UP
55752	SEPTIN11	0.374125	7.29578	0.000194681	0.013236	UP
4735	SEPTIN2	0.278513	9.60658	1.96731e-06	0.000410545	UP
23157	SEPTIN6	0.408962	5.32661	0.00103238	0.0425039	UP
989	SEPTIN7	0.278063	9.58871	8.60619e-08	3.33719e-05	UP
23176	SEPTIN8	0.426869	5.27244	2.43456e-07	7.60627e-05	UP
5272	SERPINB9	0.545869	5.92058	0.000171996	0.012197	UP
5270	SERPINE2	0.775269	7.20826	1.51654e-07	5.28132e-05	UP
871	SERPINH1	0.367781	4.65671	1.02684e-05	0.00144325	UP
27244	SESN1	0.463294	6.66371	1.46451e-05	0.0019156	UP
6425	SFRP5	0.295006	3.09951	3.25363e-05	0.00350872	UP
81855	SFXN3	0.31085	4.75768	2.03323e-06	0.000419498	UP
6451	SH3BGRL	0.259569	9.62401	0.00475201	0.115938	UP
26751	SH3YL1	0.915069	7.22647	9.50547e-07	0.000224014	UP
58516	SINHCAF	0.645944	4.20011	7.21446e-09	4.19628e-06	UP
6500	SKP1	0.251906	6.55271	0.000463732	0.0248088	UP
6558	SLC12A2	0.812837	5.72749	4.8153e-08	2.0252e-05	UP
29957	SLC25A24	0.657375	5.15842	2.07957e-07	6.75171e-05	UP
55186	SLC25A36	0.402263	5.41396	0.000338091	0.0197702	UP
1836	SLC26A2	0.431762	2.99282	2.84971e-07	8.65598e-05	UP
81539	SLC38A1	1.05031	4.74168	8.83459e-06	0.00129153	UP
25800	SLC39A6	0.332762	8.49607	1.80331e-06	0.000383641	UP
6578	SLCO2A1	0.163581	2.87978	0.000226918	0.0146999	UP
28232	SLCO3A1	0.421475	3.2816	1.11734e-07	4.15581e-05	UP
55106	SLFN12	0.273169	2.60846	0.000152141	0.011227	UP
9353	SLIT2	0.425625	2.91554	3.56389e-06	0.000667314	UP
4087	SMAD2	0.229256	7.47267	0.000602026	0.0300326	UP
8467	SMARCA5	0.311856	8.00615	8.79698e-05	0.00726774	UP
6605	SMARCE1	0.199694	9.68778	0.000543785	0.0278124	UP
23347	SMCHD1	0.216375	5.86004	0.000743681	0.0343129	UP
6611	SMS	0.2039	8.19447	0.000657608	0.0318183	UP
64750	SMURF2	0.2445	4.35754	0.000625484	0.0307539	UP
6659	SOX4	1.30443	5.7901	7.95471e-11	9.06091e-08	UP
6662	SOX9	1.33504	4.56203	7.05237e-10	5.93213e-07	UP
6678	SPARC	0.508475	8.98051	2.1744e-07	6.96328e-05	UP
65244	SPATS2	0.404444	3.55515	2.11294e-05	0.0025446	UP
10927	SPIN1	0.19915	8.68161	0.00153669	0.0553845	UP
10653	SPINT2	0.4847	5.96822	7.77954e-05	0.00663567	UP
10418	SPON1	0.6387	3.02142	7.46497e-09	4.25352e-06	UP
6696	SPP1	1.74759	7.39896	2.0986e-05	0.00253851	UP
10252	SPRY1	0.218862	5.48272	0.00859034	0.163879	UP
6711	SPTBN1	0.354744	3.89764	0.000458659	0.0246015	UP
10558	SPTLC1	0.1696	8.52303	0.00445218	0.111305	UP
8406	SRPX	0.829362	6.98531	4.04183e-09	2.51122e-06	UP
8082	SSPN	0.872206	3.48785	7.46846e-09	4.25352e-06	UP
6768	ST14	0.242406	2.94974	0.000313624	0.0186587	UP
6772	STAT1	0.628569	7.59914	0.0018682	0.063562	UP
6781	STC1	0.0092125	2.36232	0.00458871	0.113268	UP
9262	STK17B	0.421856	6.02242	0.00747268	0.151374	UP
27347	STK39	0.302737	2.77537	3.42417e-05	0.00361422	UP
11075	STMN2	1.11542	3.02279	1.21586e-11	1.79668e-08	UP
11037	STON1	0.223394	2.57861	0.000119418	0.00933323	UP
6809	STX3	0.388644	3.56956	5.62306e-05	0.0052644	UP
10228	STX6	0.195888	5.16261	0.00183873	0.062872	UP
10923	SUB1	0.169756	11.7676	0.00314298	0.0889455	UP
79987	SVEP1	0.17425	2.81107	0.00116195	0.0458368	UP
23075	SWAP70	0.395569	5.94783	8.22858e-07	0.000202657	UP
10492	SYNCRIP	0.234294	7.48043	0.00570777	0.128902	UP
4070	TACSTD2	1.12341	3.42992	4.53535e-09	2.75523e-06	UP
6876	TAGLN	1.32511	5.24086	3.13021e-11	4.17424e-08	UP
23272	TASOR	0.3054	7.56671	6.45127e-05	0.00583014	UP
8887	TAX1BP1	0.14825	7.88351	0.00798434	0.1572	UP
23158	TBC1D9	0.25525	8.34657	0.00915839	0.169913	UP
51186	TCEAL9	0.912794	8.05536	4.51746e-08	1.94482e-05	UP
6925	TCF4	0.49845	7.39058	2.4173e-08	1.12962e-05	UP
26136	TES	0.605531	6.9095	9.26525e-09	4.96884e-06	UP
54997	TESC	0.311937	3.16176	2.86807e-06	0.000573938	UP
7041	TGFB1I1	0.350425	2.81594	7.35188e-05	0.0064007	UP
7042	TGFB2	0.105156	2.42449	0.00021663	0.0143219	UP
7045	TGFBI	0.400256	9.96204	0.000880485	0.0382979	UP
7056	THBD	0.634675	3.40278	9.0379e-06	0.00131249	UP
7057	THBS1	1.06603	7.32379	4.34112e-08	1.89881e-05	UP
7058	THBS2	2.11301	4.94304	1.50896e-16	4.12513e-12	UP
221981	THSD7A	0.64575	3.236	0.000439821	0.0238563	UP
7070	THY1	0.608256	3.17474	1.41296e-06	0.000315321	UP
7076	TIMP1	0.693325	9.26707	0.00296563	0.0857913	UP
7078	TIMP3	0.486881	7.38992	3.49808e-06	0.000659509	UP
7098	TLR3	0.293538	6.38849	0.00249156	0.0761891	UP
4071	TM4SF1	0.460144	6.27296	0.0039333	0.10226	UP
55858	TMEM165	0.389194	6.15937	0.000289566	0.0175716	UP
25829	TMEM184B	0.242488	6.04935	0.00114138	0.0454646	UP
79134	TMEM185B	0.248737	4.59337	0.00533301	0.124021	UP
79652	TMEM204	0.33535	4.78857	0.000255459	0.0160728	UP
23585	TMEM50A	0.300456	6.55724	0.002217	0.0709653	UP
64699	TMPRSS3	0.238712	2.50144	0.00984094	0.176701	UP
9168	TMSB10	0.357688	10.9915	0.00305222	0.0872805	UP
7128	TNFAIP3	0.341131	6.48101	0.00666883	0.141654	UP
51330	TNFRSF12A	0.450575	5.03043	0.000845621	0.0373541	UP
27242	TNFRSF21	0.56425	4.3329	2.39817e-05	0.00277796	UP
25941	TPGS2	0.316125	7.16563	0.00923852	0.170878	UP
7168	TPM1	0.56675	9.29051	1.01572e-07	3.80375e-05	UP
7169	TPM2	0.767212	3.23258	0.00142608	0.0525133	UP
7846	TUBA1A	0.613688	8.09962	3.87899e-07	0.000106575	UP
84617	TUBB6	0.455137	5.32033	7.6034e-05	0.00652615	UP
7991	TUSC3	0.507281	4.47333	0.00408657	0.104849	UP
57045	TWSG1	0.43485	8.52679	7.86914e-05	0.00669121	UP
7298	TYMS	0.851569	7.16713	0.000221464	0.0144716	UP
7319	UBE2A	0.171656	8.14642	0.00489049	0.117792	UP
7357	UGCG	0.365	8.5356	0.00317302	0.089303	UP
10451	VAV3	0.265594	3.87842	0.000373864	0.0213149	UP
1462	VCAN	0.989663	3.78275	4.74804e-10	4.32666e-07	UP
7414	VCL	0.520625	6.36301	1.17579e-06	0.00027011	UP
7421	VDR	0.103256	3.65704	0.00348501	0.0946091	UP
7424	VEGFC	0.252619	2.62887	0.000177276	0.0124264	UP
389136	VGLL3	0.255312	2.48372	7.30208e-06	0.00113056	UP
81552	VOPP1	0.296175	6.71696	0.000756501	0.0347286	UP
54832	VPS13C	0.340194	7.83522	1.70024e-06	0.000368891	UP
4013	VWA5A	0.205544	2.87915	0.00257941	0.0781759	UP
7450	VWF	0.495731	3.81087	3.44404e-07	9.80744e-05	UP
7456	WIPF1	0.386469	6.78814	0.00033338	0.0195995	UP
79971	WLS	0.431163	5.13728	0.0053408	0.124021	UP
55841	WWC3	0.271912	4.07888	0.000384908	0.0216288	UP
7534	YWHAZ	0.246412	10.2359	0.000163175	0.011816	UP
58486	ZBED5	0.246331	6.29956	0.00114171	0.0454646	UP
253461	ZBTB38	0.3889	8.91557	1.03473e-05	0.0014469	UP
51101	ZC2HC1A	0.284719	2.80829	1.01867e-05	0.00143546	UP
9839	ZEB2	0.378669	5.53697	0.000132495	0.0101601	UP
23414	ZFPM2	0.461044	4.93071	2.49322e-07	7.74528e-05	UP
51427	ZNF107	0.312094	3.26721	0.0002756	0.0170844	UP
10308	ZNF267	0.331988	4.97088	0.00262364	0.0791757	UP
7594	ZNF43	0.122288	2.99763	0.00162348	0.0574933	UP
80264	ZNF430	0.322931	3.50612	7.54877e-06	0.0011561	UP
90333	ZNF468	0.453369	5.3141	0.00166904	0.0585341	UP
55205	ZNF532	0.127975	2.71865	0.00139979	0.0520992	UP
55769	ZNF83	0.26055	2.90563	0.00195988	0.0654957	UP
14	AAMP	-0.216294	7.08819	0.000249545	0.0158306	DOWN
18	ABAT	-0.266338	3.90478	0.000703396	0.0331536	DOWN
10060	ABCC9	-0.440919	3.93499	0.000502339	0.0262575	DOWN
9429	ABCG2	-0.601356	7.42118	0.000154966	0.0113891	DOWN
32	ACACB	-0.273419	3.30106	0.000611282	0.030333	DOWN
35	ACADS	-0.430287	7.92236	6.47823e-06	0.00104792	DOWN
36	ACADSB	-0.298537	10.2233	0.00151908	0.0549312	DOWN
38	ACAT1	-0.396837	5.13665	0.000913157	0.0393125	DOWN
107	ADCY1	-0.66915	5.923	0.000406667	0.0225773	DOWN
166647	ADGRA3	-0.237269	2.6826	0.000951429	0.0402627	DOWN
125	ADH1B	-0.13985	13.3153	0.000488275	0.0257439	DOWN
132	ADK	-0.256888	10.0464	0.00548709	0.126099	DOWN
8165	AKAP1	-0.364706	5.31821	0.00399442	0.103406	DOWN
208	AKT2	-0.180994	6.79421	0.000343879	0.0199447	DOWN
10840	ALDH1L1	-0.648225	8.68512	6.92591e-05	0.00613024	DOWN
217	ALDH2	-0.344206	12.4199	0.0051819	0.122253	DOWN
4329	ALDH6A1	-0.444531	8.55581	0.00705283	0.146343	DOWN
316	AOX1	-0.599719	8.85096	3.33792e-05	0.00355059	DOWN
319	APOF	-0.540806	9.60004	0.00216328	0.0699784	DOWN
360	AQP3	-0.260788	4.38194	0.00834716	0.160981	DOWN
79754	ASB13	-0.348712	7.81967	4.61899e-05	0.00453202	DOWN
8623	ASMTL	-0.328313	5.70871	0.000336478	0.019718	DOWN
222255	ATXN7L1	-0.201725	3.18319	0.000710439	0.0333419	DOWN
590	BCHE	-0.422513	12.0204	0.000612653	0.0303528	DOWN
593	BCKDHA	-0.261981	6.60251	0.000867778	0.037987	DOWN
594	BCKDHB	-0.537131	7.24025	6.41541e-05	0.00581696	DOWN
649	BMP1	-0.132456	3.24056	0.000166626	0.0119171	DOWN
54494	C11orf71	-0.375819	5.08519	0.00094171	0.0400685	DOWN
64755	C16orf58	-0.335825	5.49457	0.000142214	0.0107274	DOWN
726	CAPN5	-0.385025	6.34565	0.000611376	0.030333	DOWN
23589	CARHSP1	-0.238744	9.00567	0.00200161	0.0661256	DOWN
875	CBS	-0.49895	7.85144	1.08939e-05	0.00150031	DOWN
9973	CCS	-0.432431	6.85896	3.41544e-07	9.77693e-05	DOWN
8555	CDC14B	-0.183175	8.07476	0.00695027	0.145486	DOWN
53841	CDHR5	-0.920238	5.81068	0.000319124	0.0189242	DOWN
23491	CES3	-0.130663	3.7794	0.00242812	0.0749196	DOWN
81494	CFHR5	-0.422844	9.54469	0.00750585	0.151769	DOWN
10332	CLEC4M	-0.557456	6.86867	0.00159444	0.0569405	DOWN
7555	CNBP	-0.166313	7.01571	0.00483175	0.117203	DOWN
22837	COBLL1	-0.481575	4.19192	0.00111013	0.0446037	DOWN
55313	CPPED1	-0.219037	7.07338	0.00787301	0.15585	DOWN
1384	CRAT	-0.2697	6.17396	0.000879656	0.0382979	DOWN
1528	CYB5A	-0.144244	12.6777	0.00156288	0.056095	DOWN
1544	CYP1A2	-1.10326	8.51574	0.00143383	0.0527015	DOWN
1557	CYP2C19	-2.28513	7.35151	1.18791e-07	4.35899e-05	DOWN
1571	CYP2E1	-0.342687	13.6622	0.00270057	0.0809062	DOWN
80344	DCAF11	-0.475894	7.79042	3.83751e-08	1.70582e-05	DOWN
55827	DCAF6	-0.205175	8.22786	0.00279956	0.0826937	DOWN
28955	DEXI	-0.312937	6.80004	0.00447411	0.111452	DOWN
56521	DNAJC12	-0.617819	6.53764	0.0007636	0.0348739	DOWN
29947	DNMT3L	-0.654063	7.20431	0.00500759	0.119663	DOWN
57171	DOLPP1	-0.151531	6.00565	0.00318494	0.0894763	DOWN
11221	DUSP10	-0.448256	6.32487	0.00549501	0.126182	DOWN
10682	EBP	-0.575381	9.87625	0.000505527	0.0263595	DOWN
80303	EFHD1	-0.791744	4.63376	0.00560009	0.127524	DOWN
157697	ERICH1	-0.338181	6.0676	4.23482e-05	0.00422516	DOWN
51011	FAHD2A	-0.244238	8.56638	2.10805e-05	0.00254432	DOWN
25854	FAM149A	-0.377944	7.76125	3.5961e-05	0.00373087	DOWN
10826	FAXDC2	-0.612231	7.15072	9.6809e-06	0.00137839	DOWN
2356	FPGS	-0.218656	5.60482	0.000827042	0.036847	DOWN
2395	FXN	-0.23775	6.84471	0.00971985	0.175591	DOWN
2584	GALK1	-0.809219	5.81097	6.17862e-05	0.00563952	DOWN
2593	GAMT	-0.245031	7.01347	0.00130101	0.0498368	DOWN
8209	GATD3A	-0.505081	5.87969	0.00197035	0.0656082	DOWN
23464	GCAT	-0.374475	7.46304	0.000954188	0.0403482	DOWN
2644	GCHFR	-0.387181	8.25357	0.00218205	0.0704271	DOWN
2819	GPD1	-0.432275	7.33765	3.7257e-05	0.00381465	DOWN
2852	GPER1	-0.510106	5.85286	2.2237e-05	0.00263733	DOWN
79774	GRTP1	-0.344731	7.46949	0.00147164	0.0536414	DOWN
51179	HAO2	-0.49585	9.62885	0.000944381	0.0401279	DOWN
8841	HDAC3	-0.171006	6.77422	0.00217063	0.0700999	DOWN
3249	HPN	-0.334681	10.0044	6.62154e-06	0.0010648	DOWN
3250	HPR	-0.412813	10.887	0.000909098	0.0391773	DOWN
3483	IGFALS	-0.710556	7.19397	0.000142318	0.0107274	DOWN
84818	IL17RC	-0.297538	5.27061	7.28327e-07	0.000181006	DOWN
3697	ITIH1	-0.361525	11.1485	0.0071282	0.147238	DOWN
3712	IVD	-0.509431	6.99249	6.97491e-05	0.00615939	DOWN
3781	KCNN2	-0.867744	8.63936	8.11429e-06	0.00120557	DOWN
3795	KHK	-0.358094	9.64422	1.78448e-05	0.00221742	DOWN
3931	LCAT	-0.505188	9.47547	0.000111645	0.00889827	DOWN
3990	LIPC	-0.535738	9.54269	0.000215319	0.0142698	DOWN
4123	MAN2C1	-0.275619	4.75765	0.0067045	0.142136	DOWN
4128	MAOA	-0.367163	8.74554	5.99798e-06	0.000984804	DOWN
5604	MAP2K1	-0.581675	8.31953	0.000173695	0.0122697	DOWN
5599	MAPK8	-0.191438	6.68942	0.00470097	0.115207	DOWN
4143	MAT1A	-0.382481	11.3391	1.33526e-05	0.00177197	DOWN
4311	MME	-0.543944	7.15485	0.00328039	0.0909973	DOWN
80168	MOGAT2	-0.571556	6.53	3.01852e-06	0.000589419	DOWN
51734	MSRB1	-0.220738	10.3021	0.0027978	0.0826863	DOWN
4493	MT1E	-0.524038	11.9823	0.00435317	0.109631	DOWN
4494	MT1F	-0.987625	11.2839	0.000608832	0.0302892	DOWN
4495	MT1G	-0.671856	12.1178	0.00103898	0.0427377	DOWN
4496	MT1H	-0.620894	12.5115	0.00125022	0.04824	DOWN
645745	MT1HL1	-0.501088	12.5337	0.00121422	0.0473856	DOWN
4499	MT1M	-1.4165	9.10694	0.000292136	0.0176983	DOWN
4501	MT1X	-0.627144	12.9313	0.00088951	0.0385892	DOWN
4502	MT2A	-0.511263	13.3758	0.00155597	0.0559689	DOWN
54996	MTARC2	-0.377544	9.7984	4.71003e-08	2.01188e-05	DOWN
9110	MTMR4	-0.261519	7.41182	0.00889348	0.167731	DOWN
27163	NAAA	-0.371069	7.13006	0.0004332	0.0236379	DOWN
10062	NR1H3	-0.479525	7.07228	0.000139062	0.01056	DOWN
221443	OARD1	-0.134563	7.26744	0.00271585	0.0812502	DOWN
79676	OGFOD2	-0.298137	5.06507	7.32781e-05	0.00638992	DOWN
5016	OVGP1	-0.245013	5.80056	0.00584449	0.131016	DOWN
400961	PAIP2B	-0.295594	6.52225	0.00167727	0.0587099	DOWN
9924	PAN2	-0.211069	4.02017	0.003118	0.0884215	DOWN
54956	PARP16	-0.176756	3.47742	2.67769e-05	0.00299392	DOWN
64081	PBLD	-0.564906	6.50831	0.00661151	0.14098	DOWN
26577	PCOLCE2	-0.793556	7.13421	0.000144561	0.0108607	DOWN
5833	PCYT2	-0.244581	6.84397	0.00847617	0.16278	DOWN
9409	PEX16	-0.536287	5.56175	2.87625e-06	0.000573938	DOWN
5236	PGM1	-0.391863	11.0701	1.06669e-05	0.00148024	DOWN
55650	PIGV	-0.303638	6.9045	0.000435872	0.0237363	DOWN
83394	PITPNM3	-0.288525	4.22992	0.000543185	0.0278077	DOWN
11145	PLAAT3	-0.424238	7.63875	0.00303488	0.0868753	DOWN
5425	POLD2	-0.340262	7.47822	0.00010762	0.00862773	DOWN
5502	PPP1R1A	-0.545537	6.71364	0.000146894	0.0110019	DOWN
5635	PRPSAP1	-0.326619	9.16324	6.18877e-05	0.00563952	DOWN
5816	PVALB	-0.326494	3.14067	0.000431017	0.0235786	DOWN
23475	QPRT	-0.530719	9.274	2.26814e-05	0.00266689	DOWN
6009	RHEB	-0.641062	4.77621	2.42755e-05	0.00279424	DOWN
6097	RORC	-0.221944	4.34958	0.00174667	0.060596	DOWN
6256	RXRA	-0.409469	6.23751	5.07685e-05	0.00486379	DOWN
23034	SAMD4A	-0.251106	7.9756	0.00909777	0.169248	DOWN
1757	SARDH	-0.546294	6.33553	3.99419e-05	0.00402919	DOWN
6383	SDC2	-0.303931	9.62982	0.005881	0.13135	DOWN
112869	SGF29	-0.201425	4.91065	0.000610324	0.030333	DOWN
59307	SIGIRR	-0.792256	8.88999	1.58865e-05	0.00204375	DOWN
23410	SIRT3	-0.469869	5.61107	2.02579e-05	0.00245588	DOWN
23408	SIRT5	-0.3094	7.73876	7.67265e-05	0.00657441	DOWN
64849	SLC13A3	-0.312	2.83196	0.000251699	0.0159094	DOWN
117247	SLC16A10	-0.628081	6.7854	0.000182042	0.0126469	DOWN
51312	SLC25A37	-0.214294	3.54971	0.00187869	0.06376	DOWN
55244	SLC47A1	-0.26565	9.50546	0.00647563	0.139264	DOWN
10302	SNAPC5	-0.376194	4.2234	0.00129341	0.0496261	DOWN
90864	SPSB3	-0.153738	4.29797	0.00117807	0.0464056	DOWN
10402	ST3GAL6	-0.360456	7.41072	0.0069221	0.145229	DOWN
8576	STK16	-0.192463	5.06661	0.00170417	0.0594609	DOWN
6926	TBX3	-0.337506	7.42572	0.00626203	0.136296	DOWN
7035	TFPI	-0.299037	4.66032	0.00163949	0.0578315	DOWN
7036	TFR2	-0.372088	7.9884	0.00625035	0.136205	DOWN
79896	THNSL1	-0.258344	7.15031	0.00901334	0.168426	DOWN
7064	THOP1	-0.976719	6.33428	1.80176e-07	6.1187e-05	DOWN
7089	TLE2	-0.216231	3.54447	0.00276039	0.0819704	DOWN
51619	UBE2D4	-0.222888	6.46601	0.00222636	0.0711433	DOWN
9942	XYLB	-0.314656	3.3819	0.00186502	0.0634971	DOWN
