# Supplementary material for: Expression of hepatic stellate cell activation-related genes in HBV-, HCV-, and nonalcoholic fatty liver disease-associated fibrosis
Source: PLoS One. 2020 May 22;15(5):e0233702. doi: 10.1371/journal.pone.0233702 (PMC7244173; doi:10.1371/journal.pone.0233702)
Supplement: S4 File — (XLSX) [file pone.0233702.s004.xlsx]

## Sheet: Overlapped genes in aHSC
GeneID	GeneName	qHSCs_FPKM	aHSCs_FPKM	log2(aHSCs/qHSCs)	p_value	q_value	type	Description
ENSMUSG00000035783	Acta2	17.3544	97.489	2.48994	5e-05	0.000606116	UP	actin, alpha 2, smooth muscle, aorta [Source:MGI Symbol;Acc:MGI:87909]
ENSMUSG00000036545	Adamts2	42.6978	102.359	1.26141	5e-05	0.000606116	UP	a disintegrin-like and metallopeptidase (reprolysin type) with thrombospondin type 1 motif, 2 [Source:MGI Symbol;Acc:MGI:1347356]
ENSMUSG00000020473	Aebp1	4.73042	133.918	4.82324	5e-05	0.000606116	UP	AE binding protein 1 [Source:MGI Symbol;Acc:MGI:1197012]
ENSMUSG00000033420	Antxr1	3.94316	17.0292	2.11059	5e-05	0.000606116	UP	anthrax toxin receptor 1 [Source:MGI Symbol;Acc:MGI:1916788]
ENSMUSG00000014329	Bicc1	12.8301	73.1731	2.51179	5e-05	0.000606116	UP	BicC family RNA binding protein 1 [Source:MGI Symbol;Acc:MGI:1933388]
ENSMUSG00000079105	C7	0.861116	7.56598	3.13525	5e-05	0.000606116	UP	complement component 7 [Source:MGI Symbol;Acc:MGI:88235]
ENSMUSG00000021373	Cap2	0.186611	2.16418	3.53572	5e-05	0.000606116	UP	CAP, adenylate cyclase-associated protein, 2 (yeast) [Source:MGI Symbol;Acc:MGI:1914502]
ENSMUSG00000029385	Ccng2	15.0744	34.3937	1.19005	5e-05	0.000606116	UP	cyclin G2 [Source:MGI Symbol;Acc:MGI:1095734]
ENSMUSG00000031673	Cdh11	0.137645	6.89031	5.64554	5e-05	0.000606116	UP	cadherin 11 [Source:MGI Symbol;Acc:MGI:99217]
ENSMUSG00000004473	Clec11a	8.04516	20.86	1.37455	5e-05	0.000606116	UP	C-type lectin domain family 11, member a [Source:MGI Symbol;Acc:MGI:1298219]
ENSMUSG00000028339	Col15a1	0.0916008	10.1645	6.79396	5e-05	0.000606116	UP	collagen, type XV, alpha 1 [Source:MGI Symbol;Acc:MGI:88449]
ENSMUSG00000001506	Col1a1	59.7135	2346.39	5.29624	5e-05	0.000606116	UP	collagen, type I, alpha 1 [Source:MGI Symbol;Acc:MGI:88467]
ENSMUSG00000029661	Col1a2	115.387	1741.11	3.91546	5e-05	0.000606116	UP	collagen, type I, alpha 2 [Source:MGI Symbol;Acc:MGI:88468]
ENSMUSG00000026042	Col5a2	8.6599	91.5162	3.4016	5e-05	0.000606116	UP	collagen, type V, alpha 2 [Source:MGI Symbol;Acc:MGI:88458]
ENSMUSG00000001119	Col6a1	88.102	294.309	1.74009	5e-05	0.000606116	UP	collagen, type VI, alpha 1 [Source:MGI Symbol;Acc:MGI:88459]
ENSMUSG00000048126	Col6a3	14.292	84.1324	2.55745	5e-05	0.000606116	UP	collagen, type VI, alpha 3 [Source:MGI Symbol;Acc:MGI:88461]
ENSMUSG00000028111	Ctsk	19.5266	214.99	3.46076	5e-05	0.000606116	UP	cathepsin K [Source:MGI Symbol;Acc:MGI:107823]
ENSMUSG00000029380	Cxcl1	12.4466	41.5496	1.73909	5e-05	0.000606116	UP	chemokine (C-X-C motif) ligand 1 [Source:MGI Symbol;Acc:MGI:108068]
ENSMUSG00000030772	Dkk3	31.4969	237.036	2.91182	5e-05	0.000606116	UP	dickkopf WNT signaling pathway inhibitor 3 [Source:MGI Symbol;Acc:MGI:1354952]
ENSMUSG00000026574	Dpt	3.20744	335.46	6.70857	5e-05	0.000606116	UP	dermatopontin [Source:MGI Symbol;Acc:MGI:1928392]
ENSMUSG00000030208	Emp1	4.10358	66.6037	4.02065	5e-05	0.000606116	UP	epithelial membrane protein 1 [Source:MGI Symbol;Acc:MGI:107941]
ENSMUSG00000070047	Fat1	0.406807	1.90108	2.22441	5e-05	0.000606116	UP	FAT atypical cadherin 1 [Source:MGI Symbol;Acc:MGI:109168]
ENSMUSG00000006369	Fbln1	1.01901	45.6518	5.48544	5e-05	0.000606116	UP	fibulin 1 [Source:MGI Symbol;Acc:MGI:95487]
ENSMUSG00000008136	Fhl2	23.8206	374.87	3.97611	5e-05	0.000606116	UP	four and a half LIM domains 2 [Source:MGI Symbol;Acc:MGI:1338762]
ENSMUSG00000040170	Fmo2	2.26969	24.0532	3.40566	5e-05	0.000606116	UP	flavin containing monooxygenase 2 [Source:MGI Symbol;Acc:MGI:1916776]
ENSMUSG00000041559	Fmod	0.788485	52.1823	6.04833	5e-05	0.000606116	UP	fibromodulin [Source:MGI Symbol;Acc:MGI:1328364]
ENSMUSG00000022816	Fstl1	89.9497	234.293	1.38113	5e-05	0.000606116	UP	follistatin-like 1 [Source:MGI Symbol;Acc:MGI:102793]
ENSMUSG00000044674	Fzd1	27.3079	132.861	2.28252	5e-05	0.000606116	UP	frizzled class receptor 1 [Source:MGI Symbol;Acc:MGI:1196625]
ENSMUSG00000005836	Gata6	18.9699	39.8533	1.07099	5e-05	0.000606116	UP	GATA binding protein 6 [Source:MGI Symbol;Acc:MGI:107516]
ENSMUSG00000055653	Gpc3	7.64562	36.1391	2.24086	5e-05	0.000606116	UP	glypican 3 [Source:MGI Symbol;Acc:MGI:104903]
ENSMUSG00000028597	Gpx7	30.5281	65.7387	1.10661	5e-05	0.000606116	UP	glutathione peroxidase 7 [Source:MGI Symbol;Acc:MGI:1914555]
ENSMUSG00000023046	Igfbp6	2.07051	17.5198	3.08093	5e-05	0.000606116	UP	insulin-like growth factor binding protein 6 [Source:MGI Symbol;Acc:MGI:96441]
ENSMUSG00000022817	Itgb5	144.951	518.15	1.8378	5e-05	0.000606116	UP	integrin beta 5 [Source:MGI Symbol;Acc:MGI:96614]
ENSMUSG00000032925	Itgbl1	0.216575	15.287	6.1413	5e-05	0.000606116	UP	integrin, beta-like 1 [Source:MGI Symbol;Acc:MGI:2443439]
ENSMUSG00000034839	Larp6	0.29723	12.5108	5.39545	5e-05	0.000606116	UP	La ribonucleoprotein domain family, member 6 [Source:MGI Symbol;Acc:MGI:1914807]
ENSMUSG00000024063	Lbh	4.97465	16.7669	1.75295	5e-05	0.000606116	UP	limb-bud and heart [Source:MGI Symbol;Acc:MGI:1925139]
ENSMUSG00000024529	Lox	1.91302	21.8794	3.51565	5e-05	0.000606116	UP	lysyl oxidase [Source:MGI Symbol;Acc:MGI:96817]
ENSMUSG00000032334	Loxl1	19.8592	133.171	2.7454	5e-05	0.000606116	UP	lysyl oxidase-like 1 [Source:MGI Symbol;Acc:MGI:106096]
ENSMUSG00000002020	Ltbp2	0.386715	108.333	8.12999	5e-05	0.000606116	UP	latent transforming growth factor beta binding protein 2 [Source:MGI Symbol;Acc:MGI:99502]
ENSMUSG00000031740	Mmp2	107.394	968.461	3.17278	5e-05	0.000606116	UP	matrix metallopeptidase 2 [Source:MGI Symbol;Acc:MGI:97009]
ENSMUSG00000020695	Mrc2	6.18109	46.6341	2.91545	5e-05	0.000606116	UP	mannose receptor, C type 2 [Source:MGI Symbol;Acc:MGI:107818]
ENSMUSG00000020900	Myh10	1.91984	17.6792	3.20299	5e-05	0.000606116	UP	myosin, heavy polypeptide 10, non-muscle [Source:MGI Symbol;Acc:MGI:1930780]
ENSMUSG00000048612	Myof	0.779996	11.9649	3.9392	5e-05	0.000606116	UP	myoferlin [Source:MGI Symbol;Acc:MGI:1919192]
ENSMUSG00000027848	Olfml3	84.9759	249.866	1.55603	5e-05	0.000606116	UP	olfactomedin-like 3 [Source:MGI Symbol;Acc:MGI:1914877]
ENSMUSG00000022146	Osmr	11.1002	22.4031	1.01312	5e-05	0.000606116	UP	oncostatin M receptor [Source:MGI Symbol;Acc:MGI:1330819]
ENSMUSG00000058056	Palld	12.3407	45.7735	1.89109	5e-05	0.000606116	UP	palladin, cytoskeletal associated protein [Source:MGI Symbol;Acc:MGI:1919583]
ENSMUSG00000052534	Pbx1	3.89094	11.01	1.50062	5e-05	0.000606116	UP	pre B cell leukemia homeobox 1 [Source:MGI Symbol;Acc:MGI:97495]
ENSMUSG00000024620	Pdgfrb	85.6698	204.19	1.25305	5e-05	0.000606116	UP	platelet derived growth factor receptor, beta polypeptide [Source:MGI Symbol;Acc:MGI:97531]
ENSMUSG00000035357	Pdzrn3	5.81133	17.986	1.62993	5e-05	0.000606116	UP	PDZ domain containing RING finger 3 [Source:MGI Symbol;Acc:MGI:1933157]
ENSMUSG00000019817	Plagl1	10.2664	74.379	2.85696	5e-05	0.000606116	UP	pleiomorphic adenoma gene-like 1 [Source:MGI Symbol;Acc:MGI:1100874]
ENSMUSG00000031538	Plat	4.83314	236.546	5.61302	5e-05	0.000606116	UP	plasminogen activator, tissue [Source:MGI Symbol;Acc:MGI:97610]
ENSMUSG00000026748	Plxdc2	9.8343	57.3173	2.54308	5e-05	0.000606116	UP	plexin domain containing 2 [Source:MGI Symbol;Acc:MGI:1914698]
ENSMUSG00000024538	Ppic	153.969	716.646	2.21862	5e-05	0.000606116	UP	peptidylprolyl isomerase C [Source:MGI Symbol;Acc:MGI:97751]
ENSMUSG00000017969	Ptgis	11.8017	84.1914	2.83468	5e-05	0.000606116	UP	prostaglandin I2 (prostacyclin) synthase [Source:MGI Symbol;Acc:MGI:1097156]
ENSMUSG00000023015	Racgap1	2.6852	7.23354	1.42967	5e-05	0.000606116	UP	Rac GTPase-activating protein 1 [Source:MGI Symbol;Acc:MGI:1349423]
ENSMUSG00000049907	Rasl11b	19.0914	89.5981	2.23054	5e-05	0.000606116	UP	RAS-like, family 11, member B [Source:MGI Symbol;Acc:MGI:1916189]
ENSMUSG00000001025	S100a6	8.90764	118.576	3.73463	5e-05	0.000606116	UP	S100 calcium binding protein A6 (calcyclin) [Source:MGI Symbol;Acc:MGI:1339467]
ENSMUSG00000034810	Scn7a	0.0615117	1.24436	4.3384	5e-05	0.000606116	UP	sodium channel, voltage-gated, type VII, alpha [Source:MGI Symbol;Acc:MGI:102965]
ENSMUSG00000000278	Scpep1	44.6918	153.58	1.78091	5e-05	0.000606116	UP	serine carboxypeptidase 1 [Source:MGI Symbol;Acc:MGI:1921867]
ENSMUSG00000026249	Serpine2	20.5838	546.679	4.73111	5e-05	0.000606116	UP	serine (or cysteine) peptidase inhibitor, clade E, member 2 [Source:MGI Symbol;Acc:MGI:101780]
ENSMUSG00000070436	Serpinh1	120.213	323.697	1.42905	5e-05	0.000606116	UP	serine (or cysteine) peptidase inhibitor, clade H, member 1 [Source:MGI Symbol;Acc:MGI:88283]
ENSMUSG00000038332	Sesn1	17.604	46.5837	1.40392	5e-05	0.000606116	UP	sestrin 1 [Source:MGI Symbol;Acc:MGI:2155278]
ENSMUSG00000076431	Sox4	27.8873	98.9399	1.82694	5e-05	0.000606116	UP	SRY (sex determining region Y)-box 4 [Source:MGI Symbol;Acc:MGI:98366]
ENSMUSG00000000567	Sox9	1.99717	16.3201	3.03062	5e-05	0.000606116	UP	SRY (sex determining region Y)-box 9 [Source:MGI Symbol;Acc:MGI:98371]
ENSMUSG00000038156	Spon1	1.99187	30.5808	3.94043	5e-05	0.000606116	UP	spondin 1, (f-spondin) extracellular matrix protein [Source:MGI Symbol;Acc:MGI:2385287]
ENSMUSG00000090084	Srpx	1.8995	43.3101	4.51102	5e-05	0.000606116	UP	sushi-repeat-containing protein [Source:MGI Symbol;Acc:MGI:1858306]
ENSMUSG00000030255	Sspn	7.18613	22.5009	1.64669	5e-05	0.000606116	UP	sarcospan [Source:MGI Symbol;Acc:MGI:1353511]
ENSMUSG00000028369	Svep1	0.234266	9.39492	5.32566	5e-05	0.000606116	UP	sushi, von Willebrand factor type A, EGF and pentraxin domain containing 1 [Source:MGI Symbol;Acc:MGI:1928849]
ENSMUSG00000039239	Tgfb2	4.77532	16.8118	1.8158	5e-05	0.000606116	UP	transforming growth factor, beta 2 [Source:MGI Symbol;Acc:MGI:98726]
ENSMUSG00000040152	Thbs1	5.51169	53.7195	3.28488	5e-05	0.000606116	UP	thrombospondin 1 [Source:MGI Symbol;Acc:MGI:98737]
ENSMUSG00000023885	Thbs2	22.6925	104.533	2.20367	5e-05	0.000606116	UP	thrombospondin 2 [Source:MGI Symbol;Acc:MGI:98738]
ENSMUSG00000020044	Timp3	81.4032	214.957	1.40089	5e-05	0.000606116	UP	tissue inhibitor of metalloproteinase 3 [Source:MGI Symbol;Acc:MGI:98754]
ENSMUSG00000024098	Twsg1	32.5383	76.1623	1.22694	5e-05	0.000606116	UP	twisted gastrulation BMP signaling modulator 1 [Source:MGI Symbol;Acc:MGI:2137520]
ENSMUSG00000091243	Vgll3	0.836519	11.784	3.81629	5e-05	0.000606116	UP	vestigial like family member 3 [Source:MGI Symbol;Acc:MGI:1920819]
ENSMUSG00000030249	Abcc9	148.917	34.7375	-2.09995	5e-05	0.000606116	DOWN	ATP-binding cassette, sub-family C (CFTR/MRP), member 9 [Source:MGI Symbol;Acc:MGI:1352630]
ENSMUSG00000029090	Adgra3	39.1005	19.6699	-0.991198	5e-05	0.000606116	DOWN	adhesion G protein-coupled receptor A3 [Source:MGI Symbol;Acc:MGI:1917943]
ENSMUSG00000039384	Dusp10	54.9281	24.4069	-1.17026	5e-05	0.000606116	DOWN	dual specificity phosphatase 10 [Source:MGI Symbol;Acc:MGI:1927070]
ENSMUSG00000050370	Ch25h	1.20826	11.6092	3.26426	0.0001	0.00112055	UP	cholesterol 25-hydroxylase [Source:MGI Symbol;Acc:MGI:1333869]
ENSMUSG00000031209	Heph	6.72739	13.2262	0.975276	0.0001	0.00112055	UP	hephaestin [Source:MGI Symbol;Acc:MGI:1332240]
ENSMUSG00000039601	Rcan2	0.513469	4.53585	3.14302	0.0001	0.00112055	UP	regulator of calcineurin 2 [Source:MGI Symbol;Acc:MGI:1858219]
ENSMUSG00000067158	Col4a4	0.150148	0.898055	2.58041	0.00015	0.00161187	UP	collagen, type IV, alpha 4 [Source:MGI Symbol;Acc:MGI:104687]
ENSMUSG00000007617	Homer1	0.84442	3.83514	2.18325	0.00015	0.00161187	UP	homer scaffolding protein 1 [Source:MGI Symbol;Acc:MGI:1347345]
ENSMUSG00000031239	Itm2a	73.1661	137.296	0.908041	0.00015	0.00161187	UP	integral membrane protein 2A [Source:MGI Symbol;Acc:MGI:107706]
ENSMUSG00000035158	Mitf	2.13935	9.51491	2.15302	0.00015	0.00161187	UP	microphthalmia-associated transcription factor [Source:MGI Symbol;Acc:MGI:104554]
ENSMUSG00000052105	Mtcl1	0.0828474	1.01985	3.62176	0.00015	0.00161187	UP	microtubule crosslinking factor 1 [Source:MGI Symbol;Acc:MGI:1915867]
ENSMUSG00000032625	Thsd7a	1.91072	4.92115	1.36488	0.00015	0.00161187	UP	thrombospondin, type I, domain containing 7A [Source:MGI Symbol;Acc:MGI:2685683]
ENSMUSG00000022747	St3gal6	10.1608	1.35469	-2.90699	0.00015	0.00161187	DOWN	ST3 beta-galactoside alpha-2,3-sialyltransferase 6 [Source:MGI Symbol;Acc:MGI:1888707]
ENSMUSG00000001870	Ltbp1	17.2859	34.3454	0.990524	0.0002	0.00207909	UP	latent transforming growth factor beta binding protein 1 [Source:MGI Symbol;Acc:MGI:109151]
ENSMUSG00000032366	Tpm1	185.13	356.494	0.945344	0.0002	0.00207909	UP	tropomyosin 1, alpha [Source:MGI Symbol;Acc:MGI:98809]
ENSMUSG00000037725	Ckap2	1.01775	4.50964	2.14764	0.00025	0.00253596	UP	cytoskeleton associated protein 2 [Source:MGI Symbol;Acc:MGI:1931797]
ENSMUSG00000042156	Dzip1	1.55067	4.27593	1.46334	0.00025	0.00253596	UP	DAZ interacting protein 1 [Source:MGI Symbol;Acc:MGI:1914311]
ENSMUSG00000024501	Dpysl3	14.2131	30.4038	1.09703	0.0003	0.00296323	UP	dihydropyrimidinase-like 3 [Source:MGI Symbol;Acc:MGI:1349762]
ENSMUSG00000031659	Adcy7	2.32364	7.36747	1.66478	0.00035	0.00336643	UP	adenylate cyclase 7 [Source:MGI Symbol;Acc:MGI:102891]
ENSMUSG00000027204	Fbn1	7.257	21.2807	1.5521	0.00035	0.00336643	UP	fibrillin 1 [Source:MGI Symbol;Acc:MGI:95489]
ENSMUSG00000028551	Cdkn2c	19.5786	42.0187	1.10175	0.00055	0.00488933	UP	cyclin-dependent kinase inhibitor 2C (p18, inhibits CDK4) [Source:MGI Symbol;Acc:MGI:105388]
ENSMUSG00000034593	Myo5a	1.65882	4.68169	1.49688	0.00055	0.00488933	UP	myosin VA [Source:MGI Symbol;Acc:MGI:105976]
ENSMUSG00000064080	Fbln2	1.27575	3.54895	1.47604	0.0006	0.00526679	UP	fibulin 2 [Source:MGI Symbol;Acc:MGI:95488]
ENSMUSG00000029838	Ptn	0.280269	26.3623	6.55552	0.0006	0.00526679	UP	pleiotrophin [Source:MGI Symbol;Acc:MGI:97804]
ENSMUSG00000030218	Mgp	2.22362	25.7578	3.53402	0.00065	0.00560835	UP	matrix Gla protein [Source:MGI Symbol;Acc:MGI:96976]
ENSMUSG00000052504	Epha3	10.6593	18.8253	0.82056	0.0007	0.00596954	UP	Eph receptor A3 [Source:MGI Symbol;Acc:MGI:99612]
ENSMUSG00000025780	Itih5	0.630994	1.65128	1.38789	0.00085	0.00696914	UP	inter-alpha (globulin) inhibitor H5 [Source:MGI Symbol;Acc:MGI:1925751]
ENSMUSG00000034205	Loxl2	1.49711	4.27654	1.51426	0.00085	0.00696914	UP	lysyl oxidase-like 2 [Source:MGI Symbol;Acc:MGI:2137913]
ENSMUSG00000019947	Arid5b	13.121	23.0539	0.813129	0.0009	0.0073218	UP	AT rich interactive domain 5B (MRF1-like) [Source:MGI Symbol;Acc:MGI:2175912]
ENSMUSG00000019124	Scrn1	0.048584	2.62352	5.75488	0.001	0.00800218	UP	secernin 1 [Source:MGI Symbol;Acc:MGI:1917188]
ENSMUSG00000005087	Cd44	12.7004	22.9406	0.853025	0.0011	0.00866996	UP	CD44 antigen [Source:MGI Symbol;Acc:MGI:88338]
ENSMUSG00000036894	Rap2b	1.7723	4.03569	1.18719	0.0018	0.0129424	UP	RAP2B, member of RAS oncogene family [Source:MGI Symbol;Acc:MGI:1921262]
ENSMUSG00000045896	Paip2b	5.48822	2.06353	-1.41122	0.0022	0.0152287	DOWN	poly(A) binding protein interacting protein 2B [Source:MGI Symbol;Acc:MGI:2386865]
ENSMUSG00000029171	Pgm1	24.4313	14.0698	-0.796125	0.0022	0.0152287	DOWN	phosphoglucomutase 1 [Source:MGI Symbol;Acc:MGI:97564]
ENSMUSG00000029304	Spp1	189.157	445.002	1.23423	0.00235	0.0160176	UP	secreted phosphoprotein 1 [Source:MGI Symbol;Acc:MGI:98389]
ENSMUSG00000031486	Adgra2	2.6994	5.87147	1.12108	0.00255	0.0171575	UP	adhesion G protein-coupled receptor A2 [Source:MGI Symbol;Acc:MGI:1925810]
ENSMUSG00000001473	Tubb6	52.4172	85.0837	0.698841	0.00255	0.0171575	UP	tubulin, beta 6 class V [Source:MGI Symbol;Acc:MGI:1915201]
ENSMUSG00000049404	Rarres1	7.97292	18.6892	1.22902	0.0027	0.0179364	UP	retinoic acid receptor responder (tazarotene induced) 1 [Source:MGI Symbol;Acc:MGI:1924461]
ENSMUSG00000040690	Col16a1	27.6737	45.8402	0.728098	0.0028	0.0185169	UP	collagen, type XVI, alpha 1 [Source:MGI Symbol;Acc:MGI:1095396]
ENSMUSG00000008734	Gprc5b	0.169972	4.73855	4.80107	0.00285	0.0187882	UP	G protein-coupled receptor, family C, group 5, member B [Source:MGI Symbol;Acc:MGI:1927596]
ENSMUSG00000026837	Col5a1	29.3527	48.9232	0.737026	0.0029	0.0190408	UP	collagen, type V, alpha 1 [Source:MGI Symbol;Acc:MGI:88457]
ENSMUSG00000034573	Ptpn13	2.82786	5.6853	1.00753	0.00375	0.0234363	UP	protein tyrosine phosphatase, non-receptor type 13 [Source:MGI Symbol;Acc:MGI:103293]
ENSMUSG00000041439	Mfsd6	0.391713	1.40298	1.84063	0.00415	0.0253952	UP	major facilitator superfamily domain containing 6 [Source:MGI Symbol;Acc:MGI:1922925]
ENSMUSG00000036446	Lum	727.43	2978.29	2.0336	0.0047	0.0280813	UP	lumican [Source:MGI Symbol;Acc:MGI:109347]
ENSMUSG00000031502	Col4a1	115.894	291.657	1.33147	0.0048	0.0285277	UP	collagen, type IV, alpha 1 [Source:MGI Symbol;Acc:MGI:88454]
ENSMUSG00000029413	Naaa	24.918	14.6863	-0.762722	0.00505	0.0296531	DOWN	N-acylethanolamine acid amidase [Source:MGI Symbol;Acc:MGI:1914361]
ENSMUSG00000026043	Col3a1	301.252	2311.51	2.93979	0.00545	0.0316596	UP	collagen, type III, alpha 1 [Source:MGI Symbol;Acc:MGI:88453]
ENSMUSG00000056708	Ier5	25.7571	41.9858	0.704932	0.00545	0.0316596	UP	immediate early response 5 [Source:MGI Symbol;Acc:MGI:1337072]
ENSMUSG00000029070	Mxra8	401.592	774.022	0.946644	0.0071	0.0392547	UP	matrix-remodelling associated 8 [Source:MGI Symbol;Acc:MGI:1922011]
ENSMUSG00000041075	Fzd7	6.05128	10.0144	0.726757	0.0082	0.0439772	UP	frizzled class receptor 7 [Source:MGI Symbol;Acc:MGI:108570]
ENSMUSG00000032092	Mpzl2	2.29501	5.48681	1.25747	0.0082	0.0439772	UP	myelin protein zero-like 2 [Source:MGI Symbol;Acc:MGI:1289160]
ENSMUSG00000021186	Fbln5	49.2709	83.1713	0.75535	0.00865	0.0457879	UP	fibulin 5 [Source:MGI Symbol;Acc:MGI:1346091]
ENSMUSG00000035199	Arl6ip5	47.1127	72.9784	0.631353	0.00885	0.0465776	UP	ADP-ribosylation factor-like 6 interacting protein 5 [Source:MGI Symbol;Acc:MGI:1929501]
ENSMUSG00000022206	Npr3	7.41795	11.672	0.653955	0.00905	0.0473752	UP	natriuretic peptide receptor 3 [Source:MGI Symbol;Acc:MGI:97373]
ENSMUSG00000035547	Capn5	12.17	7.51385	-0.695704	0.0099	0.0509341	DOWN	calpain 5 [Source:MGI Symbol;Acc:MGI:1100859]
ENSMUSG00000059970	Hspa2	4.66314	9.43028	1.016	0.01125	0.0560703	UP	heat shock protein 2 [Source:MGI Symbol;Acc:MGI:96243]
ENSMUSG00000031503	Col4a2	38.604	131.395	1.76709	0.01265	0.0612781	UP	collagen, type IV, alpha 2 [Source:MGI Symbol;Acc:MGI:88455]
ENSMUSG00000030246	Ldhb	47.0209	71.9007	0.612704	0.01355	0.0646346	UP	lactate dehydrogenase B [Source:MGI Symbol;Acc:MGI:96763]
ENSMUSG00000004936	Map2k1	73.0607	48.9344	-0.578246	0.0137	0.0652017	DOWN	mitogen-activated protein kinase kinase 1 [Source:MGI Symbol;Acc:MGI:1346866]
ENSMUSG00000022883	Robo1	3.74	5.88822	0.654791	0.0138	0.0655712	UP	roundabout guidance receptor 1 [Source:MGI Symbol;Acc:MGI:1274781]
ENSMUSG00000020564	Atxn7l1	42.2327	26.9045	-0.650513	0.01445	0.0681958	DOWN	ataxin 7-like 1 [Source:MGI Symbol;Acc:MGI:3584458]
ENSMUSG00000019899	Lama2	10.8296	36.3823	1.74826	0.0148	0.069401	UP	laminin, alpha 2 [Source:MGI Symbol;Acc:MGI:99912]
ENSMUSG00000039883	Lrrc17	0.537369	3.08161	2.5197	0.01755	0.0792072	UP	leucine rich repeat containing 17 [Source:MGI Symbol;Acc:MGI:1921761]
ENSMUSG00000015846	Rxra	35.6231	24.16	-0.560188	0.01775	0.0799377	DOWN	retinoid X receptor alpha [Source:MGI Symbol;Acc:MGI:98214]
ENSMUSG00000037852	Cpe	1.04219	2.60068	1.31928	0.01835	0.0820853	UP	carboxypeptidase E [Source:MGI Symbol;Acc:MGI:101932]
ENSMUSG00000022995	Enah	0.303768	0.934112	1.62063	0.01905	0.0844951	UP	enabled homolog (Drosophila) [Source:MGI Symbol;Acc:MGI:108360]
ENSMUSG00000018363	Smurf2	3.55758	5.70537	0.681424	0.0192	0.0849549	UP	SMAD specific E3 ubiquitin protein ligase 2 [Source:MGI Symbol;Acc:MGI:1913563]
ENSMUSG00000050335	Lgals3	32.8286	54.5232	0.731917	0.01965	0.0864506	UP	lectin, galactose binding, soluble 3 [Source:MGI Symbol;Acc:MGI:96778]
ENSMUSG00000015354	Pcolce2	1.55032	0.520076	-1.57577	0.0201	0.0880343	DOWN	procollagen C-endopeptidase enhancer 2 [Source:MGI Symbol;Acc:MGI:1923727]
ENSMUSG00000026879	Gsn	391.109	824.472	1.0759	0.0215	0.0928901	UP	gelsolin [Source:MGI Symbol;Acc:MGI:95851]
ENSMUSG00000014956	Ppp1cb	11.5314	18.4755	0.680048	0.02325	0.0987065	UP	protein phosphatase 1, catalytic subunit, beta isoform [Source:MGI Symbol;Acc:MGI:104871]
ENSMUSG00000020471	Pold2	36.1464	23.9081	-0.596352	0.02355	0.0996916	DOWN	polymerase (DNA directed), delta 2, regulatory subunit [Source:MGI Symbol;Acc:MGI:1097163]
ENSMUSG00000033781	Asb13	17.9498	11.9293	-0.58946	0.0236	0.0998456	DOWN	ankyrin repeat and SOCS box-containing 13 [Source:MGI Symbol;Acc:MGI:2145525]
ENSMUSG00000000594	Gm2a	31.5	46.5725	0.564126	0.0248	0.103933	UP	GM2 ganglioside activator protein [Source:MGI Symbol;Acc:MGI:95762]
ENSMUSG00000029455	Aldh2	718.935	419.289	-0.777917	0.0253	0.105307	DOWN	aldehyde dehydrogenase 2, mitochondrial [Source:MGI Symbol;Acc:MGI:99600]
ENSMUSG00000021796	Bmpr1a	11.7486	18.729	0.67278	0.02765	0.112721	UP	bone morphogenetic protein receptor, type 1A [Source:MGI Symbol;Acc:MGI:1338938]
ENSMUSG00000037664	Cdkn1c	51.6158	84.1493	0.705138	0.02845	0.115437	UP	cyclin-dependent kinase inhibitor 1C (P57) [Source:MGI Symbol;Acc:MGI:104564]
ENSMUSG00000005148	Klf5	0.102917	0.559152	2.44176	0.02985	0.119923	UP	Kruppel-like factor 5 [Source:MGI Symbol;Acc:MGI:1338056]
ENSMUSG00000001131	Timp1	3.71993	34.9729	3.23289	0.0325	0.128045	UP	tissue inhibitor of metalloproteinase 1 [Source:MGI Symbol;Acc:MGI:98752]
ENSMUSG00000025856	Pdgfa	12.4599	20.2465	0.700378	0.034	0.132425	UP	platelet derived growth factor, alpha [Source:MGI Symbol;Acc:MGI:97527]
ENSMUSG00000030281	Il17rc	39.9924	27.4809	-0.541298	0.0359	0.137776	DOWN	interleukin 17 receptor C [Source:MGI Symbol;Acc:MGI:2159336]
ENSMUSG00000024302	Dtna	1.16989	2.89966	1.30951	0.0361	0.138291	UP	dystrobrevin alpha [Source:MGI Symbol;Acc:MGI:106039]
ENSMUSG00000030057	Cnbp	499.873	323.163	-0.629301	0.03745	0.142347	DOWN	cellular nucleic acid binding protein [Source:MGI Symbol;Acc:MGI:88431]
ENSMUSG00000060803	Gstp1	847.019	1322.17	0.642446	0.03795	0.143763	UP	glutathione S-transferase, pi 1 [Source:MGI Symbol;Acc:MGI:95865]
ENSMUSG00000056220	Pla2g4a	6.12156	9.8027	0.679279	0.03885	0.146379	UP	phospholipase A2, group IVA (cytosolic, calcium-dependent) [Source:MGI Symbol;Acc:MGI:1195256]
ENSMUSG00000029231	Pdgfra	52.3842	77.3379	0.562044	0.0417	0.154186	UP	platelet derived growth factor receptor, alpha polypeptide [Source:MGI Symbol;Acc:MGI:97530]
ENSMUSG00000038400	Pmepa1	11.3409	15.9875	0.495414	0.04335	0.158806	UP	prostate transmembrane protein, androgen induced 1 [Source:MGI Symbol;Acc:MGI:1929600]
ENSMUSG00000028945	Rheb	93.5331	67.2285	-0.476405	0.0453	0.163983	DOWN	Ras homolog enriched in brain [Source:MGI Symbol;Acc:MGI:97912]
ENSMUSG00000049103	Ccr2	2.50968	4.34086	0.790479	0.048	0.171389	UP	chemokine (C-C motif) receptor 2 [Source:MGI Symbol;Acc:MGI:106185]
ENSMUSG00000021556	Golm1	7.42643	10.7256	0.530322	0.0486	0.172983	UP	golgi membrane protein 1 [Source:MGI Symbol;Acc:MGI:1917329]

## Sheet: Overlapped genes in HBV
EntrezID	symbols	logFC(S4/S0)	AveExpr	P.Value	adj.P.Val	type
59	ACTA2	0.822597	7.60469	0.000436893	0.00593584	UP
9509	ADAMTS2	1.50225	6.12982	1.15698e-09	3.78791e-07	UP
113	ADCY7	0.814521	5.76446	0.000154563	0.00277256	UP
25960	ADGRA2	0.904254	5.60964	5.76747e-08	7.01903e-06	UP
165	AEBP1	1.86327	6.91115	1.27226e-11	2.32043e-08	UP
84168	ANTXR1	1.66532	6.70795	1.82102e-10	1.1742e-07	UP
84159	ARID5B	0.664932	6.57894	4.20916e-05	0.00104655	UP
10550	ARL6IP5	0.492245	9.3661	1.6645e-05	0.000517083	UP
80114	BICC1	2.35791	5.03606	2.56571e-10	1.47326e-07	UP
657	BMPR1A	0.428436	6.12135	0.000606007	0.00752177	UP
730	C7	1.6777	8.93553	1.82546e-10	1.1742e-07	UP
10486	CAP2	0.788915	5.63847	0.00026169	0.00405724	UP
901	CCNG2	0.677634	6.75723	1.07598e-05	0.000367913	UP
729230	CCR2	1.29645	5.5487	6.2598e-07	4.18916e-05	UP
960	CD44	0.79341	8.04283	0.000263206	0.00407671	UP
1009	CDH11	2.19499	3.66028	3.09595e-12	1.69241e-08	UP
1028	CDKN1C	0.748939	5.5229	5.65844e-08	6.93667e-06	UP
1031	CDKN2C	0.847973	5.14458	0.00026403	0.00408369	UP
9023	CH25H	1.58103	4.01347	1.90702e-09	5.35338e-07	UP
26586	CKAP2	0.7411	4.66892	0.000333922	0.00485604	UP
6320	CLEC11A	0.922587	5.57311	2.47966e-09	6.21905e-07	UP
1306	COL15A1	1.21783	2.81998	2.06658e-06	0.000103376	UP
1307	COL16A1	0.94009	4.8642	2.94701e-09	7.16123e-07	UP
1277	COL1A1	2.23615	3.47726	6.55248e-12	1.92874e-08	UP
1278	COL1A2	1.99295	8.38558	3.40494e-12	1.69241e-08	UP
1281	COL3A1	1.9185	8.02032	3.32033e-10	1.76252e-07	UP
1282	COL4A1	1.65444	7.98539	2.96553e-11	3.60312e-08	UP
1284	COL4A2	1.65947	7.66823	7.76082e-12	1.92874e-08	UP
1286	COL4A4	1.20952	4.94774	3.58752e-06	0.000158824	UP
1289	COL5A1	1.67071	6.58008	8.27166e-10	2.9559e-07	UP
1290	COL5A2	0.981795	6.0521	4.67674e-08	5.97431e-06	UP
1291	COL6A1	0.670526	8.18641	4.67849e-07	3.38803e-05	UP
1293	COL6A3	1.07526	7.83594	6.75211e-10	2.63689e-07	UP
1363	CPE	1.29793	4.62378	0.000369414	0.00523664	UP
1513	CTSK	1.04159	6.68984	2.21735e-11	2.95692e-08	UP
2919	CXCL1	1.23402	4.23206	3.76031e-10	1.94337e-07	UP
27122	DKK3	1.97298	3.81313	2.39727e-12	1.63838e-08	UP
1805	DPT	1.74719	6.44518	1.15771e-10	8.81394e-08	UP
1809	DPYSL3	1.16512	4.59868	1.40917e-09	4.33031e-07	UP
1837	DTNA	0.577039	2.02229	6.72233e-10	2.63689e-07	UP
22873	DZIP1	1.03185	3.4775	7.80795e-09	1.47716e-06	UP
2012	EMP1	1.79707	5.03612	1.12956e-10	8.81394e-08	UP
55740	ENAH	1.01577	6.37932	7.40621e-08	8.48919e-06	UP
2042	EPHA3	2.29631	4.86257	7.25628e-12	1.92874e-08	UP
2195	FAT1	2.04459	7.086	8.4038e-09	1.55755e-06	UP
2192	FBLN1	1.47968	4.12633	1.61711e-09	4.77921e-07	UP
2199	FBLN2	0.448066	5.35411	5.24223e-05	0.00123756	UP
10516	FBLN5	1.57791	6.22118	1.56379e-09	4.67646e-07	UP
2200	FBN1	1.35599	6.59637	4.72061e-10	2.09456e-07	UP
2274	FHL2	1.28917	6.1711	3.6705e-07	2.81071e-05	UP
2327	FMO2	1.32493	4.80128	7.14684e-08	8.24375e-06	UP
2331	FMOD	0.68815	5.88752	6.21452e-07	4.17418e-05	UP
11167	FSTL1	0.771217	8.54263	2.38653e-06	0.00011624	UP
8321	FZD1	0.738641	6.27607	3.24635e-06	0.000146739	UP
8324	FZD7	1.71067	4.10937	8.37301e-11	7.04299e-08	UP
2627	GATA6	0.664259	7.15958	3.40127e-05	0.000886813	UP
2760	GM2A	0.602606	7.00456	0.000287082	0.0043528	UP
51280	GOLM1	1.77235	6.19237	2.63191e-08	3.869e-06	UP
2719	GPC3	3.17383	5.11767	3.24405e-10	1.73891e-07	UP
51704	GPRC5B	0.638402	3.64373	1.5254e-08	2.51208e-06	UP
2882	GPX7	0.979205	4.68221	4.93723e-06	0.000202356	UP
2934	GSN	1.74359	8.63602	3.11231e-08	4.44297e-06	UP
2950	GSTP1	0.852634	7.02065	1.18134e-08	2.02427e-06	UP
9843	HEPH	1.33074	4.36751	4.51889e-11	4.66171e-08	UP
9456	HOMER1	0.671153	4.42065	1.1943e-05	0.000399223	UP
3306	HSPA2	1.56915	5.42567	4.52989e-09	9.67467e-07	UP
51278	IER5	0.863206	6.71977	8.60058e-07	5.32545e-05	UP
3489	IGFBP6	0.861951	5.28798	1.29809e-07	1.27879e-05	UP
3693	ITGB5	0.625859	5.74867	2.51348e-13	6.87123e-09	UP
9358	ITGBL1	2.24983	4.01003	3.33687e-14	1.82443e-09	UP
80760	ITIH5	0.960874	5.29805	9.9643e-08	1.04568e-05	UP
9452	ITM2A	1.10241	6.49372	4.02503e-06	0.000173419	UP
688	KLF5	0.470438	2.23211	6.55316e-05	0.00146902	UP
3908	LAMA2	1.26004	5.50311	6.26252e-12	1.92874e-08	UP
55323	LARP6	0.554058	4.58887	0.000332121	0.00483974	UP
81606	LBH	1.14083	6.79468	2.76212e-09	6.80266e-07	UP
3945	LDHB	0.851587	8.68797	4.45288e-10	2.04589e-07	UP
3958	LGALS3	1.76693	8.48255	3.2503e-08	4.54501e-06	UP
4015	LOX	0.678544	2.77837	3.651e-09	8.28291e-07	UP
4016	LOXL1	2.06462	4.14673	4.67656e-12	1.7666e-08	UP
4017	LOXL2	0.948765	5.00567	4.8951e-08	6.18105e-06	UP
10234	LRRC17	0.544165	5.12274	0.000480757	0.00635067	UP
4052	LTBP1	0.380283	7.38963	0.000323803	0.0047604	UP
4053	LTBP2	1.04494	5.80859	1.86428e-09	5.2825e-07	UP
4060	LUM	1.04465	3.58336	1.55076e-11	2.35522e-08	UP
54842	MFSD6	0.968769	5.25702	2.47802e-07	2.0973e-05	UP
4256	MGP	2.00279	6.65651	5.58799e-08	6.88115e-06	UP
4286	MITF	0.791777	5.75017	2.11139e-07	1.85595e-05	UP
4313	MMP2	1.38882	5.9689	6.85094e-12	1.92874e-08	UP
10205	MPZL2	0.631925	5.82373	7.99066e-05	0.00170195	UP
9902	MRC2	0.666515	6.67685	1.71303e-08	2.771e-06	UP
23255	MTCL1	1.09701	5.45023	5.71181e-08	6.97971e-06	UP
54587	MXRA8	0.403718	6.50437	1.97263e-05	0.000590656	UP
4628	MYH10	0.448373	9.00475	0.000337251	0.00489233	UP
4644	MYO5A	0.895284	5.66448	5.90487e-06	0.000230277	UP
26509	MYOF	0.790167	5.75064	0.000281205	0.00428986	UP
4883	NPR3	0.689263	4.64912	0.000192824	0.00324589	UP
56944	OLFML3	0.623311	7.80908	1.44507e-05	0.000460597	UP
9180	OSMR	0.665878	3.57219	5.07121e-05	0.00120844	UP
23022	PALLD	1.249	6.99158	2.55915e-08	3.79191e-06	UP
5087	PBX1	0.565328	7.15761	5.42597e-05	0.00126888	UP
5154	PDGFA	1.28979	4.45601	2.23528e-08	3.4138e-06	UP
5156	PDGFRA	1.39749	8.30081	7.06003e-11	6.32798e-08	UP
5159	PDGFRB	0.566423	5.85846	6.58191e-06	0.000250254	UP
23024	PDZRN3	1.25684	4.31518	1.58777e-08	2.59914e-06	UP
5321	PLA2G4A	0.685252	3.98846	8.32658e-05	0.00175436	UP
5325	PLAGL1	0.704436	4.18114	1.0542e-06	6.18439e-05	UP
5327	PLAT	0.816506	4.71032	2.87122e-05	0.000781014	UP
84898	PLXDC2	1.08681	3.53186	6.8002e-10	2.63689e-07	UP
56937	PMEPA1	1.15563	4.41874	3.59092e-09	8.2493e-07	UP
5480	PPIC	0.518263	8.93945	5.07929e-07	3.57874e-05	UP
5500	PPP1CB	0.370583	8.24501	8.10099e-05	0.00171942	UP
5740	PTGIS	0.920877	6.59404	2.4012e-08	3.59602e-06	UP
5764	PTN	0.638225	5.47299	1.20075e-06	6.82443e-05	UP
5783	PTPN13	0.604365	4.60043	1.39195e-06	7.64137e-05	UP
29127	RACGAP1	0.829858	4.93335	0.000297852	0.00447328	UP
5912	RAP2B	0.748016	7.82537	3.76799e-06	0.000164933	UP
5918	RARRES1	1.33808	4.29419	2.87882e-06	0.000133872	UP
65997	RASL11B	0.78866	4.74464	7.22441e-10	2.78165e-07	UP
10231	RCAN2	1.21522	5.11029	6.36436e-05	0.00143105	UP
6091	ROBO1	0.905701	6.56331	3.88611e-07	2.93471e-05	UP
6277	S100A6	1.51653	6.81491	4.27097e-10	2.02427e-07	UP
6332	SCN7A	1.15736	3.4561	8.8001e-07	5.4183e-05	UP
59342	SCPEP1	0.652642	7.3593	2.42426e-05	0.000685348	UP
9805	SCRN1	0.954153	5.31138	1.04743e-08	1.84385e-06	UP
5270	SERPINE2	1.39427	7.22623	1.5048e-09	4.57084e-07	UP
871	SERPINH1	0.472851	6.77509	0.000420753	0.00577587	UP
27244	SESN1	0.377923	7.46771	0.000612301	0.00757432	UP
64750	SMURF2	0.743241	5.73458	5.71066e-09	1.1387e-06	UP
6659	SOX4	1.02631	4.27108	7.5887e-11	6.5859e-08	UP
6662	SOX9	2.12039	6.16125	5.74022e-10	2.43292e-07	UP
10418	SPON1	1.52139	3.71959	3.94475e-09	8.80442e-07	UP
6696	SPP1	2.40027	6.23173	1.04723e-06	6.16996e-05	UP
8406	SRPX	1.24075	7.41289	2.21356e-09	5.87428e-07	UP
8082	SSPN	1.1381	3.64702	2.6324e-08	3.869e-06	UP
79987	SVEP1	0.993793	6.26302	3.16483e-08	4.48283e-06	UP
7042	TGFB2	0.854632	4.04808	5.73515e-07	3.94166e-05	UP
7057	THBS1	1.84853	6.05583	8.75726e-08	9.59525e-06	UP
7058	THBS2	1.98837	6.42618	2.32355e-10	1.35149e-07	UP
221981	THSD7A	1.13815	3.61991	6.56753e-10	2.62102e-07	UP
7076	TIMP1	1.0937	10.047	2.46976e-09	6.21905e-07	UP
7078	TIMP3	0.682199	7.62367	9.48111e-07	5.747e-05	UP
7168	TPM1	1.29538	8.62399	2.08536e-09	5.6444e-07	UP
84617	TUBB6	0.98276	6.00815	1.40676e-09	4.33031e-07	UP
57045	TWSG1	0.738028	6.59189	9.18e-07	5.60801e-05	UP
389136	VGLL3	0.746958	2.08044	1.44313e-07	1.38826e-05	UP
10060	ABCC9	-0.97801	5.12554	1.15992e-07	1.17756e-05	DOWN
166647	ADGRA3	-0.703429	2.94185	3.24745e-06	0.000146739	DOWN
217	ALDH2	-0.479004	12.3181	2.36133e-09	6.1479e-07	DOWN
79754	ASB13	-0.407868	7.63634	1.26621e-05	0.00041856	DOWN
222255	ATXN7L1	-0.533812	4.85034	3.21924e-05	0.000851947	DOWN
726	CAPN5	-0.653255	7.4506	9.91038e-07	5.94134e-05	DOWN
7555	CNBP	-0.294984	7.5791	0.000817471	0.00937794	DOWN
11221	DUSP10	-0.52982	6.54326	0.0001189	0.00226195	DOWN
84818	IL17RC	-0.475306	5.67057	1.4805e-05	0.00047007	DOWN
5604	MAP2K1	-0.756168	9.14707	3.61367e-06	0.000159609	DOWN
27163	NAAA	-0.49681	6.84445	9.68231e-05	0.00195417	DOWN
400961	PAIP2B	-0.576568	6.97815	6.97968e-05	0.00154147	DOWN
26577	PCOLCE2	-2.00271	6.23459	2.7412e-08	4.00735e-06	DOWN
5236	PGM1	-0.294851	10.9939	1.81764e-05	0.000554265	DOWN
5425	POLD2	-0.396853	7.45724	0.000111069	0.00214508	DOWN
6009	RHEB	-1.02843	5.43251	4.22864e-07	3.13705e-05	DOWN
6256	RXRA	-0.561777	6.50712	5.96129e-07	4.04622e-05	DOWN
10402	ST3GAL6	-0.806112	6.32393	3.94335e-06	0.000170454	DOWN

## Sheet: Overlapped genes in HCV
EntrezID	symbols	logFC(cirrhosis/normal)	AveExpr	P.Value	adj.P.Val	type
59	ACTA2	1.632	9.84089	4.38e-11	6.27e-10	UP
9509	ADAMTS2	0.60051	6.59035	1.29e-07	8.47e-07	UP
113	ADCY7	0.889538	5.40463	8.02e-07	4.35e-06	UP
25960	ADGRA2	0.611866	5.92775	4.45e-14	1.27e-12	UP
165	AEBP1	1.65172	8.29138	3.7e-24	9.36e-22	UP
84168	ANTXR1	0.209302	4.5285	0.000198788	0.000597707	UP
84159	ARID5B	1.60309	8.06736	2.43e-14	7.48e-13	UP
10550	ARL6IP5	1.02001	9.65297	1.52e-16	7.79e-15	UP
80114	BICC1	2.72326	7.03323	2.7e-26	1.06e-23	UP
657	BMPR1A	0.575742	6.36193	3e-05	0.00011027	UP
730	C7	2.28972	10.759	8.58e-31	8.31e-28	UP
10486	CAP2	0.606083	5.60747	1.23e-06	6.36e-06	UP
901	CCNG2	1.02317	7.03954	1.79e-09	1.78e-08	UP
729230	CCR2	0.461561	5.08057	0.000574518	0.00154423	UP
960	CD44	2.09382	8.47263	9.93e-18	6.62e-16	UP
1009	CDH11	1.70799	5.73563	6.95e-15	2.42e-13	UP
1028	CDKN1C	1.75299	6.98485	9.16e-17	4.94e-15	UP
1031	CDKN2C	0.581167	6.30192	3.2e-08	2.41e-07	UP
9023	CH25H	1.5793	6.23967	1.09e-07	7.26e-07	UP
26586	CKAP2	0.559925	4.74853	2.3e-05	8.72e-05	UP
6320	CLEC11A	1.06939	5.78925	2.28e-15	8.84e-14	UP
1306	COL15A1	1.41713	5.6083	1.14e-07	7.56e-07	UP
1307	COL16A1	1.24702	6.09961	2.72e-21	3.99e-19	UP
1277	COL1A1	2.22141	7.75173	1.2e-13	3.15e-12	UP
1278	COL1A2	2.28636	9.40277	4.91e-22	8.34e-20	UP
1281	COL3A1	1.65374	10.1276	6.03e-13	1.34e-11	UP
1282	COL4A1	2.23805	9.40827	6.68e-19	5.79e-17	UP
1284	COL4A2	2.47251	9.18101	5.5e-21	7.47e-19	UP
1286	COL4A4	0.423087	4.93486	0.000418127	0.0011607	UP
1289	COL5A1	1.43583	7.26761	2.7e-12	5.17e-11	UP
1290	COL5A2	1.17329	7.31536	8.79e-11	1.18e-09	UP
1291	COL6A1	1.47461	8.72327	1.1e-17	7.23e-16	UP
1293	COL6A3	1.83712	8.40121	8.14e-16	3.5e-14	UP
1363	CPE	1.11708	6.86029	4.15e-11	5.97e-10	UP
1513	CTSK	1.47311	7.89694	1.72e-17	1.08e-15	UP
2919	CXCL1	1.0956	6.91519	2.54e-06	1.22e-05	UP
27122	DKK3	3.09221	8.38051	1.56e-32	3.46e-29	UP
1805	DPT	2.38301	6.91554	3.71e-18	2.78e-16	UP
1809	DPYSL3	1.07162	6.55162	2.43e-14	7.48e-13	UP
1837	DTNA	0.443967	4.6092	2.97e-09	2.84e-08	UP
22873	DZIP1	0.530575	4.2278	3.26e-06	1.52e-05	UP
2012	EMP1	3.06425	8.52836	5.93e-15	2.09e-13	UP
55740	ENAH	1.11667	6.69485	1.86e-10	2.32e-09	UP
2042	EPHA3	3.62223	7.37883	3e-29	2.09e-26	UP
2195	FAT1	1.15832	8.63447	3.78e-11	5.49e-10	UP
2192	FBLN1	1.44515	6.66497	4.63e-18	3.38e-16	UP
2199	FBLN2	0.545357	5.85893	1.96e-06	9.65e-06	UP
10516	FBLN5	2.80097	7.94084	2.41e-26	9.6e-24	UP
2200	FBN1	1.52254	7.68082	3.32e-13	7.85e-12	UP
2274	FHL2	1.689	8.49966	2.63e-15	9.99e-14	UP
2327	FMO2	1.27144	7.3484	5.56e-06	2.45e-05	UP
2331	FMOD	1.30515	7.00297	7.5e-16	3.25e-14	UP
11167	FSTL1	1.42988	8.94376	2.27e-15	8.81e-14	UP
8321	FZD1	1.49381	6.59359	1.26e-20	1.61e-18	UP
8324	FZD7	2.62208	6.19539	1.82e-20	2.22e-18	UP
2627	GATA6	1.48951	8.70718	2.46e-16	1.2e-14	UP
2760	GM2A	0.811143	7.59817	8.87e-10	9.55e-09	UP
51280	GOLM1	1.65313	8.17335	5.04e-15	1.8e-13	UP
2719	GPC3	1.0258	6.69504	1.18e-06	6.11e-06	UP
51704	GPRC5B	1.63698	6.41656	1.41e-19	1.45e-17	UP
2882	GPX7	0.501356	5.08822	6.9e-06	2.96e-05	UP
2934	GSN	1.76555	9.82557	6.69e-16	2.93e-14	UP
2950	GSTP1	1.36837	8.26185	6.85e-18	4.78e-16	UP
9843	HEPH	1.2737	5.3177	3.99e-14	1.15e-12	UP
9456	HOMER1	0.392737	5.07362	0.00127166	0.00314102	UP
3306	HSPA2	1.75144	6.49371	5.71e-16	2.55e-14	UP
51278	IER5	1.25219	7.20217	1.07e-11	1.78e-10	UP
3489	IGFBP6	1.37767	6.6864	1.07e-13	2.86e-12	UP
3693	ITGB5	0.665173	8.99005	2.09e-12	4.12e-11	UP
9358	ITGBL1	3.43602	6.41463	1.88e-27	9.72e-25	UP
80760	ITIH5	0.380341	5.65996	0.000264778	0.000772995	UP
9452	ITM2A	2.19376	6.50615	1.11e-19	1.17e-17	UP
688	KLF5	0.894511	5.74392	1.19e-10	1.54e-09	UP
3908	LAMA2	1.90477	6.86655	1.97e-23	4.21e-21	UP
55323	LARP6	0.306402	6.23201	0.000188959	0.000570694	UP
81606	LBH	1.41972	6.85181	1.06e-16	5.64e-15	UP
3945	LDHB	1.93176	9.45788	1.32e-23	2.93e-21	UP
3958	LGALS3	3.68219	10.01	2.35e-30	1.85e-27	UP
4015	LOX	0.609803	4.53699	2.04e-08	1.61e-07	UP
4016	LOXL1	1.48511	6.28433	6.15e-12	1.08e-10	UP
4017	LOXL2	0.437704	5.85558	0.00200024	0.00469838	UP
10234	LRRC17	1.33397	5.55714	4.67e-11	6.63e-10	UP
4052	LTBP1	0.677713	7.79518	7.99e-09	6.9e-08	UP
4053	LTBP2	0.993518	7.10693	8.52e-12	1.45e-10	UP
4060	LUM	3.94252	10.1394	7.57e-31	7.9e-28	UP
54842	MFSD6	0.167033	4.1686	2.71e-05	0.000100911	UP
4256	MGP	3.3932	8.83274	7.59e-24	1.78e-21	UP
4286	MITF	1.08713	7.66406	1.24e-18	1.02e-16	UP
4313	MMP2	1.90053	7.57472	8.42e-19	7.1e-17	UP
10205	MPZL2	0.568654	6.59456	0.00194997	0.00459337	UP
9902	MRC2	0.526886	7.30735	1.34e-10	1.72e-09	UP
23255	MTCL1	0.66133	5.43213	5.56e-06	2.45e-05	UP
54587	MXRA8	0.606722	7.48596	2.93e-11	4.37e-10	UP
4628	MYH10	1.20423	9.3144	2.68e-19	2.61e-17	UP
4644	MYO5A	0.492399	5.5386	1.48e-05	5.87e-05	UP
26509	MYOF	1.97721	7.32121	1.64e-18	1.33e-16	UP
4883	NPR3	0.750836	7.38598	1.93e-06	9.54e-06	UP
56944	OLFML3	1.73943	7.68135	4.55e-19	4.19e-17	UP
9180	OSMR	0.538965	6.19195	0.00286314	0.00646288	UP
23022	PALLD	1.1836	9.42659	1.75e-12	3.53e-11	UP
5087	PBX1	1.13929	7.48805	1.4e-15	5.64e-14	UP
5154	PDGFA	1.05431	6.20171	4e-12	7.33e-11	UP
5156	PDGFRA	2.61621	10.3146	3.69e-27	1.71e-24	UP
5159	PDGFRB	0.870978	7.30615	4.82e-14	1.37e-12	UP
23024	PDZRN3	0.975589	5.12417	4.24e-10	4.88e-09	UP
5321	PLA2G4A	0.881236	4.78958	1.76e-09	1.76e-08	UP
5325	PLAGL1	1.38492	5.16576	1.79e-12	3.59e-11	UP
5327	PLAT	2.27643	6.87545	2.1e-18	1.66e-16	UP
84898	PLXDC2	1.03647	6.27404	3.62e-11	5.28e-10	UP
56937	PMEPA1	0.313972	6.23511	0.000988499	0.00250496	UP
5480	PPIC	0.378576	7.51388	0.000239253	0.000705657	UP
5500	PPP1CB	0.619941	8.67648	7.94e-06	3.35e-05	UP
5740	PTGIS	1.66998	7.99726	7.01e-18	4.87e-16	UP
5764	PTN	1.29786	5.63851	4.78e-15	1.72e-13	UP
5783	PTPN13	1.29404	5.43905	1.27e-11	2.08e-10	UP
29127	RACGAP1	0.652573	4.89992	1.41e-06	7.17e-06	UP
5912	RAP2B	0.850381	8.377	6.77e-13	1.48e-11	UP
5918	RARRES1	1.64912	6.58634	3.61e-10	4.21e-09	UP
65997	RASL11B	0.445796	6.2143	6.36e-06	2.76e-05	UP
10231	RCAN2	0.904206	7.11432	0.000191003	0.000576476	UP
6091	ROBO1	1.60567	6.96015	3.8e-16	1.77e-14	UP
6277	S100A6	2.23149	8.57403	2.03e-22	3.7e-20	UP
6332	SCN7A	0.355657	4.32592	8.99e-08	6.13e-07	UP
59342	SCPEP1	0.665142	7.68864	1.67e-10	2.11e-09	UP
9805	SCRN1	1.13889	6.50181	1.6e-13	4.07e-12	UP
5270	SERPINE2	1.37827	7.0069	8.69e-09	7.46e-08	UP
871	SERPINH1	0.542593	7.56554	3.42e-06	1.59e-05	UP
27244	SESN1	0.853105	7.50991	1.03e-07	6.92e-07	UP
64750	SMURF2	1.46032	6.24453	7.37e-15	2.54e-13	UP
6659	SOX4	3.0239	7.12353	4.34e-20	4.99e-18	UP
6662	SOX9	2.50152	6.85309	3.8e-21	5.36e-19	UP
10418	SPON1	1.43944	5.35124	3.45e-11	5.07e-10	UP
6696	SPP1	2.54817	9.77179	3.89e-13	9.06e-12	UP
8406	SRPX	1.52102	8.54392	2.25e-14	7.02e-13	UP
8082	SSPN	0.729454	5.17632	9.16e-10	9.83e-09	UP
79987	SVEP1	0.86685	7.62168	6.35e-11	8.75e-10	UP
7042	TGFB2	0.177156	4.05617	0.00235022	0.00541818	UP
7057	THBS1	1.90493	7.65064	4.13e-11	5.93e-10	UP
7058	THBS2	1.29891	7.84687	1.44e-11	2.32e-10	UP
221981	THSD7A	1.3074	5.64508	1.76e-12	3.55e-11	UP
7076	TIMP1	0.829336	11.5108	7.8e-07	4.24e-06	UP
7078	TIMP3	1.54679	9.32571	5.08e-16	2.29e-14	UP
7168	TPM1	1.72489	8.14109	4.26e-22	7.3e-20	UP
84617	TUBB6	1.60078	8.09367	5.57e-10	6.25e-09	UP
57045	TWSG1	0.34972	5.18579	7.88e-06	3.33e-05	UP
389136	VGLL3	0.252296	4.17727	1.1e-05	4.5e-05	UP
10060	ABCC9	-0.859233	4.58919	4.02e-10	4.65e-09	DOWN
166647	ADGRA3	-1.37341	7.9082	3.23e-09	3.06e-08	DOWN
217	ALDH2	-0.454024	11.4056	1.58e-05	6.22e-05	DOWN
79754	ASB13	-1.21221	7.98987	1.26e-11	2.07e-10	DOWN
222255	ATXN7L1	-0.307691	5.11854	3.72e-05	0.00013352	DOWN
726	CAPN5	-0.348739	5.14298	5.66e-05	0.00019388	DOWN
7555	CNBP	-0.453968	10.6009	7.03e-07	3.87e-06	DOWN
11221	DUSP10	-0.632947	7.53005	3.82e-05	0.000136969	DOWN
84818	IL17RC	-0.755364	7.28146	8.87e-16	3.79e-14	DOWN
5604	MAP2K1	-0.697417	8.33409	1.93e-07	1.21e-06	DOWN
27163	NAAA	-0.471044	7.01879	2.34e-05	8.87e-05	DOWN
400961	PAIP2B	-0.990484	7.09824	2.29e-12	4.46e-11	DOWN
26577	PCOLCE2	-1.63638	5.2171	4.79e-20	5.42e-18	DOWN
5236	PGM1	-0.746173	10.3248	2.79e-07	1.69e-06	DOWN
5425	POLD2	-0.775217	7.55089	1.74e-11	2.74e-10	DOWN
6009	RHEB	-0.420475	9.32616	5.24e-07	2.96e-06	DOWN
6256	RXRA	-1.06429	6.75577	2.47e-18	1.93e-16	DOWN
10402	ST3GAL6	-2.03169	7.52582	1.38e-20	1.73e-18	DOWN

## Sheet: Overlapped genes in NAFLD
EntrezID	symbols	logFC(adv/mild)	AveExpr	P.Value	adj.P.Val	type
59	ACTA2	0.690856	5.53772	0.000216047	0.0143007	UP
9509	ADAMTS2	0.497131	2.8356	3.09493e-06	0.000602189	UP
113	ADCY7	0.3325	4.2104	0.00854867	0.163575	UP
25960	ADGRA2	0.171506	2.476	0.00199516	0.0660199	UP
165	AEBP1	0.695338	5.20989	3.35239e-08	1.54027e-05	UP
84168	ANTXR1	1.11394	5.28321	1.44527e-12	2.73243e-09	UP
84159	ARID5B	0.538744	4.66342	1.14461e-08	5.96016e-06	UP
10550	ARL6IP5	0.3297	10.7173	8.04737e-06	0.00119888	UP
80114	BICC1	1.68894	3.93676	1.84046e-14	8.54845e-11	UP
657	BMPR1A	0.319231	6.57881	0.000745333	0.0343601	UP
730	C7	1.47295	9.18344	2.53622e-15	1.98097e-11	UP
10486	CAP2	0.7501	4.89603	4.02595e-06	0.000736183	UP
901	CCNG2	0.364381	8.09335	4.73992e-05	0.00461952	UP
729230	CCR2	0.478562	3.26807	0.000837177	0.037228	UP
960	CD44	0.13755	2.69458	0.00305492	0.0873121	UP
1009	CDH11	1.05651	3.01508	4.4806e-09	2.75255e-06	UP
1028	CDKN1C	0.141206	3.28971	0.000904274	0.0390222	UP
1031	CDKN2C	0.455463	4.3219	0.000603059	0.0300567	UP
9023	CH25H	0.288063	2.50815	0.00179749	0.0618325	UP
26586	CKAP2	0.3539	3.79764	0.00445839	0.111333	UP
6320	CLEC11A	0.186831	2.60561	0.006949	0.145486	UP
1306	COL15A1	0.521069	2.61211	5.35122e-05	0.00507067	UP
1307	COL16A1	0.369175	3.34303	1.81295e-06	0.000384197	UP
1277	COL1A1	1.80706	7.94539	2.14725e-09	1.54484e-06	UP
1278	COL1A2	2.18687	5.91929	4.95104e-14	1.83525e-10	UP
1281	COL3A1	1.14512	10.5852	2.30016e-12	3.93003e-09	UP
1282	COL4A1	1.12006	7.51953	1.59439e-12	2.81203e-09	UP
1284	COL4A2	0.905337	6.37347	4.81075e-08	2.0252e-05	UP
1286	COL4A4	0.798462	3.93285	7.45932e-08	2.97692e-05	UP
1289	COL5A1	0.243406	3.26681	0.000283338	0.0173611	UP
1290	COL5A2	0.738419	7.03774	9.28315e-06	0.00132868	UP
1291	COL6A1	0.5083	6.59274	0.00105089	0.0429428	UP
1293	COL6A3	0.968856	6.88953	2.55942e-10	2.49886e-07	UP
1363	CPE	1.10096	6.15054	0.000771623	0.0350986	UP
1513	CTSK	0.850856	4.49233	3.22329e-07	9.42719e-05	UP
2919	CXCL1	0.250219	2.53483	0.00561982	0.127814	UP
27122	DKK3	1.67607	6.2921	8.46554e-16	9.25706e-12	UP
1805	DPT	1.84922	4.27828	1.1082e-15	1.00985e-11	UP
1809	DPYSL3	0.11385	2.45125	0.00207096	0.0677618	UP
1837	DTNA	0.664663	2.76493	6.94975e-07	0.000175105	UP
22873	DZIP1	0.203431	2.72689	0.00114935	0.0455698	UP
2012	EMP1	1.30648	5.60646	0.000278075	0.0171407	UP
55740	ENAH	0.602175	6.90358	3.44056e-06	0.000650909	UP
2042	EPHA3	1.89056	4.74613	1.32151e-14	7.22536e-11	UP
2195	FAT1	0.860181	7.52215	1.21169e-05	0.00163982	UP
2192	FBLN1	0.350813	2.79217	7.38713e-05	0.00640081	UP
2199	FBLN2	0.261225	3.48163	0.000166642	0.0119171	UP
10516	FBLN5	0.9277	3.66236	1.75459e-09	1.31414e-06	UP
2200	FBN1	1.06543	5.63387	7.81498e-15	4.7476e-11	UP
2274	FHL2	0.554856	5.74715	0.00623468	0.136053	UP
2327	FMO2	0.548362	3.34829	0.00226725	0.0718203	UP
2331	FMOD	0.290981	2.66838	7.66434e-06	0.00116511	UP
11167	FSTL1	0.743581	7.05381	9.9126e-11	1.06269e-07	UP
8321	FZD1	0.338856	5.67328	0.000496601	0.0260573	UP
8324	FZD7	0.645813	2.8744	3.28451e-08	1.52187e-05	UP
2627	GATA6	0.319612	6.90125	0.00483833	0.117207	UP
2760	GM2A	0.351788	6.46125	0.000824997	0.0367918	UP
51280	GOLM1	1.13076	5.54958	2.51361e-05	0.00287514	UP
2719	GPC3	0.781112	2.77436	0.00162359	0.0574933	UP
51704	GPRC5B	0.621894	3.26447	8.12685e-05	0.00688244	UP
2882	GPX7	0.6164	3.27556	3.99209e-05	0.00402919	UP
2934	GSN	1.32022	7.20554	3.61469e-06	0.000674516	UP
2950	GSTP1	0.239212	4.20529	0.00796991	0.156972	UP
9843	HEPH	0.397425	2.79808	3.17206e-09	2.12897e-06	UP
9456	HOMER1	0.730212	3.37264	1.28761e-05	0.00172127	UP
3306	HSPA2	0.541869	3.30343	3.22331e-06	0.000624945	UP
51278	IER5	0.406206	6.53274	1.18077e-05	0.00160195	UP
3489	IGFBP6	0.226381	2.58676	0.000238003	0.0153092	UP
3693	ITGB5	0.200712	7.80018	0.000667651	0.0321336	UP
9358	ITGBL1	1.10137	3.2851	1.8762e-14	8.54845e-11	UP
80760	ITIH5	0.267981	3.3064	0.00191119	0.0644627	UP
9452	ITM2A	0.712587	6.21281	4.26328e-05	0.0042304	UP
688	KLF5	0.144206	2.57792	0.00317442	0.089303	UP
3908	LAMA2	0.543887	4.31265	8.12958e-11	9.07112e-08	UP
55323	LARP6	0.152469	3.40964	0.000524789	0.0270687	UP
81606	LBH	0.678394	5.20946	2.64506e-09	1.85409e-06	UP
3945	LDHB	0.437562	8.49385	5.97136e-05	0.00549636	UP
3958	LGALS3	0.725006	8.73263	0.00124576	0.0481355	UP
4015	LOX	0.166862	2.49574	0.00124023	0.0479754	UP
4016	LOXL1	0.212125	2.57328	0.000661312	0.0318849	UP
4017	LOXL2	0.145881	2.51636	0.000387046	0.0217054	UP
10234	LRRC17	0.459787	4.34325	0.000694473	0.032989	UP
4052	LTBP1	0.481856	7.64558	0.000676567	0.0325341	UP
4053	LTBP2	0.37495	2.64769	1.21628e-08	6.27362e-06	UP
4060	LUM	1.51822	9.96967	3.60848e-16	4.93234e-12	UP
54842	MFSD6	0.324387	3.50935	7.45938e-05	0.00644299	UP
4256	MGP	1.79354	4.96293	4.40387e-11	5.47231e-08	UP
4286	MITF	0.405294	5.89743	1.00032e-07	3.79809e-05	UP
4313	MMP2	0.386031	3.34594	0.00032822	0.0194005	UP
10205	MPZL2	0.4206	7.18396	0.00102624	0.0423151	UP
9902	MRC2	0.349619	4.85774	0.000142288	0.0107274	UP
23255	MTCL1	0.172863	2.46165	0.000860716	0.0378597	UP
54587	MXRA8	0.259262	4.40953	5.07719e-05	0.00486379	UP
4628	MYH10	0.400256	7.51804	0.00518279	0.122253	UP
4644	MYO5A	0.376831	4.97768	0.000742734	0.0343129	UP
26509	MYOF	0.517519	3.65008	0.000430726	0.0235786	UP
4883	NPR3	0.613225	5.31969	0.000448228	0.0241685	UP
56944	OLFML3	0.279369	6.79076	0.00309229	0.087971	UP
9180	OSMR	0.178138	3.21085	0.00944793	0.173054	UP
23022	PALLD	0.969888	6.71049	4.76738e-09	2.83322e-06	UP
5087	PBX1	0.740675	5.54101	0.000193357	0.0131818	UP
5154	PDGFA	0.496256	3.55858	1.19524e-06	0.00027229	UP
5156	PDGFRA	0.834206	8.23658	7.92347e-14	2.3379e-10	UP
5159	PDGFRB	0.279194	4.36461	0.00179815	0.0618325	UP
23024	PDZRN3	0.675456	3.65828	9.26972e-09	4.96884e-06	UP
5321	PLA2G4A	0.33255	3.09725	0.00471972	0.115485	UP
5325	PLAGL1	0.208019	3.30603	1.54995e-05	0.00200494	UP
5327	PLAT	0.461662	2.95246	7.65352e-06	0.00116511	UP
84898	PLXDC2	0.424125	4.35575	0.00221516	0.0709653	UP
56937	PMEPA1	0.338525	2.60856	7.0459e-05	0.00617363	UP
5480	PPIC	0.284637	9.30381	0.00225471	0.071589	UP
5500	PPP1CB	0.2707	8.75761	0.00137886	0.0517392	UP
5740	PTGIS	0.514912	5.25075	3.75097e-06	0.000695202	UP
5764	PTN	0.390275	3.85593	1.35075e-05	0.00178819	UP
5783	PTPN13	0.240769	3.31371	7.37357e-05	0.00640081	UP
29127	RACGAP1	0.355087	4.29442	0.00252292	0.0767616	UP
5912	RAP2B	0.273106	8.35781	0.00736802	0.150092	UP
5918	RARRES1	0.639806	4.06046	0.00348144	0.0945593	UP
65997	RASL11B	0.107494	2.4425	0.000221806	0.0144716	UP
10231	RCAN2	1.02031	3.54594	1.65203e-08	7.99336e-06	UP
6091	ROBO1	1.08577	5.95292	8.61614e-09	4.71088e-06	UP
6277	S100A6	0.809862	6.41064	1.38278e-08	6.93609e-06	UP
6332	SCN7A	0.340444	2.51796	0.00113723	0.0453853	UP
59342	SCPEP1	0.345194	6.83082	0.000249584	0.0158306	UP
9805	SCRN1	0.183119	2.77099	0.00288202	0.0842749	UP
5270	SERPINE2	0.775269	7.20826	1.51654e-07	5.28132e-05	UP
871	SERPINH1	0.367781	4.65671	1.02684e-05	0.00144325	UP
27244	SESN1	0.463294	6.66371	1.46451e-05	0.0019156	UP
64750	SMURF2	0.2445	4.35754	0.000625484	0.0307539	UP
6659	SOX4	1.30443	5.7901	7.95471e-11	9.06091e-08	UP
6662	SOX9	1.33504	4.56203	7.05237e-10	5.93213e-07	UP
10418	SPON1	0.6387	3.02142	7.46497e-09	4.25352e-06	UP
6696	SPP1	1.74759	7.39896	2.0986e-05	0.00253851	UP
8406	SRPX	0.829362	6.98531	4.04183e-09	2.51122e-06	UP
8082	SSPN	0.872206	3.48785	7.46846e-09	4.25352e-06	UP
79987	SVEP1	0.17425	2.81107	0.00116195	0.0458368	UP
7042	TGFB2	0.105156	2.42449	0.00021663	0.0143219	UP
7057	THBS1	1.06603	7.32379	4.34112e-08	1.89881e-05	UP
7058	THBS2	2.11301	4.94304	1.50896e-16	4.12513e-12	UP
221981	THSD7A	0.64575	3.236	0.000439821	0.0238563	UP
7076	TIMP1	0.693325	9.26707	0.00296563	0.0857913	UP
7078	TIMP3	0.486881	7.38992	3.49808e-06	0.000659509	UP
7168	TPM1	0.56675	9.29051	1.01572e-07	3.80375e-05	UP
84617	TUBB6	0.455137	5.32033	7.6034e-05	0.00652615	UP
57045	TWSG1	0.43485	8.52679	7.86914e-05	0.00669121	UP
389136	VGLL3	0.255312	2.48372	7.30208e-06	0.00113056	UP
10060	ABCC9	-0.440919	3.93499	0.000502339	0.0262575	DOWN
166647	ADGRA3	-0.237269	2.6826	0.000951429	0.0402627	DOWN
217	ALDH2	-0.344206	12.4199	0.0051819	0.122253	DOWN
79754	ASB13	-0.348712	7.81967	4.61899e-05	0.00453202	DOWN
222255	ATXN7L1	-0.201725	3.18319	0.000710439	0.0333419	DOWN
726	CAPN5	-0.385025	6.34565	0.000611376	0.030333	DOWN
7555	CNBP	-0.166313	7.01571	0.00483175	0.117203	DOWN
11221	DUSP10	-0.448256	6.32487	0.00549501	0.126182	DOWN
84818	IL17RC	-0.297538	5.27061	7.28327e-07	0.000181006	DOWN
5604	MAP2K1	-0.581675	8.31953	0.000173695	0.0122697	DOWN
27163	NAAA	-0.371069	7.13006	0.0004332	0.0236379	DOWN
400961	PAIP2B	-0.295594	6.52225	0.00167727	0.0587099	DOWN
26577	PCOLCE2	-0.793556	7.13421	0.000144561	0.0108607	DOWN
5236	PGM1	-0.391863	11.0701	1.06669e-05	0.00148024	DOWN
5425	POLD2	-0.340262	7.47822	0.00010762	0.00862773	DOWN
6009	RHEB	-0.641062	4.77621	2.42755e-05	0.00279424	DOWN
6256	RXRA	-0.409469	6.23751	5.07685e-05	0.00486379	DOWN
10402	ST3GAL6	-0.360456	7.41072	0.0069221	0.145229	DOWN
